# Supplementary material for: LYN kinase programs stromal fibroblasts to facilitate leukemic survival via regulation of c-JUN and THBS1
Source: Nat Commun. 2023 Mar 10;14:1330. doi: 10.1038/s41467-023-36824-2 (PMC10006233; doi:10.1038/s41467-023-36824-2)
Supplement: Supplementary file 4 — Supplementary Data 1 [file 41467_2023_36824_MOESM4_ESM.xlsx]

## Sheet: Transcriptome (T)
Transxriptome Microarray-analysis (T): HS-5 LYNKO vs. LYNWT
Table of differentially expressed genes
SYMBOL	GENENAME	logFC	CI.L	CI.R	P.Value	qval	significant
A1CF	APOBEC1 complementation factor	0.0317235	-0.258232	0.321679	0.802823	0.918372	FALSE
A2BP1	Transcript Identified by AceView, Entrez Gene ID(s) 54715	0.090635	-0.166504	0.347774	0.431149	0.872595	FALSE
A2M	alpha-2-macroglobulin	0.0237352	-0.238589	0.286059	0.83628	0.92078	FALSE
A2ML1	alpha-2-macroglobulin-like 1	0.0433353	-0.267539	0.35421	0.750737	0.914285	FALSE
A3GALT2	alpha 1,3-galactosyltransferase 2	-0.288646	-0.546432	-0.0308604	0.0331159	0.328391	FALSE
A4GALT	alpha 1,4-galactosyltransferase	-0.456815	-1.05451	0.140882	0.113391	0.672952	FALSE
A4GNT	alpha-1,4-N-acetylglucosaminyltransferase	-0.185528	-0.535926	0.16487	0.250041	0.812371	FALSE
AAAS	achalasia, adrenocortical insufficiency, alacrimia	-0.0550596	-0.32082	0.210701	0.638394	0.90366	FALSE
AACS	acetoacetyl-CoA synthetase	-0.0775994	-0.392828	0.237629	0.577888	0.896551	FALSE
AACSP1	acetoacetyl-CoA synthetase pseudogene 1	0.00130654	-0.36514	0.367754	0.993492	0.930333	FALSE
AADAC	arylacetamide deacetylase	-0.0526095	-0.329148	0.223929	0.665667	0.90651	FALSE
AADACL2	arylacetamide deacetylase-like 2	-0.0119967	-0.293326	0.269332	0.922314	0.926323	FALSE
AADACL3	arylacetamide deacetylase-like 3	0.143038	-0.165566	0.451642	0.308499	0.838407	FALSE
AADACL4	arylacetamide deacetylase-like 4	0.10437	-0.180058	0.388797	0.413376	0.86873	FALSE
AADAT	aminoadipate aminotransferase	-0.0441802	-0.32925	0.24089	0.724197	0.91202	FALSE
AAED1	AhpC/TSA antioxidant enzyme domain containing 1	0.143842	-0.155804	0.443487	0.292875	0.832325	FALSE
AAGAB	Transcript Identified by AceView, Entrez Gene ID(s) 79719	-0.168985	-0.459922	0.121952	0.211353	0.788561	FALSE
AAK1	AP2 associated kinase 1	-0.178664	-0.550171	0.192843	0.292065	0.831994	FALSE
AAMDC	adipogenesis associated, Mth938 domain containing	-0.0744837	-0.364786	0.215818	0.562315	0.894516	FALSE
AAMP	angio-associated migratory cell protein	-0.14978	-0.466104	0.166544	0.298971	0.834763	FALSE
AANAT	aralkylamine N-acetyltransferase	0.110317	-0.325006	0.54564	0.567016	0.89514	FALSE
AAR2	AAR2 splicing factor homolog	0.105232	-0.15825	0.368715	0.375485	0.859459	FALSE
AARD	alanine and arginine rich domain containing protein	-0.0701916	-0.32626	0.185876	0.536634	0.890945	FALSE
AARS	alanyl-tRNA synthetase	-0.0323816	-0.33206	0.267296	0.805201	0.918549	FALSE
AARS2	alanyl-tRNA synthetase 2, mitochondrial	-0.194611	-0.512159	0.122938	0.189998	0.771966	FALSE
AASDH	aminoadipate-semialdehyde dehydrogenase	0.189741	-0.106616	0.486098	0.1733	0.756633	FALSE
AASDHPPT	aminoadipate-semialdehyde dehydrogenase-phosphopantetheinyl transferase	0.069027	-0.198132	0.336186	0.559645	0.894158	FALSE
AASS	aminoadipate-semialdehyde synthase	0.0614285	-0.282951	0.405808	0.685115	0.908427	FALSE
AATF	apoptosis antagonizing transcription factor	0.446847	0.12069	0.773004	0.0143627	0.147018	FALSE
AATK	apoptosis-associated tyrosine kinase	-0.0327308	-0.288295	0.222833	0.77026	0.915869	FALSE
ABAT	4-aminobutyrate aminotransferase	0.0575987	-0.213708	0.328905	0.630257	0.902771	FALSE
ABCA1	ATP binding cassette subfamily A member 1	0.115439	-0.625276	0.856154	0.722731	0.911891	FALSE
ABCA10	ATP binding cassette subfamily A member 10	-0.0425794	-0.300253	0.215094	0.70693	0.910473	FALSE
ABCA12	ATP binding cassette subfamily A member 12	0.0543612	-0.211805	0.320528	0.643088	0.904165	FALSE
ABCA13	ATP binding cassette subfamily A member 13	-0.190389	-0.475729	0.0949504	0.158169	0.740448	FALSE
ABCA2	ATP binding cassette subfamily A member 2	-0.150138	-0.413869	0.113593	0.21956	0.794206	FALSE
ABCA3	ATP binding cassette subfamily A member 3	-0.0704913	-0.34437	0.203388	0.561116	0.894356	FALSE
ABCA4	ATP binding cassette subfamily A member 4	-0.205858	-0.600338	0.188622	0.256284	0.815633	FALSE
ABCA5	ATP binding cassette subfamily A member 5	0.111647	-0.156936	0.380229	0.357471	0.854466	FALSE
ABCA6	ATP binding cassette subfamily A member 6	-0.0921549	-0.423653	0.239343	0.53105	0.89013	FALSE
ABCA7	ATP binding cassette subfamily A member 7	0.0571985	-0.222842	0.337239	0.643067	0.904163	FALSE
ABCA8	ATP binding cassette subfamily A member 8	-0.153884	-0.418251	0.110483	0.210479	0.787938	FALSE
ABCA9	ATP binding cassette subfamily A member 9	-0.244261	-0.502371	0.0138502	0.0602349	0.508361	FALSE
ABCB1	ATP binding cassette subfamily B member 1	0.153268	-0.131088	0.437624	0.242434	0.808203	FALSE
ABCB10	ATP binding cassette subfamily B member 10	-0.11962	-0.451153	0.211914	0.420849	0.870389	FALSE
ABCB11	ATP binding cassette subfamily B member 11	-0.00875148	-0.324453	0.30695	0.949442	0.927906	FALSE
ABCB4	ATP binding cassette subfamily B member 4	0.0526575	-0.202789	0.308104	0.64005	0.903839	FALSE
ABCB5	ATP binding cassette subfamily B member 5	-0.144742	-0.406946	0.117462	0.232359	0.802327	FALSE
ABCB6	ATP binding cassette subfamily B member 6 (Langereis blood group)	-0.0313584	-0.341546	0.278829	0.817467	0.919445	FALSE
ABCB7	ATP binding cassette subfamily B member 7	-0.00637513	-0.301502	0.288751	0.96059	0.928537	FALSE
ABCB8	ATP binding cassette subfamily B member 8	0.248837	-0.013103	0.510778	0.0594782	0.504671	FALSE
ABCB9	ATP binding cassette subfamily B member 9	0.372662	0.0422652	0.703059	0.032201	0.320117	FALSE
ABCC1	ATP binding cassette subfamily C member 1	0.247798	-0.0908358	0.586433	0.126853	0.697234	FALSE
ABCC10	ATP binding cassette subfamily C member 10	0.014085	-0.262091	0.290261	0.907167	0.925408	FALSE
ABCC11	ATP binding cassette subfamily C member 11	-0.120902	-0.385904	0.144099	0.315576	0.840991	FALSE
ABCC12	ATP binding cassette subfamily C member 12	0.305497	0.0297152	0.58128	0.0344982	0.340559	FALSE
ABCC2	ATP binding cassette subfamily C member 2	-0.142005	-0.461244	0.177234	0.326949	0.844941	FALSE
ABCC3	ATP binding cassette subfamily C member 3	0.290563	0.0320019	0.549123	0.0326605	0.324295	FALSE
ABCC4	ATP binding cassette subfamily C member 4	-0.0404941	-0.397315	0.316327	0.79567	0.917837	FALSE
ABCC5	ATP binding cassette subfamily C member 5	0.164496	-0.148216	0.477208	0.252845	0.813853	FALSE
ABCC6	ATP binding cassette subfamily C member 6	0.00965167	-0.439325	0.458629	0.96078	0.928547	FALSE
ABCC8	ATP binding cassette subfamily C member 8	0.0731032	-0.289606	0.435812	0.647397	0.904623	FALSE
ABCC9	ATP binding cassette subfamily C member 9	0.153389	-0.342528	0.649305	0.487358	0.883213	FALSE
ABCD1	ATP binding cassette subfamily D member 1	-0.176626	-0.565572	0.21232	0.317663	0.841734	FALSE
ABCD2	ATP binding cassette subfamily D member 2	-0.0779284	-0.395391	0.239534	0.578939	0.896685	FALSE
ABCD3	ATP binding cassette subfamily D member 3	-0.325698	-0.593517	-0.0578793	0.0238891	0.245475	FALSE
ABCD4	ATP binding cassette subfamily D member 4	0.182821	-0.181113	0.546754	0.272842	0.823661	FALSE
ABCE1	ATP binding cassette subfamily E member 1	0.178747	-0.123347	0.480841	0.20388	0.783088	FALSE
ABCF1	ATP binding cassette subfamily F member 1	0.0749525	-0.215441	0.365346	0.56004	0.894211	FALSE
ABCF2	ATP binding cassette subfamily F member 2	0.0924323	-0.167156	0.352021	0.42668	0.871649	FALSE
ABCF3	ATP binding cassette subfamily F member 3	0.482849	0.227799	0.737899	0.00293868	0.0135439	FALSE
ABCG1	ATP binding cassette subfamily G member 1	-0.0363378	-0.294076	0.2214	0.748013	0.914058	FALSE
ABCG2	ATP binding cassette subfamily G member 2 (Junior blood group)	-0.481349	-0.888598	-0.0741008	0.0268032	0.272855	FALSE
ABCG4	ATP binding cassette subfamily G member 4	-0.0920022	-0.388896	0.204892	0.486573	0.883079	FALSE
ABCG5	ATP binding cassette subfamily G member 5	0.173127	-0.0853933	0.431647	0.15686	0.738927	FALSE
ABCG8	ATP binding cassette subfamily G member 8	0.0598022	-0.222755	0.342359	0.631294	0.902885	FALSE
ABHD1	abhydrolase domain containing 1	-0.0645376	-0.450386	0.321311	0.70356	0.910163	FALSE
ABHD10	abhydrolase domain containing 10	-0.239514	-0.53384	0.0548119	0.0955262	0.632823	FALSE
ABHD11	abhydrolase domain containing 11	0.454734	0.104273	0.805195	0.0182137	0.18896	FALSE
ABHD12	abhydrolase domain containing 12	0.102927	-0.273278	0.479132	0.537386	0.891053	FALSE
ABHD12B	abhydrolase domain containing 12B	-0.104765	-0.41273	0.2032	0.446667	0.875753	FALSE
ABHD13	abhydrolase domain containing 13	-0.395778	-0.820013	0.0284576	0.0631121	0.521881	FALSE
ABHD14A	abhydrolase domain containing 14A	0.488783	0.195859	0.781707	0.00564492	0.0424972	FALSE
ABHD14A-ACY1	ABHD14A-ACY1 readthrough	0.328984	-0.190875	0.848844	0.17768	0.760888	FALSE
ABHD14B	abhydrolase domain containing 14B	0.492972	0.0759289	0.910016	0.0267932	0.272764	FALSE
ABHD15	abhydrolase domain containing 15	-0.152694	-0.440572	0.135184	0.249287	0.811967	FALSE
ABHD16A	abhydrolase domain containing 16A	-0.0299071	-0.308526	0.248711	0.806457	0.918641	FALSE
ABHD16B	abhydrolase domain containing 16B	0.028158	-0.247448	0.303764	0.815573	0.919308	FALSE
ABHD17A	abhydrolase domain containing 17A	0.307783	0.0106018	0.604963	0.0441967	0.415592	FALSE
ABHD17B	abhydrolase domain containing 17B	-0.213434	-0.484091	0.0572228	0.10425	0.653733	FALSE
ABHD17C	abhydrolase domain containing 17C	0.566963	0.0849751	1.04895	0.0273205	0.277543	FALSE
ABHD18	abhydrolase domain containing 18	-0.0878481	-0.366372	0.190676	0.479126	0.881791	FALSE
ABHD2	abhydrolase domain containing 2	-0.162839	-0.42236	0.0966818	0.180919	0.763924	FALSE
ABHD3	abhydrolase domain containing 3	-0.120992	-0.456547	0.214563	0.421136	0.870452	FALSE
ABHD4	abhydrolase domain containing 4	-0.258445	-0.802159	0.285268	0.297252	0.834084	FALSE
ABHD5	abhydrolase domain containing 5	0.460761	0.127853	0.793669	0.0137245	0.140308	FALSE
ABHD6	abhydrolase domain containing 6	0.0207614	-0.30277	0.344293	0.883381	0.92392	FALSE
ABHD8	abhydrolase domain containing 8	-0.020425	-0.298619	0.257769	0.866754	0.922842	FALSE
ABI1	abl-interactor 1	-0.0754497	-0.356425	0.205526	0.544733	0.892102	FALSE
ABI2	abl-interactor 2	-0.102566	-0.419212	0.214081	0.467807	0.879767	FALSE
ABI3	ABI family, member 3	0.0541069	-0.244534	0.352748	0.680498	0.90798	FALSE
ABI3BP	ABI family, member 3 (NESH) binding protein	-0.858285	-1.51406	-0.20251	0.0175485	0.181731	FALSE
ABL1	ABL proto-oncogene 1, non-receptor tyrosine kinase	-0.29181	-0.563037	-0.0205839	0.0384797	0.373455	FALSE
ABL2	ABL proto-oncogene 2, non-receptor tyrosine kinase	0.522656	0.196909	0.848402	0.00685587	0.0572773	FALSE
ABLIM1	actin binding LIM protein 1	-0.0780808	-1.37671	1.22055	0.890674	0.924383	FALSE
ABLIM2	actin binding LIM protein family, member 2	0.150298	-0.131683	0.432279	0.247198	0.810839	FALSE
ABLIM3	actin binding LIM protein family, member 3	-0.548356	-1.13176	0.0350429	0.0615916	0.514836	FALSE
ABO	ABO blood group (transferase A, alpha 1-3-N-acetylgalactosaminyltransferase; transferase B, alpha 1-3-galactosyltransferase) [Source:HGNC Symbol;Acc:HGNC:79]	0.220998	-0.105842	0.547838	0.153441	0.734853	FALSE
ABR	active BCR-related	-0.133359	-0.536444	0.269727	0.458718	0.87808	FALSE
ABRA	actin binding Rho activating protein	0.093023	-0.176284	0.36233	0.440013	0.874422	FALSE
ABRACL	ABRA C-terminal like	0.22799	-0.18341	0.63939	0.230721	0.801331	FALSE
ABT1	activator of basal transcription 1	0.0164143	-0.240198	0.273027	0.883751	0.923944	FALSE
ABTB1	ankyrin repeat and BTB (POZ) domain containing 1	-0.0613989	-0.375705	0.252907	0.657386	0.905665	FALSE
ABTB2	ankyrin repeat and BTB (POZ) domain containing 2	0.12813	-0.178968	0.435229	0.355804	0.853982	FALSE
AC006128.2	---	0.0815271	-0.180298	0.343352	0.484546	0.882732	FALSE
AC007292.7	---	-0.117621	-0.470932	0.235689	0.456031	0.87757	FALSE
AC007566.10	---	-0.141793	-0.401039	0.117453	0.236244	0.804644	FALSE
AC008753.6	---	-0.0453613	-0.333141	0.242419	0.719731	0.911626	FALSE
AC009133.12	---	0.309161	-0.0612657	0.679588	0.0888549	0.614801	FALSE
AC009133.17	---	-0.114421	-0.372272	0.14343	0.328037	0.845307	FALSE
AC010894.3	---	-0.0640512	-0.47459	0.346488	0.722444	0.911866	FALSE
AC018462.2	---	0.159232	-0.102639	0.421103	0.193069	0.774542	FALSE
AC171558.1	Olfactory receptor 4N4 [Source:UniProtKB/Swiss-Prot;Acc:Q8N0Y3]	0.0362633	-0.254154	0.326681	0.775821	0.916309	FALSE
AC208162.1	---	0.0518717	-0.270234	0.373977	0.713983	0.911112	FALSE
ACAA1	acetyl-CoA acyltransferase 1	0.171761	-0.0994649	0.442987	0.177415	0.760636	FALSE
ACAA2	acetyl-CoA acyltransferase 2	-0.775039	-1.20171	-0.348366	0.00365515	0.0202265	FALSE
ACACA	acetyl-CoA carboxylase alpha	-0.0643057	-0.33709	0.208479	0.593748	0.898531	FALSE
ACACB	acetyl-CoA carboxylase beta	0.0251627	-0.429191	0.479516	0.899242	0.924919	FALSE
ACAD10	acyl-CoA dehydrogenase family, member 10	-0.323814	-0.681168	0.03354	0.0692746	0.548337	FALSE
ACAD11	acyl-CoA dehydrogenase family, member 11	-0.21242	-0.602307	0.177466	0.23788	0.8056	FALSE
ACAD8	acyl-CoA dehydrogenase family, member 8	-0.111863	-0.414443	0.190718	0.410059	0.867978	FALSE
ACAD9	acyl-CoA dehydrogenase family, member 9	0.122652	-0.161351	0.406656	0.340256	0.849274	FALSE
ACADL	acyl-CoA dehydrogenase, long chain	-0.0169558	-0.283008	0.249096	0.884174	0.923971	FALSE
ACADM	acyl-CoA dehydrogenase, C-4 to C-12 straight chain	-0.242008	-0.521597	0.0375813	0.0797784	0.58685	FALSE
ACADS	acyl-CoA dehydrogenase, C-2 to C-3 short chain	0.157991	-0.17383	0.489812	0.296504	0.833787	FALSE
ACADSB	acyl-CoA dehydrogenase, short/branched chain	0.218582	-0.049602	0.486765	0.0951048	0.63174	FALSE
ACADVL	acyl-CoA dehydrogenase, very long chain	0.0683889	-0.199642	0.33642	0.564425	0.894797	FALSE
ACAN	aggrecan	-0.00536258	-0.26913	0.258405	0.962906	0.928666	FALSE
ACAP1	ArfGAP with coiled-coil, ankyrin repeat and PH domains 1	0.109219	-0.182107	0.400545	0.403831	0.866536	FALSE
ACAP2	Transcript Identified by AceView, Entrez Gene ID(s) 23527	0.264581	-0.262388	0.79155	0.273073	0.823767	FALSE
ACAP3	ArfGAP with coiled-coil, ankyrin repeat and PH domains 3	0.207779	-0.0654568	0.481014	0.114911	0.675917	FALSE
ACAT1	acetyl-CoA acetyltransferase 1	-0.0254578	-0.289673	0.238757	0.825857	0.920046	FALSE
ACAT2	acetyl-CoA acetyltransferase 2	-0.961135	-1.21608	-0.706191	4.86863e-05	5.22327e-10	FALSE
ACBD3	acyl-CoA binding domain containing 3	-0.134059	-0.489691	0.221574	0.401393	0.865961	FALSE
ACBD4	acyl-CoA binding domain containing 4	-0.396396	-0.85246	0.059668	0.0787896	0.583531	FALSE
ACBD5	acyl-CoA binding domain containing 5	-0.0669188	-0.331957	0.19812	0.568401	0.895323	FALSE
ACBD6	acyl-CoA binding domain containing 6	0.185225	-0.0963831	0.466834	0.163347	0.746266	FALSE
ACBD7	acyl-CoA binding domain containing 7	0.239359	-0.12461	0.603328	0.163406	0.746331	FALSE
ACCS	1-aminocyclopropane-1-carboxylate synthase homolog (inactive)	-0.091219	-0.376952	0.194513	0.473993	0.880883	FALSE
ACCSL	1-aminocyclopropane-1-carboxylate synthase (inactive)-like	-0.138922	-0.4478	0.169956	0.321986	0.843247	FALSE
ACD	adrenocortical dysplasia homolog (mouse)	0.290933	0.0166395	0.565226	0.0405488	0.389363	FALSE
ACE	angiotensin I converting enzyme	0.0148039	-0.275707	0.305315	0.907242	0.925412	FALSE
ACE2	angiotensin I converting enzyme 2	0.0501885	-0.212288	0.312665	0.664092	0.906351	FALSE
ACER1	alkaline ceramidase 1	-0.147216	-0.434722	0.14029	0.264497	0.819723	FALSE
ACER2	alkaline ceramidase 2	0.0674763	-0.312193	0.447145	0.686188	0.90853	FALSE
ACER3	alkaline ceramidase 3	0.00848181	-0.254067	0.271031	0.941097	0.927427	FALSE
ACHE	acetylcholinesterase (Yt blood group)	0.108223	-0.156993	0.37344	0.365823	0.856833	FALSE
ACIN1	apoptotic chromatin condensation inducer 1	-0.199971	-0.48731	0.0873692	0.143434	0.722027	FALSE
ACKR1	atypical chemokine receptor 1 (Duffy blood group)	0.15582	-0.10251	0.41415	0.196233	0.777126	FALSE
ACKR2	atypical chemokine receptor 2	-0.169127	-0.536261	0.198008	0.311243	0.83942	FALSE
ACKR3	atypical chemokine receptor 3	-4.30604	-6.35545	-2.25662	0.00166618	0.00406968	TRUE
ACKR4	atypical chemokine receptor 4	0.259691	-0.0912303	0.610612	0.123294	0.691222	FALSE
ACLY	ATP citrate lyase	0.19246	-0.17379	0.55871	0.25329	0.814086	FALSE
ACMSD	aminocarboxymuconate semialdehyde decarboxylase	0.0417852	-0.216169	0.29974	0.712392	0.910969	FALSE
ACO1	aconitase 1, soluble	-0.519186	-1.03002	-0.00834829	0.0472501	0.435901	FALSE
ACO2	aconitase 2, mitochondrial	0.0674009	-0.244308	0.37911	0.624055	0.90208	FALSE
ACOT1	acyl-CoA thioesterase 1	0.255773	-0.0785274	0.590073	0.113075	0.672329	FALSE
ACOT11	acyl-CoA thioesterase 11	0.150772	-0.267182	0.568726	0.420932	0.870408	FALSE
ACOT12	acyl-CoA thioesterase 12	0.0996033	-0.162557	0.361764	0.397884	0.865123	FALSE
ACOT13	acyl-CoA thioesterase 13	0.232688	-0.115526	0.580903	0.157636	0.73983	FALSE
ACOT2	acyl-CoA thioesterase 2	0.329152	0.0105384	0.647765	0.0445951	0.418323	FALSE
ACOT4	acyl-CoA thioesterase 4	0.124646	-0.143103	0.392395	0.306542	0.837674	FALSE
ACOT6	acyl-CoA thioesterase 6	0.00552893	-0.257449	0.268506	0.961642	0.928595	FALSE
ACOT7	acyl-CoA thioesterase 7	0.277996	-0.0229402	0.578932	0.0651531	0.531003	FALSE
ACOT8	acyl-CoA thioesterase 8	-0.0479285	-0.352496	0.256639	0.720168	0.911665	FALSE
ACOT9	acyl-CoA thioesterase 9	-0.0709561	-0.358605	0.216692	0.577122	0.896453	FALSE
ACOX1	acyl-CoA oxidase 1, palmitoyl	0.0471854	-0.331195	0.425566	0.776104	0.916331	FALSE
ACOX2	acyl-CoA oxidase 2, branched chain	0.187692	-0.214703	0.590087	0.305677	0.837348	FALSE
ACOX3	acyl-CoA oxidase 3, pristanoyl	-0.272861	-0.580934	0.0352117	0.0743828	0.568	FALSE
ACOXL	acyl-CoA oxidase-like	-0.0427934	-0.313229	0.227643	0.718697	0.911534	FALSE
ACP1	acid phosphatase 1, soluble	0.0941405	-0.193966	0.382247	0.464064	0.879079	FALSE
ACP2	acid phosphatase 2, lysosomal	-0.395646	-0.67579	-0.115502	0.0125289	0.127032	FALSE
ACP5	acid phosphatase 5, tartrate resistant	-0.265097	-0.531976	0.00178288	0.0511708	0.459994	FALSE
ACP6	acid phosphatase 6, lysophosphatidic	-0.0780882	-0.345681	0.189505	0.511464	0.887153	FALSE
ACPP	acid phosphatase, prostate	-0.741954	-1.11807	-0.365835	0.00235579	0.00863993	FALSE
ACPT	acid phosphatase, testicular	-0.141268	-0.409619	0.127083	0.252519	0.813682	FALSE
ACR	acrosin	0.0789022	-0.180429	0.338234	0.494243	0.884372	FALSE
ACRBP	acrosin binding protein	0.200012	-0.0704741	0.470499	0.123537	0.691642	FALSE
ACRC	acidic repeat containing	0.0537781	-0.213864	0.32142	0.648385	0.904727	FALSE
ACRV1	acrosomal vesicle protein 1	-0.0112294	-0.428224	0.405765	0.950883	0.927988	FALSE
ACSBG1	acyl-CoA synthetase bubblegum family member 1	-0.0541139	-0.3252	0.216972	0.650497	0.904949	FALSE
ACSBG2	acyl-CoA synthetase bubblegum family member 2	-0.0251202	-0.321998	0.271757	0.846726	0.9215	FALSE
ACSF2	acyl-CoA synthetase family member 2	-0.285369	-0.677065	0.106327	0.128262	0.699539	FALSE
ACSF3	acyl-CoA synthetase family member 3	0.303869	0.00417116	0.603567	0.0476481	0.438445	FALSE
ACSL1	acyl-CoA synthetase long-chain family member 1	-0.0684309	-0.425285	0.288423	0.663198	0.90626	FALSE
ACSL3	acyl-CoA synthetase long-chain family member 3	-0.401288	-0.820603	0.0180276	0.0580429	0.497508	FALSE
ACSL4	acyl-CoA synthetase long-chain family member 4	-0.684116	-0.945428	-0.422803	0.000468247	9.19665e-05	FALSE
ACSL5	acyl-CoA synthetase long-chain family member 5	0.363508	0.0223179	0.704698	0.0398915	0.384393	FALSE
ACSL6	acyl-CoA synthetase long-chain family member 6	-0.13543	-0.407353	0.136494	0.276615	0.825375	FALSE
ACSM1	acyl-CoA synthetase medium-chain family member 1	0.0768796	-0.224217	0.377976	0.564159	0.894762	FALSE
ACSM2A	acyl-CoA synthetase medium-chain family member 2A	-0.0652461	-0.358373	0.227881	0.614089	0.900945	FALSE
ACSM2B	acyl-CoA synthetase medium-chain family member 2B	0.0627267	-0.22782	0.353273	0.624587	0.90214	FALSE
ACSM3	acyl-CoA synthetase medium-chain family member 3	-0.128947	-0.413013	0.155119	0.317842	0.841797	FALSE
ACSM4	acyl-CoA synthetase medium-chain family member 4	0.0612874	-0.229064	0.351638	0.632191	0.902984	FALSE
ACSM5	acyl-CoA synthetase medium-chain family member 5	-0.0641282	-0.342215	0.213959	0.601643	0.899484	FALSE
ACSM6	acyl-CoA synthetase medium-chain family member 6	-0.0749713	-0.365926	0.215983	0.560682	0.894297	FALSE
ACSS1	acyl-CoA synthetase short-chain family member 1	0.271622	-0.0805425	0.623787	0.110679	0.667507	FALSE
ACSS2	acyl-CoA synthetase short-chain family member 2	-0.00597536	-0.382378	0.370427	0.971031	0.929117	FALSE
ACSS3	acyl-CoA synthetase short-chain family member 3	-1.02366	-1.97399	-0.0733283	0.0383123	0.372133	FALSE
ACTA1	actin, alpha 1, skeletal muscle	0.0301811	-0.285491	0.345854	0.827175	0.92014	FALSE
ACTA2	actin, alpha 2, smooth muscle, aorta	-0.594221	-1.01251	-0.175934	0.0121989	0.123267	FALSE
ACTB	actin, beta	0.258633	-0.080178	0.597443	0.113759	0.673676	FALSE
ACTBL2	actin, beta-like 2	0.878625	0.615262	1.14199	0.000105814	8.38878e-08	FALSE
ACTC1	actin, alpha, cardiac muscle 1	-0.225863	-0.513709	0.0619824	0.105672	0.65689	FALSE
ACTG1	actin gamma 1	0.143712	-0.211997	0.499422	0.370303	0.858066	FALSE
ACTG2	actin, gamma 2, smooth muscle, enteric	-0.0570305	-0.342581	0.22852	0.650332	0.904932	FALSE
ACTL10	actin-like 10	-0.0438719	-0.692585	0.604842	0.877157	0.92352	FALSE
ACTL6A	actin-like 6A	0.0659781	-0.191311	0.323267	0.562519	0.894543	FALSE
ACTL6B	actin-like 6B	-0.182667	-0.520694	0.155359	0.241339	0.807585	FALSE
ACTL7A	actin-like 7A	0.0359611	-0.239922	0.311844	0.766322	0.915555	FALSE
ACTL7B	actin-like 7B	0.142766	-0.156901	0.442432	0.296242	0.833682	FALSE
ACTL8	actin-like 8	-0.0653297	-0.325025	0.194365	0.569782	0.895504	FALSE
ACTL9	actin-like 9	-0.0243286	-0.285031	0.236374	0.831236	0.920427	FALSE
ACTN1	actinin, alpha 1	0.473361	0.188475	0.758247	0.00576586	0.0439565	FALSE
ACTN2	actinin, alpha 2	0.146394	-0.229125	0.521913	0.386351	0.862277	FALSE
ACTN3	actinin, alpha 3 (gene/pseudogene)	0.0291144	-0.320983	0.379212	0.849321	0.921677	FALSE
ACTN4	actinin, alpha 4	0.36133	0.0774852	0.645175	0.0197564	0.20523	FALSE
ACTR10	actin-related protein 10 homolog (S. cerevisiae)	-0.138925	-0.41105	0.1332	0.265797	0.82035	FALSE
ACTR1A	ARP1 actin-related protein 1 homolog A, centractin alpha (yeast)	0.165773	-0.0900966	0.421642	0.168889	0.752165	FALSE
ACTR1B	ARP1 actin-related protein 1 homolog B, centractin beta (yeast)	0.129743	-0.194033	0.45352	0.373991	0.859061	FALSE
ACTR2	ARP2 actin-related protein 2 homolog (yeast)	0.142448	-0.127937	0.412833	0.252189	0.813509	FALSE
ACTR3	ARP3 actin-related protein 3 homolog (yeast)	-0.101272	-0.390373	0.187828	0.433865	0.873162	FALSE
ACTR3B	ARP3 actin-related protein 3 homolog B (yeast)	0.235583	-0.375253	0.84642	0.391174	0.863484	FALSE
ACTR3C	ARP3 actin-related protein 3 homolog C (yeast)	0.0884247	-0.16823	0.345079	0.441138	0.87465	FALSE
ACTR5	ARP5 actin-related protein 5 homolog (yeast)	-0.100207	-0.382989	0.182575	0.428803	0.8721	FALSE
ACTR6	ARP6 actin-related protein 6 homolog (yeast)	-0.240249	-0.557909	0.0774108	0.116561	0.679066	FALSE
ACTR8	ARP8 actin-related protein 8 homolog (yeast)	-0.404182	-0.704756	-0.103607	0.015599	0.160376	FALSE
ACTRT1	actin-related protein T1	0.0649535	-0.213331	0.343238	0.597326	0.898966	FALSE
ACTRT2	actin-related protein T2	0.0164239	-0.251956	0.284804	0.888743	0.924261	FALSE
ACTRT3	actin-related protein T3	-0.225976	-0.590298	0.138345	0.18534	0.767922	FALSE
ACVR1	activin A receptor type I	-0.527371	-0.933737	-0.121006	0.0181991	0.188804	FALSE
ACVR1B	activin A receptor type IB	0.0596161	-0.204443	0.323675	0.609133	0.90037	FALSE
ACVR1C	activin A receptor type IC	0.0422977	-0.239556	0.324151	0.732519	0.912745	FALSE
ACVR2A	activin A receptor type IIA	-0.622223	-0.951519	-0.292927	0.00296858	0.0138071	FALSE
ACVR2B	activin A receptor type IIB	0.22046	-0.149012	0.589932	0.200523	0.780518	FALSE
ACVRL1	activin A receptor type IL	-0.415181	-0.766912	-0.0634505	0.0269448	0.274147	FALSE
ACY1	aminoacylase 1	0.308822	-0.251731	0.869375	0.233193	0.80283	FALSE
ACY3	aminoacylase 3	0.0681387	-0.186718	0.322995	0.546434	0.892341	FALSE
ACYP1	acylphosphatase 1, erythrocyte (common) type	-0.386875	-0.735137	-0.0386119	0.0341319	0.337373	FALSE
ACYP2	acylphosphatase 2, muscle type	0.106082	-0.357156	0.56932	0.604121	0.899779	FALSE
ADA	adenosine deaminase	-0.436107	-0.717306	-0.154907	0.00808638	0.0725184	FALSE
ADAD1	adenosine deaminase domain containing 1	-0.0201735	-0.275963	0.235616	0.856994	0.922194	FALSE
ADAD2	adenosine deaminase domain containing 2	-0.142312	-0.431185	0.146562	0.28141	0.827496	FALSE
ADAL	adenosine deaminase-like	-0.180429	-0.447283	0.0864252	0.153458	0.734874	FALSE
ADAM10	ADAM metallopeptidase domain 10	0.0899745	-0.225402	0.405351	0.520651	0.888573	FALSE
ADAM11	ADAM metallopeptidase domain 11	0.178801	-0.114272	0.471874	0.191762	0.773454	FALSE
ADAM12	ADAM metallopeptidase domain 12	-2.27709	-3.08806	-1.46612	0.00030726	1.76397e-05	TRUE
ADAM15	ADAM metallopeptidase domain 15	0.114233	-0.142975	0.371442	0.327654	0.845178	FALSE
ADAM17	ADAM metallopeptidase domain 17	-0.557521	-0.817165	-0.297878	0.00147589	0.00305753	FALSE
ADAM18	ADAM metallopeptidase domain 18	0.0376871	-0.224133	0.299507	0.742957	0.913635	FALSE
ADAM19	ADAM metallopeptidase domain 19	-0.269195	-0.597975	0.059586	0.0938833	0.628562	FALSE
ADAM2	ADAM metallopeptidase domain 2	0.0165638	-0.242504	0.275631	0.883804	0.923947	FALSE
ADAM20	ADAM metallopeptidase domain 20	-0.137253	-0.4094	0.134893	0.271112	0.822862	FALSE
ADAM21	ADAM metallopeptidase domain 21	-0.0246352	-0.283818	0.234548	0.828167	0.92021	FALSE
ADAM22	ADAM metallopeptidase domain 22	0.311952	-0.108781	0.732685	0.122691	0.690177	FALSE
ADAM23	ADAM metallopeptidase domain 23	-0.180398	-0.435428	0.0746332	0.137938	0.714343	FALSE
ADAM28	ADAM metallopeptidase domain 28	-0.0209799	-0.321363	0.279404	0.873175	0.923262	FALSE
ADAM29	ADAM metallopeptidase domain 29	0.40651	0.134781	0.678239	0.00959894	0.0913088	FALSE
ADAM30	ADAM metallopeptidase domain 30	0.0275802	-0.32293	0.37809	0.857319	0.922216	FALSE
ADAM32	ADAM metallopeptidase domain 32	-0.0289517	-0.293719	0.235816	0.802929	0.91838	FALSE
ADAM33	ADAM metallopeptidase domain 33	-0.0355187	-0.3146	0.243563	0.771651	0.91598	FALSE
ADAM7	ADAM metallopeptidase domain 7	-0.0552115	-0.336034	0.225611	0.655352	0.905455	FALSE
ADAM8	ADAM metallopeptidase domain 8	0.121962	-0.168943	0.412866	0.353626	0.853344	FALSE
ADAM9	ADAM metallopeptidase domain 9	-0.237271	-0.739113	0.264571	0.299631	0.835022	FALSE
ADAMDEC1	ADAM-like, decysin 1	0.0670873	-0.227792	0.361966	0.606433	0.900053	FALSE
ADAMTS1	ADAM metallopeptidase with thrombospondin type 1 motif 1	0.373716	-0.117925	0.865357	0.115029	0.676144	FALSE
ADAMTS10	ADAM metallopeptidase with thrombospondin type 1 motif 10	0.0766764	-0.184148	0.337501	0.508444	0.886677	FALSE
ADAMTS12	ADAM metallopeptidase with thrombospondin type 1 motif 12	1.36533	1.04135	1.6893	2.37141e-05	1.6151e-12	TRUE
ADAMTS13	ADAM metallopeptidase with thrombospondin type 1 motif 13	0.233114	-0.142556	0.608785	0.185178	0.767778	FALSE
ADAMTS14	ADAM metallopeptidase with thrombospondin type 1 motif 14	-0.355455	-0.6543	-0.0566091	0.0261352	0.266685	FALSE
ADAMTS15	ADAM metallopeptidase with thrombospondin type 1 motif 15	-0.194226	-0.520389	0.131936	0.201325	0.781138	FALSE
ADAMTS16	ADAM metallopeptidase with thrombospondin type 1 motif 16	0.103765	-0.196247	0.403778	0.439439	0.874306	FALSE
ADAMTS17	ADAM metallopeptidase with thrombospondin type 1 motif 17	-0.0128316	-0.329723	0.30406	0.926218	0.926556	FALSE
ADAMTS18	ADAM metallopeptidase with thrombospondin type 1 motif 18	-0.0155251	-0.360567	0.329517	0.918047	0.926068	FALSE
ADAMTS19	ADAM metallopeptidase with thrombospondin type 1 motif 19	-0.0182447	-0.292718	0.256229	0.879239	0.923655	FALSE
ADAMTS2	ADAM metallopeptidase with thrombospondin type 1 motif 2	-0.673433	-1.01257	-0.334298	0.0022728	0.00805581	FALSE
ADAMTS20	ADAM metallopeptidase with thrombospondin type 1 motif 20	0.0754972	-0.181324	0.332318	0.508457	0.886679	FALSE
ADAMTS3	ADAM metallopeptidase with thrombospondin type 1 motif 3	-0.373903	-0.704521	-0.0432851	0.0318733	0.31711	FALSE
ADAMTS4	ADAM metallopeptidase with thrombospondin type 1 motif 4	-0.379073	-0.896809	0.138663	0.126671	0.696933	FALSE
ADAMTS5	ADAM metallopeptidase with thrombospondin type 1 motif 5	0.360683	0.061139	0.660226	0.0248732	0.254661	FALSE
ADAMTS6	ADAM metallopeptidase with thrombospondin type 1 motif 6	-0.483504	-0.895091	-0.0719164	0.0274662	0.278849	FALSE
ADAMTS7	ADAM metallopeptidase with thrombospondin type 1 motif 7	-0.273297	-0.651893	0.105299	0.131239	0.70428	FALSE
ADAMTS8	ADAM metallopeptidase with thrombospondin type 1 motif 8	0.246468	-0.0189886	0.511925	0.0640971	0.52633	FALSE
ADAMTS9	ADAM metallopeptidase with thrombospondin type 1 motif 9	-0.132705	-0.389116	0.123706	0.25986	0.817441	FALSE
ADAMTSL1	ADAMTS like 1	-0.0662524	-0.382899	0.250394	0.635126	0.903306	FALSE
ADAMTSL2	ADAMTS like 2	0.0832909	-0.202904	0.369486	0.512568	0.887326	FALSE
ADAMTSL3	ADAMTS like 3	-0.0104313	-0.277363	0.2565	0.928785	0.926707	FALSE
ADAMTSL4	ADAMTS like 4	-0.143962	-0.506753	0.21883	0.378392	0.860226	FALSE
ADAMTSL4-AS1	ADAMTSL4 antisense RNA 1	-0.0112107	-0.273821	0.2514	0.92223	0.926318	FALSE
ADAMTSL5	ADAMTS like 5	0.300787	0.00760661	0.593967	0.0457072	0.425817	FALSE
ADAP1	ArfGAP with dual PH domains 1	-0.156828	-0.591327	0.27767	0.420685	0.870353	FALSE
ADAP2	ArfGAP with dual PH domains 2	-0.100372	-0.415889	0.215145	0.475495	0.881151	FALSE
ADAR	adenosine deaminase, RNA-specific	0.0085627	-0.347989	0.365114	0.956191	0.928289	FALSE
ADARB1	adenosine deaminase, RNA-specific, B1	-0.105729	-0.424064	0.212606	0.457045	0.877763	FALSE
ADARB2	adenosine deaminase, RNA-specific, B2 (inactive)	-0.0298046	-0.300231	0.240622	0.801408	0.918267	FALSE
ADAT1	adenosine deaminase, tRNA-specific 1	0.161594	-0.192436	0.515624	0.315371	0.840917	FALSE
ADAT2	adenosine deaminase, tRNA-specific 2	0.184957	-0.163643	0.533556	0.249158	0.811898	FALSE
ADCK1	aarF domain containing kinase 1	0.364971	-0.121216	0.851157	0.118847	0.683316	FALSE
ADCK2	aarF domain containing kinase 2	0.135986	-0.248191	0.520163	0.429291	0.872204	FALSE
ADCK3	aarF domain containing kinase 3	0.0387014	-0.275022	0.352425	0.778435	0.916513	FALSE
ADCK4	aarF domain containing kinase 4	0.171552	-0.104066	0.447169	0.184002	0.76673	FALSE
ADCK5	aarF domain containing kinase 5	0.122914	-0.182905	0.428734	0.372646	0.8587	FALSE
ADCY1	adenylate cyclase 1 (brain)	-0.018784	-0.289514	0.251946	0.874003	0.923316	FALSE
ADCY10	adenylate cyclase 10 (soluble)	-0.0294393	-0.319382	0.260504	0.816691	0.919389	FALSE
ADCY2	Transcript Identified by AceView, Entrez Gene ID(s) 108	-0.0417456	-0.361599	0.278108	0.766035	0.915532	FALSE
ADCY3	adenylate cyclase 3	0.320534	0.0294612	0.611606	0.0352782	0.347251	FALSE
ADCY4	adenylate cyclase 4	0.141143	-0.295258	0.577544	0.468449	0.879884	FALSE
ADCY5	adenylate cyclase 5	-0.0840404	-0.385319	0.217239	0.529688	0.889929	FALSE
ADCY6	adenylate cyclase 6	-0.409581	-0.702352	-0.116809	0.013078	0.133244	FALSE
ADCY7	adenylate cyclase 7	-0.167558	-0.479788	0.144673	0.244296	0.809244	FALSE
ADCY8	adenylate cyclase 8 (brain)	0.109401	-0.147913	0.366715	0.347307	0.851454	FALSE
ADCY9	adenylate cyclase 9	-0.0275191	-0.283455	0.228417	0.806136	0.918618	FALSE
ADCYAP1	adenylate cyclase activating polypeptide 1 (pituitary)	0.137023	-0.142809	0.416855	0.28409	0.828655	FALSE
ADCYAP1R1	adenylate cyclase activating polypeptide 1 (pituitary) receptor type I	-0.115512	-0.410636	0.179612	0.384563	0.861822	FALSE
ADD1	adducin 1 (alpha)	0.112815	-0.189773	0.415402	0.406298	0.867111	FALSE
ADD2	adducin 2 (beta)	0.0953509	-0.16799	0.358691	0.419289	0.870047	FALSE
ADD3	adducin 3 (gamma)	-1.34055	-1.85164	-0.829468	0.000462994	8.83018e-05	TRUE
ADGB	androglobin	0.00742015	-0.248112	0.262952	0.947044	0.927769	FALSE
ADGRA1	adhesion G protein-coupled receptor A1	-0.0501265	-0.343725	0.243472	0.697777	0.909627	FALSE
ADGRA2	adhesion G protein-coupled receptor A2	-0.0433556	-0.438901	0.35219	0.802469	0.918346	FALSE
ADGRA3	adhesion G protein-coupled receptor A3	-0.38699	-0.736231	-0.0377494	0.0344579	0.34021	FALSE
ADGRB1	adhesion G protein-coupled receptor B1	-0.303567	-0.640292	0.0331581	0.0703965	0.55282	FALSE
ADGRB2	adhesion G protein-coupled receptor B2	-0.291436	-0.557839	-0.0250335	0.0361651	0.35471	FALSE
ADGRB3	adhesion G protein-coupled receptor B3	-0.137236	-0.423444	0.148972	0.293376	0.832529	FALSE
ADGRD1	adhesion G protein-coupled receptor D1	-0.0792644	-0.347193	0.188664	0.505848	0.886264	FALSE
ADGRE1	adhesion G protein-coupled receptor E1	0.052666	-0.27408	0.379412	0.713741	0.91109	FALSE
ADGRE2	adhesion G protein-coupled receptor E2	-0.0687535	-0.327792	0.190285	0.549275	0.892738	FALSE
ADGRE3	adhesion G protein-coupled receptor E3	0.168022	-0.123606	0.45965	0.214646	0.790869	FALSE
ADGRE5	adhesion G protein-coupled receptor E5	0.0980612	-0.251968	0.44809	0.527964	0.889673	FALSE
ADGRF1	adhesion G protein-coupled receptor F1	-0.0174001	-0.278856	0.244056	0.879097	0.923645	FALSE
ADGRF2	adhesion G protein-coupled receptor F2	-0.127358	-0.397388	0.142673	0.300725	0.835448	FALSE
ADGRF3	adhesion G protein-coupled receptor F3	0.0687446	-0.224761	0.36225	0.596077	0.898815	FALSE
ADGRF4	adhesion G protein-coupled receptor F4	-0.221859	-0.531515	0.087798	0.133696	0.708066	FALSE
ADGRF5	adhesion G protein-coupled receptor F5	-0.0652548	-0.38855	0.25804	0.646924	0.904573	FALSE
ADGRG1	adhesion G protein-coupled receptor G1	1.19339	0.315159	2.07162	0.0148946	0.15252	FALSE
ADGRG2	adhesion G protein-coupled receptor G2	0.0989411	-0.158462	0.356344	0.392676	0.863855	FALSE
ADGRG3	adhesion G protein-coupled receptor G3	-0.00816901	-0.337544	0.321206	0.954759	0.928208	FALSE
ADGRG4	adhesion G protein-coupled receptor G4	0.0391479	-0.286722	0.365018	0.784055	0.91695	FALSE
ADGRG5	adhesion G protein-coupled receptor G5	-0.160244	-0.506321	0.185833	0.308953	0.838576	FALSE
ADGRG6	adhesion G protein-coupled receptor G6	3.16531	2.46431	3.86631	1.51176e-05	1.36562e-13	TRUE
ADGRG7	adhesion G protein-coupled receptor G7	0.00738891	-0.271857	0.286635	0.951737	0.928037	FALSE
ADGRL1	adhesion G protein-coupled receptor L1	0.0133438	-0.266482	0.293169	0.913168	0.925773	FALSE
ADGRL2	adhesion G protein-coupled receptor L2	-0.214209	-0.654431	0.226013	0.286866	0.829835	FALSE
ADGRL3	adhesion G protein-coupled receptor L3	-0.0747029	-0.350598	0.201192	0.541479	0.89164	FALSE
ADGRL4	adhesion G protein-coupled receptor L4	-0.249353	-1.25709	0.758383	0.575973	0.896306	FALSE
ADGRV1	adhesion G protein-coupled receptor V1	0.0125972	-0.309625	0.334819	0.928756	0.926706	FALSE
ADH1A	alcohol dehydrogenase 1A (class I), alpha polypeptide	0.0105755	-0.245372	0.266524	0.924716	0.926466	FALSE
ADH1B	alcohol dehydrogenase 1B (class I), beta polypeptide	0.0674116	-0.211321	0.346144	0.584424	0.897378	FALSE
ADH1C	alcohol dehydrogenase 1C (class I), gamma polypeptide	-0.132596	-0.495631	0.230439	0.415437	0.869193	FALSE
ADH4	alcohol dehydrogenase 4 (class II), pi polypeptide	0.177027	-0.123635	0.477689	0.205853	0.784566	FALSE
ADH5	alcohol dehydrogenase 5 (class III), chi polypeptide	-0.193842	-0.45875	0.0710662	0.126864	0.697252	FALSE
ADH6	alcohol dehydrogenase 6 (class V)	0.0251244	-0.236732	0.286981	0.826576	0.920097	FALSE
ADH7	alcohol dehydrogenase 7 (class IV), mu or sigma polypeptide	-0.0788803	-0.348442	0.190682	0.510335	0.886975	FALSE
ADHFE1	alcohol dehydrogenase, iron containing 1	-0.157611	-0.450154	0.134932	0.242622	0.808309	FALSE
ADI1	acireductone dioxygenase 1	0.0532557	-0.23951	0.346022	0.679301	0.907863	FALSE
ADIG	adipogenin	0.157376	-0.152557	0.467309	0.268144	0.82147	FALSE
ADIPOQ	adiponectin, C1Q and collagen domain containing	0.00665315	-0.274595	0.287901	0.956846	0.928326	FALSE
ADIPOR1	adiponectin receptor 1	0.192357	-0.0839752	0.468688	0.143351	0.721915	FALSE
ADIPOR2	adiponectin receptor 2	0.334625	0.064307	0.604943	0.0222073	0.229497	FALSE
ADIRF	adipogenesis regulatory factor	0.00634692	-0.286386	0.29908	0.960444	0.928528	FALSE
ADIRF-AS1	ADIRF antisense RNA 1 [Source:HGNC Symbol;Acc:HGNC:45127]	0.13392	-0.133308	0.401147	0.273891	0.824142	FALSE
ADK	adenosine kinase	-0.0361438	-0.29159	0.219302	0.747146	0.913986	FALSE
ADM	adrenomedullin	0.262972	-0.0939593	0.619902	0.124689	0.693612	FALSE
ADM2	adrenomedullin 2	0.202262	-0.0799344	0.484459	0.13357	0.707874	FALSE
ADM5	adrenomedullin 5 (putative)	-0.143136	-0.462754	0.176483	0.323917	0.843911	FALSE
ADNP	activity-dependent neuroprotector homeobox	0.0704471	-0.223442	0.364336	0.587684	0.897785	FALSE
ADNP2	ADNP homeobox 2	-0.814475	-1.16491	-0.464044	0.000941063	0.000883898	FALSE
ADO	2-aminoethanethiol (cysteamine) dioxygenase	0.23928	-0.0639944	0.542554	0.104102	0.6534	FALSE
ADORA1	adenosine A1 receptor	-0.0758635	-0.347619	0.195892	0.52938	0.889883	FALSE
ADORA2A	adenosine A2a receptor	-0.0627252	-0.401291	0.275841	0.673788	0.907321	FALSE
ADORA2B	adenosine A2b receptor	0.297913	-0.0493569	0.645183	0.0819484	0.593934	FALSE
ADORA3	adenosine A3 receptor	0.155861	-0.138414	0.450136	0.249907	0.8123	FALSE
ADPGK	ADP-dependent glucokinase	0.229916	-0.0955809	0.555414	0.138412	0.715026	FALSE
ADPRH	ADP-ribosylarginine hydrolase	-0.284219	-0.689718	0.121279	0.141015	0.718704	FALSE
ADPRHL1	ADP-ribosylhydrolase like 1	0.110668	-0.156907	0.378242	0.359747	0.855121	FALSE
ADPRHL2	ADP-ribosylhydrolase like 2	0.238387	-0.025265	0.502038	0.0697514	0.550254	FALSE
ADPRM	ADP-ribose/CDP-alcohol diphosphatase, manganese-dependent	-0.139487	-0.425608	0.146634	0.286033	0.829483	FALSE
ADRA1A	adrenoceptor alpha 1A	0.075722	-0.19233	0.343774	0.52463	0.889175	FALSE
ADRA1B	adrenoceptor alpha 1B	0.0528289	-0.203693	0.30935	0.640362	0.903873	FALSE
ADRA1D	adrenoceptor alpha 1D	0.201863	-0.123628	0.527355	0.185394	0.76797	FALSE
ADRA2A	adrenoceptor alpha 2A	0.151087	-0.104234	0.406407	0.203839	0.783057	FALSE
ADRA2B	adrenoceptor alpha 2B	-0.0183176	-0.30598	0.269345	0.884271	0.923977	FALSE
ADRA2C	adrenoceptor alpha 2C	0.176408	-0.0915957	0.444411	0.163077	0.74597	FALSE
ADRB1	adrenoceptor beta 1	-0.193816	-0.517176	0.129544	0.198735	0.779119	FALSE
ADRB2	adrenoceptor beta 2, surface	0.860006	0.468201	1.25181	0.00130416	0.00222662	FALSE
ADRB3	adrenoceptor beta 3	0.0692273	-0.215461	0.353916	0.582424	0.897127	FALSE
ADRBK1	adrenergic, beta, receptor kinase 1	0.101633	-0.237646	0.440912	0.500701	0.885434	FALSE
ADRBK2	adrenergic, beta, receptor kinase 2	-0.25413	-0.645955	0.137695	0.16849	0.75175	FALSE
ADRM1	adhesion regulating molecule 1	0.180381	-0.0986106	0.459373	0.169652	0.752951	FALSE
ADSL	adenylosuccinate lyase	0.137619	-0.136933	0.412171	0.2738	0.8241	FALSE
ADSS	adenylosuccinate synthase	-0.31344	-0.588318	-0.0385621	0.0308724	0.307781	FALSE
ADSSL1	adenylosuccinate synthase like 1	-0.0118242	-0.302358	0.27871	0.925844	0.926533	FALSE
ADTRP	androgen-dependent TFPI-regulating protein	-0.362253	-0.818617	0.0941114	0.102387	0.649496	FALSE
AEBP1	AE binding protein 1	-0.153969	-0.436419	0.128481	0.237654	0.805468	FALSE
AEBP2	AE binding protein 2	0.732125	0.390589	1.07366	0.00148995	0.00312877	FALSE
AEN	apoptosis enhancing nuclease	0.180287	-0.0806431	0.441218	0.145904	0.725326	FALSE
AES	amino-terminal enhancer of split	-0.0317494	-0.302891	0.239392	0.789356	0.917357	FALSE
AF131215.3	---	0.169589	-0.162109	0.501288	0.265151	0.820039	FALSE
AFAP1	actin filament associated protein 1	0.17929	-0.200648	0.559227	0.300488	0.835356	FALSE
AFAP1L1	actin filament associated protein 1-like 1	0.124552	-0.219947	0.469051	0.419944	0.870191	FALSE
AFAP1L2	actin filament associated protein 1-like 2	0.136058	-0.160669	0.432786	0.313325	0.84018	FALSE
AFF1	AF4/FMR2 family, member 1	-0.0123571	-0.336835	0.312121	0.930593	0.926814	FALSE
AFF2	AF4/FMR2 family, member 2	0.0117985	-0.383725	0.407322	0.945602	0.927686	FALSE
AFF3	AF4/FMR2 family, member 3	-0.676578	-1.26241	-0.0907485	0.0293755	0.295406	FALSE
AFF4	AF4/FMR2 family, member 4	-0.0330363	-0.305294	0.239221	0.781949	0.916787	FALSE
AFG3L2	AFG3-like AAA ATPase 2	0.219537	-0.159944	0.599018	0.212975	0.789705	FALSE
AFM	afamin	0.033269	-0.251603	0.318141	0.789897	0.917399	FALSE
AFMID	arylformamidase	-0.3123	-0.58183	-0.0427705	0.029001	0.29224	FALSE
AFP	alpha-fetoprotein	-0.0103799	-0.267083	0.246323	0.926321	0.926562	FALSE
AFTPH	aftiphilin	0.402792	0.144582	0.661002	0.00786262	0.0697685	FALSE
AGA	aspartylglucosaminidase	0.669866	0.38615	0.953582	0.000859393	0.00068503	FALSE
AGAP1	ArfGAP with GTPase domain, ankyrin repeat and PH domain 1	-0.141928	-0.46143	0.177574	0.327564	0.845148	FALSE
AGAP2	ArfGAP with GTPase domain, ankyrin repeat and PH domain 2	0.0633064	-0.227166	0.353779	0.621361	0.901776	FALSE
AGAP3	ArfGAP with GTPase domain, ankyrin repeat and PH domain 3	0.0543893	-0.280066	0.388845	0.711328	0.910873	FALSE
AGAP4	ArfGAP with GTPase domain, ankyrin repeat and PH domain 4	0.0918941	-0.229064	0.412852	0.519209	0.888353	FALSE
AGAP5	ArfGAP with GTPase domain, ankyrin repeat and PH domain 5	0.191087	-0.0809795	0.463154	0.140321	0.717734	FALSE
AGAP6	ArfGAP with GTPase domain, ankyrin repeat and PH domain 6	0.0465372	-0.272419	0.365494	0.739608	0.913351	FALSE
AGAP9	ArfGAP with GTPase domain, ankyrin repeat and PH domain 9	0.0957302	-0.170088	0.361548	0.421674	0.870569	FALSE
AGBL1	ATP/GTP binding protein-like 1	0.104903	-0.165647	0.375453	0.388781	0.862888	FALSE
AGBL2	ATP/GTP binding protein-like 2	-0.398563	-0.800154	0.00302851	0.0513237	0.460891	FALSE
AGBL3	ATP/GTP binding protein-like 3	-0.188659	-0.466696	0.0893787	0.152207	0.733347	FALSE
AGBL4	ATP/GTP binding protein-like 4	0.0871893	-0.171395	0.345774	0.45052	0.876509	FALSE
AGBL5	ATP/GTP binding protein-like 5	-0.121271	-0.383511	0.140968	0.309517	0.838785	FALSE
AGER	advanced glycosylation end product-specific receptor	-0.310432	-0.601656	-0.0192075	0.0398171	0.383826	FALSE
AGFG1	ArfGAP with FG repeats 1	-0.323656	-0.639814	-0.00749906	0.0460602	0.428155	FALSE
AGFG2	ArfGAP with FG repeats 2	0.177689	-0.296716	0.652095	0.40425	0.866634	FALSE
AGGF1	angiogenic factor with G-patch and FHA domains 1	-0.436987	-0.724934	-0.149039	0.00897022	0.0832717	FALSE
AGK	acylglycerol kinase	0.027082	-0.356422	0.410586	0.871785	0.923172	FALSE
AGL	amylo-alpha-1, 6-glucosidase, 4-alpha-glucanotransferase	0.339303	-0.00972158	0.688328	0.0550702	0.481962	FALSE
AGMAT	agmatinase	-0.894546	-1.22504	-0.564049	0.000383551	4.31755e-05	FALSE
AGMO	alkylglycerol monooxygenase	0.0216313	-0.253026	0.296289	0.857191	0.922208	FALSE
AGO1	argonaute RISC catalytic component 1	0.165767	-0.24771	0.579243	0.373778	0.859004	FALSE
AGO2	argonaute RISC catalytic component 2	0.380071	0.0456098	0.714533	0.0312873	0.311674	FALSE
AGO3	argonaute RISC catalytic component 3	-0.174558	-0.469674	0.120559	0.204019	0.783193	FALSE
AGO4	argonaute RISC catalytic component 4	-0.270573	-0.589599	0.0484525	0.0847752	0.602771	FALSE
AGPAT1	1-acylglycerol-3-phosphate O-acyltransferase 1	0.33843	0.0632854	0.613575	0.0228013	0.235257	FALSE
AGPAT2	1-acylglycerol-3-phosphate O-acyltransferase 2	0.416706	0.101206	0.732206	0.0168708	0.174166	FALSE
AGPAT3	1-acylglycerol-3-phosphate O-acyltransferase 3	0.0904235	-0.18887	0.369717	0.468011	0.879804	FALSE
AGPAT4	1-acylglycerol-3-phosphate O-acyltransferase 4	-0.683011	-0.942753	-0.42327	0.000456075	8.35875e-05	FALSE
AGPAT4-IT1	AGPAT4 intronic transcript 1	-0.173842	-0.428941	0.0812563	0.150693	0.731471	FALSE
AGPAT5	1-acylglycerol-3-phosphate O-acyltransferase 5	0.0926888	-0.171816	0.357193	0.433711	0.87313	FALSE
AGPS	alkylglycerone phosphate synthase	-0.155787	-0.579736	0.268162	0.412745	0.868588	FALSE
AGR2	anterior gradient 2, protein disulphide isomerase family member	-0.0509982	-0.352237	0.25024	0.700168	0.90985	FALSE
AGR3	anterior gradient 3, protein disulphide isomerase family member	0.00616856	-0.269914	0.282251	0.959238	0.928461	FALSE
AGRN	agrin	0.346135	0.0677422	0.624527	0.0218071	0.225543	FALSE
AGRP	agouti related neuropeptide	-0.164263	-0.436988	0.108461	0.196808	0.777587	FALSE
AGT	angiotensinogen (serpin peptidase inhibitor, clade A, member 8)	0.0745814	-0.211758	0.360921	0.556554	0.893739	FALSE
AGTPBP1	ATP/GTP binding protein 1	-0.204635	-0.532689	0.123418	0.183165	0.765975	FALSE
AGTR1	angiotensin II receptor, type 1	1.02461	0.18779	1.86143	0.0232331	0.239364	FALSE
AGTR2	angiotensin II receptor, type 2	0.19538	-0.125965	0.516724	0.1931	0.774568	FALSE
AGTRAP	angiotensin II receptor-associated protein	-0.185823	-0.734602	0.362956	0.44868	0.876149	FALSE
AGXT	alanine-glyoxylate aminotransferase	-0.135689	-0.510371	0.238993	0.419213	0.87003	FALSE
AGXT2	alanine--glyoxylate aminotransferase 2	0.112032	-0.186036	0.410101	0.402693	0.866268	FALSE
AHCTF1	AT hook containing transcription factor 1	-0.2443	-0.531431	0.0428314	0.0839809	0.600331	FALSE
AHCY	adenosylhomocysteinase	0.237121	-0.108644	0.582886	0.148492	0.728687	FALSE
AHCYL1	adenosylhomocysteinase like 1	-0.237706	-0.540647	0.0652342	0.105673	0.656894	FALSE
AHCYL2	adenosylhomocysteinase-like 2	-0.100817	-0.474667	0.273034	0.543069	0.891866	FALSE
AHDC1	AT hook, DNA binding motif, containing 1	0.250377	-0.132852	0.633605	0.165803	0.74892	FALSE
AHI1	Abelson helper integration site 1	-0.559828	-0.903467	-0.216189	0.00636021	0.0511805	FALSE
AHNAK	AHNAK nucleoprotein	0.00592097	-0.436161	0.448003	0.975557	0.929365	FALSE
AHNAK2	AHNAK nucleoprotein 2	0.397504	0.0490969	0.745911	0.0308062	0.307156	FALSE
AHR	aryl hydrocarbon receptor	-0.182019	-0.440657	0.0766188	0.139647	0.716785	FALSE
AHRR	aryl-hydrocarbon receptor repressor	-0.532756	-1.06267	-0.00284761	0.0490781	0.447399	FALSE
AHSA1	AHA1, activator of heat shock 90kDa protein ATPase homolog 1 (yeast)	0.245919	-0.0368902	0.528729	0.0786825	0.583168	FALSE
AHSA2	AHA1, activator of heat shock 90kDa protein ATPase homolog 2 (yeast)	-0.365254	-0.659262	-0.0712455	0.0218807	0.226275	FALSE
AHSG	alpha-2-HS-glycoprotein	-0.0496498	-0.313403	0.214103	0.668925	0.906837	FALSE
AHSP	alpha hemoglobin stabilizing protein	-0.000934015	-0.259856	0.257988	0.993416	0.930329	FALSE
AICDA	activation-induced cytidine deaminase	-0.037859	-0.437313	0.361595	0.82865	0.920244	FALSE
AIDA	axin interactor, dorsalization associated	-0.11455	-0.382495	0.153394	0.344824	0.850695	FALSE
AIF1	allograft inflammatory factor 1	0.0337463	-0.269777	0.33727	0.799709	0.91814	FALSE
AIF1L	allograft inflammatory factor 1-like	-0.102535	-0.379795	0.174724	0.409913	0.867944	FALSE
AIFM1	apoptosis-inducing factor, mitochondrion-associated, 1	-0.127806	-0.42768	0.172067	0.346211	0.85112	FALSE
AIFM2	apoptosis-inducing factor, mitochondrion-associated, 2	-1.3423	-1.83621	-0.848394	0.000374264	3.92368e-05	TRUE
AIFM3	apoptosis-inducing factor, mitochondrion-associated, 3	-0.351715	-0.638474	-0.0649556	0.0230696	0.237817	FALSE
AIG1	androgen-induced 1	0.329862	0.00958235	0.650141	0.045084	0.421641	FALSE
AIM1	absent in melanoma 1	0.227216	-0.465789	0.920221	0.462602	0.878808	FALSE
AIM1L	absent in melanoma 1-like	-0.151737	-0.417409	0.113934	0.218218	0.793307	FALSE
AIM2	absent in melanoma 2	-0.185266	-0.662864	0.292331	0.388579	0.862838	FALSE
AIMP1	aminoacyl tRNA synthetase complex-interacting multifunctional protein 1	-0.0877054	-0.359259	0.183848	0.469043	0.879992	FALSE
AIMP2	aminoacyl tRNA synthetase complex-interacting multifunctional protein 2	0.299202	0.0272664	0.571137	0.035393	0.348224	FALSE
AIP	aryl hydrocarbon receptor interacting protein	0.0730647	-0.199775	0.345904	0.545803	0.892252	FALSE
AIPL1	aryl hydrocarbon receptor interacting protein-like 1	0.0361697	-0.243956	0.316296	0.768448	0.915725	FALSE
AIRE	autoimmune regulator	0.10777	-0.163889	0.379428	0.378513	0.860258	FALSE
AJAP1	adherens junctions associated protein 1	0.0196896	-0.318756	0.358135	0.894192	0.924604	FALSE
AJUBA	ajuba LIM protein	0.164473	-0.184295	0.513241	0.300782	0.83547	FALSE
AK1	adenylate kinase 1	-0.067286	-0.436302	0.30173	0.678589	0.907794	FALSE
AK2	adenylate kinase 2	-0.260576	-0.549367	0.0282137	0.0702066	0.552068	FALSE
AK3	adenylate kinase 3	-0.596542	-1.24386	0.0507793	0.0656573	0.5332	FALSE
AK4	adenylate kinase 4	-0.341034	-0.71964	0.0375717	0.0705842	0.55356	FALSE
AK5	adenylate kinase 5	-0.774223	-1.43378	-0.114664	0.0275481	0.279581	FALSE
AK7	adenylate kinase 7	-0.111014	-0.381747	0.159719	0.363626	0.85622	FALSE
AK8	adenylate kinase 8	-0.289836	-0.674732	0.0950606	0.117891	0.681553	FALSE
AK9	adenylate kinase 9	-0.274349	-0.922597	0.3739	0.349381	0.852081	FALSE
AKAP1	A kinase (PRKA) anchor protein 1	0.0638607	-0.245565	0.373287	0.639659	0.903797	FALSE
AKAP10	A kinase (PRKA) anchor protein 10	-0.349362	-0.787164	0.0884396	0.100903	0.646034	FALSE
AKAP11	A kinase (PRKA) anchor protein 11	-0.650151	-0.966217	-0.334086	0.00187373	0.00533313	FALSE
AKAP12	A kinase (PRKA) anchor protein 12	0.0262437	-0.274928	0.327415	0.842227	0.921191	FALSE
AKAP13	A kinase (PRKA) anchor protein 13	0.0588402	-0.392188	0.509868	0.766133	0.91554	FALSE
AKAP14	A kinase (PRKA) anchor protein 14	0.0194921	-0.26257	0.301554	0.874501	0.923349	FALSE
AKAP17A	Homo sapiens A kinase (PRKA) anchor protein 17A (AKAP17A), transcript variant 1, mRNA.	0.0432391	-0.266976	0.353454	0.750761	0.914287	FALSE
AKAP2	A kinase (PRKA) anchor protein 2	0.25173	-0.0313298	0.534789	0.073453	0.56456	FALSE
AKAP3	A kinase (PRKA) anchor protein 3	0.115758	-0.185524	0.41704	0.392866	0.863902	FALSE
AKAP4	A kinase (PRKA) anchor protein 4	0.0703038	-0.185841	0.326449	0.536122	0.89087	FALSE
AKAP5	A kinase (PRKA) anchor protein 5	0.077809	-0.203604	0.359222	0.533206	0.890446	FALSE
AKAP6	A kinase (PRKA) anchor protein 6	0.128892	-0.13773	0.395514	0.289757	0.831044	FALSE
AKAP7	A kinase (PRKA) anchor protein 7	-0.0686973	-0.465979	0.328585	0.694143	0.909286	FALSE
AKAP8	A kinase (PRKA) anchor protein 8	0.104935	-0.214796	0.424667	0.462173	0.878728	FALSE
AKAP8L	A kinase (PRKA) anchor protein 8-like	0.237854	-0.032084	0.507792	0.075573	0.572318	FALSE
AKAP9	A kinase (PRKA) anchor protein 9	-0.106606	-0.506901	0.293689	0.547958	0.892554	FALSE
AKIP1	A kinase (PRKA) interacting protein 1	-0.00133203	-0.283917	0.281253	0.991396	0.930222	FALSE
AKIRIN1	akirin 1	-0.123092	-0.394553	0.148369	0.318327	0.841969	FALSE
AKIRIN2	akirin 2	-0.0345009	-0.323314	0.254312	0.785233	0.917041	FALSE
AKNA	AT-hook transcription factor	0.053055	-0.230029	0.336139	0.670272	0.906972	FALSE
AKNAD1	AKNA domain containing 1	-0.0470727	-0.419826	0.325681	0.773361	0.916115	FALSE
AKR1A1	aldo-keto reductase family 1, member A1 (aldehyde reductase)	0.0365311	-0.251291	0.324354	0.772254	0.916027	FALSE
AKR1B1	aldo-keto reductase family 1, member B1 (aldose reductase)	-0.0160721	-0.370986	0.338842	0.917522	0.926036	FALSE
AKR1B10	aldo-keto reductase family 1, member B10 (aldose reductase)	0.0857372	-0.212161	0.383635	0.517098	0.888029	FALSE
AKR1B15	aldo-keto reductase family 1, member B15	-0.0840331	-0.360399	0.192333	0.4945	0.884414	FALSE
AKR1C1	aldo-keto reductase family 1, member C1	-1.23852	-1.80722	-0.669822	0.00136323	0.00250286	TRUE
AKR1C2	aldo-keto reductase family 1, member C2	-0.540317	-1.08614	0.0055106	0.0517802	0.463552	FALSE
AKR1C3	aldo-keto reductase family 1, member C3	-0.295117	-0.622883	0.0326493	0.0706763	0.553923	FALSE
AKR1C4	aldo-keto reductase family 1, member C4	0.0156732	-0.261776	0.293122	0.897237	0.924794	FALSE
AKR1C8P	aldo-keto reductase family 1, member C8, pseudogene	0.100478	-0.202548	0.403504	0.457757	0.877898	FALSE
AKR1D1	aldo-keto reductase family 1, member D1	0.100499	-0.168998	0.369997	0.406203	0.867089	FALSE
AKR1E2	aldo-keto reductase family 1, member E2	0.5775	-0.0814564	1.23646	0.0768348	0.576795	FALSE
AKR7A2	aldo-keto reductase family 7, member A2	0.27349	-0.0719663	0.618946	0.103136	0.651213	FALSE
AKR7A3	aldo-keto reductase family 7, member A3 (aflatoxin aldehyde reductase)	0.204994	-0.0842394	0.494228	0.137281	0.713392	FALSE
AKR7L	aldo-keto reductase family 7-like (gene/pseudogene)	-0.172153	-0.478487	0.134181	0.2249	0.79769	FALSE
AKT1	v-akt murine thymoma viral oncogene homolog 1	0.548081	0.231268	0.864893	0.00470275	0.0319101	FALSE
AKT1S1	AKT1 substrate 1 (proline rich)	-0.00375349	-0.312717	0.30521	0.977828	0.929489	FALSE
AKT2	v-akt murine thymoma viral oncogene homolog 2	0.116875	-0.280629	0.514378	0.508382	0.886667	FALSE
AKT3	v-akt murine thymoma viral oncogene homolog 3	-0.0466094	-0.306553	0.213334	0.683578	0.908278	FALSE
AKTIP	AKT interacting protein	-0.726443	-1.09914	-0.353746	0.00251356	0.00993219	FALSE
ALAD	aminolevulinate dehydratase	0.109093	-0.167069	0.385256	0.380417	0.860755	FALSE
ALAS1	5-aminolevulinate synthase 1	-0.1592	-0.468979	0.15058	0.262915	0.818952	FALSE
ALAS2	5-aminolevulinate synthase 2	0.130005	-0.143687	0.403697	0.29756	0.834206	FALSE
ALB	albumin	0.0769753	-0.189515	0.343465	0.51563	0.887802	FALSE
ALCAM	activated leukocyte cell adhesion molecule	0.196391	-0.0871066	0.479888	0.145009	0.724141	FALSE
ALDH16A1	aldehyde dehydrogenase 16 family, member A1	0.039971	-0.228123	0.308065	0.734178	0.912888	FALSE
ALDH18A1	aldehyde dehydrogenase 18 family, member A1	0.21255	-0.119318	0.544417	0.173171	0.756505	FALSE
ALDH1A1	aldehyde dehydrogenase 1 family, member A1	0.0824391	-0.187707	0.352585	0.492995	0.884164	FALSE
ALDH1A2	aldehyde dehydrogenase 1 family, member A2	0.0716594	-0.203705	0.347023	0.556894	0.893785	FALSE
ALDH1A3	aldehyde dehydrogenase 1 family, member A3	-0.758349	-1.10122	-0.415473	0.00124929	0.00198614	FALSE
ALDH1B1	aldehyde dehydrogenase 1 family, member B1	0.139785	-0.125467	0.405037	0.252064	0.813443	FALSE
ALDH1L1	aldehyde dehydrogenase 1 family, member L1	0.0106875	-0.359876	0.381251	0.947402	0.92779	FALSE
ALDH1L1-AS1	ALDH1L1 antisense RNA 1	-0.263692	-0.5339	0.00651554	0.0543599	0.478098	FALSE
ALDH1L2	aldehyde dehydrogenase 1 family, member L2	-0.412132	-0.940658	0.116394	0.107477	0.660806	FALSE
ALDH2	aldehyde dehydrogenase 2 family (mitochondrial)	-0.234208	-0.595991	0.127575	0.169181	0.752466	FALSE
ALDH3A1	aldehyde dehydrogenase 3 family, member A1	-0.074437	-0.368115	0.219241	0.566941	0.895131	FALSE
ALDH3A2	aldehyde dehydrogenase 3 family, member A2	-0.341129	-0.635228	-0.0470297	0.0288807	0.291213	FALSE
ALDH3B1	aldehyde dehydrogenase 3 family, member B1	0.0112922	-0.494896	0.517481	0.959301	0.928464	FALSE
ALDH3B2	aldehyde dehydrogenase 3 family, member B2	0.154365	-0.105981	0.414711	0.203049	0.782459	FALSE
ALDH4A1	aldehyde dehydrogenase 4 family, member A1	0.212421	-0.0811162	0.505959	0.130435	0.703016	FALSE
ALDH5A1	aldehyde dehydrogenase 5 family, member A1	-0.451998	-0.778357	-0.125639	0.0136836	0.139869	FALSE
ALDH6A1	aldehyde dehydrogenase 6 family, member A1	-0.272766	-0.562573	0.0170408	0.061321	0.513559	FALSE
ALDH7A1	aldehyde dehydrogenase 7 family, member A1	-0.159359	-0.445239	0.126522	0.228279	0.799823	FALSE
ALDH8A1	aldehyde dehydrogenase 8 family, member A1	0.0925954	-0.167158	0.352349	0.426183	0.871543	FALSE
ALDH9A1	aldehyde dehydrogenase 9 family, member A1	-0.0876774	-0.441775	0.266421	0.575719	0.896273	FALSE
ALDOA	aldolase A, fructose-bisphosphate	0.0731401	-0.226178	0.372458	0.580627	0.8969	FALSE
ALDOB	aldolase B, fructose-bisphosphate	0.137518	-0.164146	0.439181	0.315938	0.84112	FALSE
ALDOC	aldolase C, fructose-bisphosphate	-0.298757	-0.580461	-0.0170527	0.0405668	0.389498	FALSE
ALG1	ALG1, chitobiosyldiphosphodolichol beta-mannosyltransferase	0.320741	0.0538547	0.587628	0.0250682	0.256551	FALSE
ALG10	ALG10, alpha-1,2-glucosyltransferase	0.586028	0.290391	0.881664	0.00229455	0.00820732	FALSE
ALG10B	ALG10B, alpha-1,2-glucosyltransferase	0.0703993	-0.24728	0.388078	0.615622	0.901122	FALSE
ALG11	ALG11, alpha-1,2-mannosyltransferase	-0.474029	-0.885983	-0.0620754	0.0297997	0.298948	FALSE
ALG12	ALG12, alpha-1,6-mannosyltransferase	-0.0224719	-0.318097	0.273153	0.862102	0.922535	FALSE
ALG13	ALG13, UDP-N-acetylglucosaminyltransferase subunit	-0.283968	-0.549266	-0.0186696	0.0392167	0.379211	FALSE
ALG14	ALG14, UDP-N-acetylglucosaminyltransferase subunit	-0.485027	-0.755173	-0.214881	0.00388402	0.0226495	FALSE
ALG1L	ALG1, chitobiosyldiphosphodolichol beta-mannosyltransferase-like	0.184086	-0.103221	0.471394	0.173016	0.756351	FALSE
ALG1L2	ALG1, chitobiosyldiphosphodolichol beta-mannosyltransferase-like 2	0.540011	0.207909	0.872113	0.00641998	0.0519091	FALSE
ALG1L9P	asparagine-linked glycosylation 1-like 9, pseudogene	-0.107926	-0.375991	0.160138	0.371869	0.85849	FALSE
ALG2	ALG2, alpha-1,3/1,6-mannosyltransferase	0.0513719	-0.271934	0.374677	0.717589	0.911435	FALSE
ALG3	ALG3, alpha-1,3- mannosyltransferase	0.482931	0.182399	0.783464	0.00680511	0.0566472	FALSE
ALG5	ALG5, dolichyl-phosphate beta-glucosyltransferase	-0.528003	-0.784612	-0.271394	0.00187071	0.00531342	FALSE
ALG6	ALG6, alpha-1,3-glucosyltransferase	-0.118904	-0.383907	0.146098	0.323057	0.843616	FALSE
ALG8	ALG8, alpha-1,3-glucosyltransferase	-0.221739	-0.527584	0.0841055	0.129833	0.702062	FALSE
ALG9	ALG9, alpha-1,2-mannosyltransferase	-0.226057	-0.538281	0.086167	0.130272	0.70276	FALSE
ALK	anaplastic lymphoma receptor tyrosine kinase	-0.183925	-0.441667	0.0738176	0.135018	0.710055	FALSE
ALKBH1	alkB homolog 1, histone H2A dioxygenase	0.226832	-0.132701	0.586366	0.178835	0.761981	FALSE
ALKBH2	alkB homolog 2, alpha-ketoglutarate-dependent dioxygenase	-0.0521323	-0.45797	0.353705	0.769596	0.915816	FALSE
ALKBH3	alkB homolog 3, alpha-ketoglutarate-dependent dioxygenase	-0.16402	-0.423728	0.0956886	0.178447	0.761615	FALSE
ALKBH4	alkB homolog 4, lysine demthylase	-0.161257	-0.517109	0.194596	0.318612	0.842069	FALSE
ALKBH5	alkB homolog 5, RNA demethylase	-0.000763558	-0.304415	0.302888	0.99541	0.930435	FALSE
ALKBH6	alkB homolog 6	-0.464111	-0.77183	-0.156393	0.00923724	0.0865627	FALSE
ALKBH7	alkB homolog 7	0.0279972	-0.27868	0.334675	0.834837	0.920679	FALSE
ALKBH8	alkB homolog 8, tRNA methyltransferase	-0.167181	-0.520464	0.186101	0.299234	0.834866	FALSE
ALLC	allantoicase	-0.197503	-0.504379	0.109373	0.171353	0.754685	FALSE
ALMS1	Alstrom syndrome protein 1	-0.39733	-0.698449	-0.0962114	0.0169412	0.174961	FALSE
ALOX12	arachidonate 12-lipoxygenase	-0.115729	-0.423505	0.192048	0.402512	0.866225	FALSE
ALOX12B	arachidonate 12-lipoxygenase, 12R type	0.0756475	-0.236133	0.387428	0.58324	0.89723	FALSE
ALOX15	arachidonate 15-lipoxygenase	-0.0398883	-0.348171	0.268395	0.767982	0.915688	FALSE
ALOX15B	arachidonate 15-lipoxygenase, type B	-0.210967	-0.526223	0.104288	0.157122	0.739232	FALSE
ALOX5	arachidonate 5-lipoxygenase	-0.054089	-0.337388	0.22921	0.664558	0.906398	FALSE
ALOX5AP	arachidonate 5-lipoxygenase-activating protein	0.265778	-0.0299367	0.561492	0.0710768	0.555492	FALSE
ALOXE3	arachidonate lipoxygenase 3	0.125668	-0.23691	0.488246	0.438525	0.87412	FALSE
ALPI	alkaline phosphatase, intestinal	0.145615	-0.116454	0.407684	0.229627	0.800658	FALSE
ALPK1	alpha kinase 1	-0.0263742	-0.286943	0.234195	0.81725	0.91943	FALSE
ALPK2	alpha kinase 2	-0.478042	-1.07904	0.122959	0.10181	0.64816	FALSE
ALPK3	alpha kinase 3	0.0543296	-0.207578	0.316237	0.637979	0.903616	FALSE
ALPL	alkaline phosphatase, liver/bone/kidney	-0.222394	-0.489401	0.0446122	0.0893786	0.616287	FALSE
ALPP	alkaline phosphatase, placental	0.241577	-0.0758152	0.558969	0.114636	0.675386	FALSE
ALPPL2	alkaline phosphatase, placental like 2	0.128519	-0.189388	0.446426	0.370024	0.85799	FALSE
ALS2	ALS2, alsin Rho guanine nucleotide exchange factor	-0.101838	-0.490713	0.287038	0.554473	0.893455	FALSE
ALS2CL	ALS2 C-terminal like	0.230569	-0.0407748	0.501913	0.0843028	0.601324	FALSE
ALS2CR11	amyotrophic lateral sclerosis 2 chromosome region candidate 11	-0.0821712	-0.428565	0.264223	0.591481	0.898254	FALSE
ALS2CR12	amyotrophic lateral sclerosis 2 chromosome region candidate 12	-0.378926	-0.741378	-0.0164749	0.0427303	0.405316	FALSE
ALX1	ALX homeobox 1	-1.77261	-2.18187	-1.36336	1.98422e-05	3.73269e-13	TRUE
ALX3	ALX homeobox 3	-0.170636	-0.448221	0.106949	0.188817	0.770957	FALSE
ALX4	ALX homeobox 4	0.0100993	-0.301382	0.321581	0.940883	0.927414	FALSE
ALYREF	Aly/REF export factor	0.186319	-0.08831	0.460947	0.152258	0.733409	FALSE
AMACR	alpha-methylacyl-CoA racemase	0.284638	0.00509965	0.564176	0.0469405	0.433906	FALSE
AMBN	ameloblastin	-0.0957668	-0.366946	0.175413	0.430309	0.872418	FALSE
AMBP	alpha-1-microglobulin/bikunin precursor	-0.00757485	-0.267414	0.252264	0.946836	0.927757	FALSE
AMBRA1	autophagy/beclin-1 regulator 1	0.0238381	-0.232857	0.280533	0.832042	0.920483	FALSE
AMD1	adenosylmethionine decarboxylase 1	-0.0430357	-0.403286	0.317215	0.785228	0.917041	FALSE
AMDHD1	amidohydrolase domain containing 1	-0.021878	-0.369777	0.326021	0.885696	0.924068	FALSE
AMDHD2	amidohydrolase domain containing 2	0.353658	0.0686793	0.638637	0.021978	0.227239	FALSE
AMELX	amelogenin, X-linked	0.0357197	-0.221394	0.292834	0.751548	0.914352	FALSE
AMELY	amelogenin, Y-linked	-0.0290122	-0.300308	0.242284	0.807163	0.918694	FALSE
AMER1	APC membrane recruitment protein 1	0.0242551	-0.292984	0.341495	0.86131	0.922482	FALSE
AMER2	APC membrane recruitment protein 2	0.202918	-0.0723257	0.478162	0.124486	0.693267	FALSE
AMER3	APC membrane recruitment protein 3	-0.0941211	-0.418074	0.229831	0.513254	0.887433	FALSE
AMFR	autocrine motility factor receptor, E3 ubiquitin protein ligase	0.0603599	-0.28501	0.40573	0.691075	0.908996	FALSE
AMH	anti-Mullerian hormone	0.169174	-0.165925	0.504274	0.270669	0.822656	FALSE
AMHR2	anti-Mullerian hormone receptor, type II	0.192345	-0.0708898	0.455579	0.127317	0.697997	FALSE
AMICA1	adhesion molecule, interacts with CXADR antigen 1	0.0307407	-0.233972	0.295454	0.791046	0.917486	FALSE
AMIGO1	adhesion molecule with Ig-like domain 1	-0.291853	-0.736822	0.153116	0.164372	0.747382	FALSE
AMIGO2	adhesion molecule with Ig-like domain 2	0.45726	-0.0501122	0.964631	0.070469	0.553107	FALSE
AMIGO3	adhesion molecule with Ig-like domain 3	-0.0665124	-0.436645	0.30362	0.682931	0.908216	FALSE
AMMECR1	Alport syndrome, mental retardation, midface hypoplasia and elliptocytosis chromosomal region gene 1	0.0742139	-0.187176	0.335604	0.522597	0.888868	FALSE
AMMECR1L	AMMECR1 like	0.511998	0.20495	0.819046	0.00566438	0.0427324	FALSE
AMN	amnion associated transmembrane protein	-0.0222261	-0.355672	0.31122	0.878908	0.923633	FALSE
AMN1	antagonist of mitotic exit network 1 homolog	-0.89399	-1.41683	-0.371154	0.00499088	0.0351695	FALSE
AMOT	angiomotin	-0.130407	-0.390552	0.129738	0.273767	0.824085	FALSE
AMOTL1	angiomotin like 1	-0.106057	-0.439468	0.227354	0.475526	0.881156	FALSE
AMOTL2	angiomotin like 2	0.217696	-0.222469	0.657861	0.279684	0.82674	FALSE
AMPD1	adenosine monophosphate deaminase 1	0.0116648	-0.250687	0.274017	0.919013	0.926126	FALSE
AMPD2	adenosine monophosphate deaminase 2	-0.018594	-0.359223	0.322035	0.900678	0.925008	FALSE
AMPD3	adenosine monophosphate deaminase 3	-0.578781	-1.21839	0.0608236	0.069574	0.549543	FALSE
AMPH	amphiphysin	-0.513396	-0.997825	-0.0289672	0.0406699	0.39027	FALSE
AMT	aminomethyltransferase	-0.0601051	-0.315435	0.195225	0.594263	0.898594	FALSE
AMTN	amelotin	0.0855792	-0.196334	0.367493	0.495184	0.884528	FALSE
AMY1A	amylase, alpha 1A (salivary)	-0.135315	-0.416119	0.145488	0.291172	0.831628	FALSE
AMY1B	amylase, alpha 1B (salivary)	-0.0284404	-0.293555	0.236674	0.806571	0.91865	FALSE
AMY1C	amylase, alpha 1C (salivary)	-0.0715572	-0.390059	0.246944	0.610844	0.900569	FALSE
AMY2A	amylase, alpha 2A (pancreatic)	-0.0179296	-0.291965	0.256105	0.881117	0.923775	FALSE
AMY2B	amylase, alpha 2B (pancreatic)	-0.124177	-0.403507	0.155152	0.32722	0.845032	FALSE
AMZ1	archaelysin family metallopeptidase 1	0.157072	-0.157325	0.47147	0.275247	0.824758	FALSE
AMZ2	archaelysin family metallopeptidase 2	0.0345387	-0.241992	0.311069	0.775762	0.916304	FALSE
ANAPC1	anaphase promoting complex subunit 1	0.140837	-0.12552	0.407195	0.250629	0.812684	FALSE
ANAPC10	anaphase promoting complex subunit 10	0.203518	-0.178019	0.585055	0.246871	0.810661	FALSE
ANAPC11	anaphase promoting complex subunit 11	0.370044	0.0260955	0.713993	0.0384826	0.373477	FALSE
ANAPC13	anaphase promoting complex subunit 13	-0.0854621	-0.393697	0.222773	0.532101	0.890284	FALSE
ANAPC15	anaphase promoting complex subunit 15	-0.048009	-0.363978	0.26796	0.729341	0.91247	FALSE
ANAPC16	anaphase promoting complex subunit 16	0.0607224	-0.424064	0.545509	0.775145	0.916255	FALSE
ANAPC2	anaphase promoting complex subunit 2	-0.0448647	-0.340524	0.250795	0.729676	0.912499	FALSE
ANAPC4	anaphase promoting complex subunit 4	-0.085632	-0.417435	0.246171	0.560079	0.894216	FALSE
ANAPC5	anaphase promoting complex subunit 5	0.0496393	-0.206686	0.305965	0.660122	0.905946	FALSE
ANAPC7	anaphase promoting complex subunit 7	0.0429992	-0.224794	0.310792	0.714775	0.911183	FALSE
ANG	angiogenin, ribonuclease, RNase A family, 5	-0.32827	-0.583709	-0.0728314	0.0189769	0.197078	FALSE
ANGEL1	angel homolog 1 (Drosophila)	0.509581	0.214396	0.804765	0.00475397	0.0324921	FALSE
ANGEL2	angel homolog 2 (Drosophila)	-0.500811	-0.829756	-0.171867	0.00883415	0.0815912	FALSE
ANGPT1	angiopoietin 1	-0.215572	-0.53361	0.102466	0.15258	0.733805	FALSE
ANGPT2	angiopoietin 2	-0.0360463	-0.300954	0.228861	0.756452	0.914755	FALSE
ANGPT4	angiopoietin 4	0.0450602	-0.326528	0.416648	0.782085	0.916798	FALSE
ANGPTL1	angiopoietin like 1	-0.0688621	-0.343779	0.206055	0.5714	0.895715	FALSE
ANGPTL2	angiopoietin like 2	-0.85588	-1.33608	-0.375677	0.00403445	0.0242971	FALSE
ANGPTL3	angiopoietin like 3	-0.169189	-0.434893	0.0965155	0.175349	0.758646	FALSE
ANGPTL4	angiopoietin like 4	-0.246114	-0.750433	0.258204	0.285578	0.82929	FALSE
ANGPTL5	angiopoietin like 5	-0.00243078	-0.261246	0.256385	0.982858	0.929763	FALSE
ANGPTL6	angiopoietin like 6	-0.0776436	-0.335237	0.17995	0.498133	0.885014	FALSE
ANGPTL7	angiopoietin like 7	0.0985879	-0.192263	0.389439	0.448229	0.876061	FALSE
ANGPTL8	angiopoietin like 8	-0.132778	-0.409626	0.144069	0.293274	0.832487	FALSE
ANHX	anomalous homeobox	0.164467	-0.106518	0.435451	0.1938	0.775146	FALSE
ANK1	ankyrin 1, erythrocytic	-0.118876	-0.373773	0.13602	0.305739	0.837371	FALSE
ANK2	ankyrin 2, neuronal	-0.346977	-0.822737	0.128784	0.127926	0.698993	FALSE
ANK3	ankyrin 3, node of Ranvier (ankyrin G)	-0.103912	-0.435254	0.22743	0.48154	0.882212	FALSE
ANKAR	ankyrin and armadillo repeat containing	-0.897961	-1.38292	-0.413005	0.00330513	0.0168224	FALSE
ANKDD1A	ankyrin repeat and death domain containing 1A	-0.0266248	-0.3318	0.278551	0.842039	0.921179	FALSE
ANKDD1B	ankyrin repeat and death domain containing 1B	-0.146915	-0.417662	0.123832	0.239589	0.806587	FALSE
ANKEF1	ankyrin repeat and EF-hand domain containing 1	0.0446525	-0.225147	0.314452	0.706499	0.910433	FALSE
ANKFN1	ankyrin-repeat and fibronectin type III domain containing 1	-0.0924616	-0.375807	0.190884	0.464636	0.879184	FALSE
ANKFY1	ankyrin repeat and FYVE domain containing 1	-0.0170831	-0.371521	0.337355	0.912241	0.925717	FALSE
ANKH	ANKH inorganic pyrophosphate transport regulator	0.858127	0.469979	1.24627	0.0012522	0.00199866	FALSE
ANKHD1	ankyrin repeat and KH domain containing 1	-0.0341641	-0.329078	0.26075	0.791542	0.917524	FALSE
ANKIB1	ankyrin repeat and IBR domain containing 1	-0.0609959	-0.350726	0.228734	0.633069	0.90308	FALSE
ANKK1	ankyrin repeat and kinase domain containing 1	0.20845	-0.176542	0.593441	0.240518	0.807118	FALSE
ANKLE1	ankyrin repeat and LEM domain containing 1	-0.119989	-0.465419	0.22544	0.437556	0.873922	FALSE
ANKLE2	ankyrin repeat and LEM domain containing 2	-0.136585	-0.411193	0.138023	0.277198	0.825636	FALSE
ANKMY1	ankyrin repeat and MYND domain containing 1	-0.305613	-0.595785	-0.0154405	0.0416029	0.397173	FALSE
ANKMY2	ankyrin repeat and MYND domain containing 2	-0.0768357	-0.49636	0.342689	0.677259	0.907663	FALSE
ANKRA2	ankyrin repeat, family A (RFXANK-like), 2	-0.371217	-0.661835	-0.0805985	0.0194731	0.202297	FALSE
ANKRD1	ankyrin repeat domain 1 (cardiac muscle)	3.71283	3.28733	4.13834	1.83222e-07	1.36562e-13	TRUE
ANKRD10	ankyrin repeat domain 10	0.0243845	-0.343065	0.391834	0.879437	0.923667	FALSE
ANKRD11	ankyrin repeat domain 11	0.163872	-0.165762	0.493506	0.27742	0.825735	FALSE
ANKRD12	ankyrin repeat domain 12	0.029807	-0.302137	0.361751	0.837498	0.920864	FALSE
ANKRD13A	ankyrin repeat domain 13A	-0.100235	-0.679776	0.479306	0.694081	0.90928	FALSE
ANKRD13B	ankyrin repeat domain 13B	0.0195816	-0.241143	0.280306	0.863733	0.922643	FALSE
ANKRD13C	ankyrin repeat domain 13C	-0.518742	-1.03863	0.00114915	0.0503843	0.455329	FALSE
ANKRD13D	ankyrin repeat domain 13 family, member D	0.0246866	-0.239622	0.288995	0.831092	0.920416	FALSE
ANKRD16	ankyrin repeat domain 16	0.00476077	-0.253481	0.263003	0.966362	0.928859	FALSE
ANKRD17	ankyrin repeat domain 17	-0.0531382	-0.350107	0.24383	0.684189	0.908337	FALSE
ANKRD18A	ankyrin repeat domain 18A	-0.0553317	-0.310234	0.19957	0.622732	0.901931	FALSE
ANKRD18B	ankyrin repeat domain 18B	-0.396491	-0.772798	-0.0201838	0.041542	0.396727	FALSE
ANKRD19P	ankyrin repeat domain 19, pseudogene	-0.0431235	-0.303237	0.216991	0.706024	0.91039	FALSE
ANKRD2	ankyrin repeat domain 2 (stretch responsive muscle)	-0.280262	-0.564678	0.0041542	0.0525963	0.468243	FALSE
ANKRD20A1	ankyrin repeat domain 20 family, member A1	0.684916	0.407259	0.962573	0.000665791	0.000303024	FALSE
ANKRD20A3	ankyrin repeat domain 20 family, member A3	0.184732	-0.307059	0.676523	0.402967	0.866333	FALSE
ANKRD20A4	ankyrin repeat domain 20 family, member A4	-0.00374835	-0.277008	0.269511	0.974966	0.929333	FALSE
ANKRD20A5P	ankyrin repeat domain 20 family, member A5, pseudogene	0.791979	0.368596	1.21536	0.00313184	0.0152427	FALSE
ANKRD22	ankyrin repeat domain 22	0.126237	-0.205157	0.457631	0.396716	0.864841	FALSE
ANKRD23	ankyrin repeat domain 23	0.238852	-0.0420799	0.519784	0.0841612	0.600888	FALSE
ANKRD24	ankyrin repeat domain 24	0.0193321	-0.324215	0.362879	0.897632	0.924819	FALSE
ANKRD26	ankyrin repeat domain 26	-0.0332505	-0.325924	0.259423	0.795453	0.91782	FALSE
ANKRD27	ankyrin repeat domain 27 (VPS9 domain)	-0.034304	-0.560264	0.491656	0.881489	0.923799	FALSE
ANKRD28	ankyrin repeat domain 28	0.148721	-0.255639	0.553081	0.412351	0.868499	FALSE
ANKRD29	ankyrin repeat domain 29	-0.426525	-0.736342	-0.116708	0.0140553	0.143817	FALSE
ANKRD30A	ankyrin repeat domain 30A	0.155371	-0.0993372	0.410079	0.191822	0.773505	FALSE
ANKRD30B	ankyrin repeat domain 30B	1.26025	0.304801	2.21569	0.016969	0.175275	FALSE
ANKRD30BL	ankyrin repeat domain 30B-like	0.0297321	-0.250151	0.309615	0.80841	0.918785	FALSE
ANKRD31	ankyrin repeat domain 31	0.021726	-0.241792	0.285245	0.850597	0.921763	FALSE
ANKRD33	ankyrin repeat domain 33	-0.00997399	-0.274218	0.25427	0.931207	0.92685	FALSE
ANKRD33B	ankyrin repeat domain 33B	0.360155	-0.106708	0.827019	0.110624	0.667395	FALSE
ANKRD34A	ankyrin repeat domain 34A	-0.0893148	-0.384638	0.206008	0.496741	0.884785	FALSE
ANKRD34B	ankyrin repeat domain 34B	-0.0984657	-0.355795	0.158864	0.394704	0.864352	FALSE
ANKRD34C	ankyrin repeat domain 34C	0.0663198	-0.211885	0.344525	0.5897	0.898035	FALSE
ANKRD35	ankyrin repeat domain 35	-0.190017	-0.503768	0.123734	0.194637	0.775832	FALSE
ANKRD36	ankyrin repeat domain 36	-0.278506	-0.638986	0.0819739	0.11018	0.666484	FALSE
ANKRD36B	ankyrin repeat domain 36B	-0.272333	-0.54487	0.000203392	0.0501294	0.4538	FALSE
ANKRD36C	ankyrin repeat domain 36C	-0.689143	-1.12262	-0.255663	0.00717147	0.0611613	FALSE
ANKRD37	ankyrin repeat domain 37	-0.0259079	-0.336064	0.284248	0.848659	0.921632	FALSE
ANKRD39	ankyrin repeat domain 39	0.159438	-0.16364	0.482517	0.280648	0.827163	FALSE
ANKRD40	ankyrin repeat domain 40	0.0927566	-0.191018	0.376531	0.463918	0.879052	FALSE
ANKRD42	ankyrin repeat domain 42	-0.0546156	-0.337624	0.228393	0.661217	0.906058	FALSE
ANKRD44	ankyrin repeat domain 44	-0.310909	-0.60321	-0.0186075	0.0401329	0.386227	FALSE
ANKRD45	ankyrin repeat domain 45	0.0455627	-0.21253	0.303655	0.68815	0.908718	FALSE
ANKRD46	ankyrin repeat domain 46	-0.0763875	-0.634407	0.481632	0.755044	0.91464	FALSE
ANKRD49	ankyrin repeat domain 49	-0.408743	-0.692887	-0.124599	0.0115192	0.11532	FALSE
ANKRD50	ankyrin repeat domain 50	0.367148	0.0980069	0.63629	0.0146403	0.149858	FALSE
ANKRD52	ankyrin repeat domain 52	0.0154032	-0.481146	0.511952	0.943435	0.927562	FALSE
ANKRD53	ankyrin repeat domain 53	0.130508	-0.133396	0.394412	0.279729	0.82676	FALSE
ANKRD54	ankyrin repeat domain 54	0.136694	-0.131114	0.404502	0.265883	0.820391	FALSE
ANKRD55	ankyrin repeat domain 55	0.0444433	-0.211494	0.30038	0.69293	0.909172	FALSE
ANKRD6	ankyrin repeat domain 6	0.119528	-0.154447	0.393503	0.335686	0.847819	FALSE
ANKRD60	ankyrin repeat domain 60	-0.187716	-0.499528	0.124096	0.196998	0.777739	FALSE
ANKRD61	ankyrin repeat domain 61	-0.19225	-0.520457	0.135957	0.207934	0.786098	FALSE
ANKRD62	ankyrin repeat domain 62	0.0104902	-0.253436	0.274416	0.927571	0.926636	FALSE
ANKRD63	ankyrin repeat domain 63	0.0947162	-0.171095	0.360528	0.426363	0.871581	FALSE
ANKRD65	ankyrin repeat domain 65	-0.0592431	-0.343592	0.225106	0.636534	0.903459	FALSE
ANKRD66	ankyrin repeat domain 66	0.105375	-0.169037	0.379788	0.393116	0.863963	FALSE
ANKRD7	ankyrin repeat domain 7	0.0182471	-0.241029	0.277523	0.872217	0.9232	FALSE
ANKRD9	ankyrin repeat domain 9	0.392016	0.0865296	0.697503	0.0190949	0.198328	FALSE
ANKS1A	ankyrin repeat and sterile alpha motif domain containing 1A	-0.0482503	-0.343712	0.247211	0.71018	0.910769	FALSE
ANKS1B	ankyrin repeat and sterile alpha motif domain containing 1B	-0.172256	-0.441931	0.0974191	0.174173	0.757496	FALSE
ANKS3	ankyrin repeat and sterile alpha motif domain containing 3	-0.137166	-0.403908	0.129577	0.262653	0.818823	FALSE
ANKS4B	ankyrin repeat and sterile alpha motif domain containing 4B	-0.106302	-0.375625	0.163021	0.380795	0.860853	FALSE
ANKS6	ankyrin repeat and sterile alpha motif domain containing 6	-0.0151808	-0.292423	0.262061	0.900372	0.924989	FALSE
ANKUB1	ankyrin repeat and ubiquitin domain containing 1	0.0378746	-0.244364	0.320113	0.759686	0.915019	FALSE
ANKZF1	ankyrin repeat and zinc finger domain containing 1	-0.337942	-0.599998	-0.0758868	0.0186987	0.194109	FALSE
ANLN	anillin actin binding protein	-0.101176	-0.361373	0.159021	0.387505	0.862568	FALSE
ANO1	anoctamin 1, calcium activated chloride channel	0.0825729	-0.182338	0.347484	0.484113	0.882658	FALSE
ANO10	anoctamin 10	0.157359	-0.193437	0.508155	0.323171	0.843655	FALSE
ANO2	anoctamin 2, calcium activated chloride channel	0.183936	-0.0720818	0.439954	0.132789	0.706681	FALSE
ANO3	anoctamin 3	0.151409	-0.135329	0.438146	0.251208	0.812991	FALSE
ANO4	anoctamin 4	0.13493	-0.474084	0.743944	0.6157	0.901131	FALSE
ANO5	anoctamin 5	-0.0606518	-0.372161	0.250857	0.658429	0.905773	FALSE
ANO6	Transcript Identified by AceView, Entrez Gene ID(s) 196527	-0.00843128	-0.357397	0.340534	0.955926	0.928274	FALSE
ANO7	anoctamin 7	-0.274956	-0.543441	-0.00647042	0.0459997	0.427756	FALSE
ANO8	anoctamin 8	-0.29004	-0.600417	0.0203366	0.0627712	0.52032	FALSE
ANO9	anoctamin 9	-0.124563	-0.470592	0.221466	0.421865	0.870611	FALSE
ANOS1	anosmin 1	0.0596901	-0.56398	0.68336	0.827	0.920127	FALSE
ANP32A	acidic nuclear phosphoprotein 32 family member A	0.160826	-0.116357	0.43801	0.211783	0.788866	FALSE
ANP32B	acidic nuclear phosphoprotein 32 family member B	-0.0979866	-0.366736	0.170763	0.416217	0.869367	FALSE
ANP32C	acidic nuclear phosphoprotein 32 family member C	-0.107945	-0.378947	0.163056	0.376692	0.859779	FALSE
ANP32D	acidic nuclear phosphoprotein 32 family member D	-0.0374014	-0.415398	0.340596	0.821266	0.919719	FALSE
ANP32E	acidic nuclear phosphoprotein 32 family member E	-0.228738	-0.551733	0.0942573	0.137551	0.713783	FALSE
ANPEP	alanyl (membrane) aminopeptidase	-1.01954	-1.34156	-0.697511	0.000146832	5.30777e-07	TRUE
ANTXR1	anthrax toxin receptor 1	0.0781183	-0.278831	0.435067	0.619937	0.901615	FALSE
ANTXR2	anthrax toxin receptor 2	0.109226	-0.232219	0.450671	0.47313	0.880729	FALSE
ANTXRL	anthrax toxin receptor-like	-0.0366142	-0.360449	0.287221	0.796409	0.917892	FALSE
ANXA1	annexin A1	-0.0432567	-0.337691	0.251178	0.737886	0.913205	FALSE
ANXA10	annexin A10	-0.0960227	-0.394869	0.202823	0.471248	0.880391	FALSE
ANXA11	annexin A11	0.243762	-0.0420612	0.529585	0.0833951	0.598511	FALSE
ANXA13	annexin A13	-0.00609227	-0.27843	0.266246	0.959189	0.928458	FALSE
ANXA2	annexin A2	0.238841	-0.0737558	0.551439	0.113484	0.673135	FALSE
ANXA2R	annexin A2 receptor	0.234123	-0.0875573	0.555803	0.128586	0.700064	FALSE
ANXA3	annexin A3	-0.00693566	-0.313699	0.299827	0.958753	0.928434	FALSE
ANXA4	annexin A4	-0.261526	-0.559546	0.0364927	0.0765243	0.575703	FALSE
ANXA5	annexin A5	0.0375383	-0.239688	0.314765	0.757596	0.914849	FALSE
ANXA6	annexin A6	-0.0841587	-0.461383	0.293066	0.613288	0.900853	FALSE
ANXA7	annexin A7	0.169973	-0.104846	0.444793	0.186447	0.768899	FALSE
ANXA8	annexin A8	0.632483	0.098371	1.1666	0.0266026	0.271017	FALSE
ANXA8L1	annexin A8-like 1	0.536541	0.0174273	1.05566	0.0445189	0.417802	FALSE
ANXA9	annexin A9	-0.106084	-0.483725	0.271558	0.526879	0.889511	FALSE
AOAH	acyloxyacyl hydrolase (neutrophil)	-0.0161193	-0.297025	0.264786	0.895625	0.924694	FALSE
AOC1	amine oxidase, copper containing 1	-0.0647112	-0.371891	0.242468	0.632853	0.903057	FALSE
AOC2	amine oxidase, copper containing 2 (retina-specific)	0.150937	-0.193434	0.495309	0.333599	0.847144	FALSE
AOC3	amine oxidase, copper containing 3	0.0259769	-0.242794	0.294748	0.825329	0.920009	FALSE
AOX1	aldehyde oxidase 1	-0.178083	-0.62697	0.270803	0.378499	0.860254	FALSE
AP1AR	adaptor-related protein complex 1 associated regulatory protein	-0.382666	-0.806076	0.0407433	0.0698484	0.550642	FALSE
AP1B1	adaptor-related protein complex 1, beta 1 subunit	0.200603	-0.0984013	0.499607	0.156212	0.738165	FALSE
AP1G1	adaptor-related protein complex 1, gamma 1 subunit	0.0154046	-0.268441	0.29925	0.901249	0.925043	FALSE
AP1G2	adaptor-related protein complex 1, gamma 2 subunit	-0.227508	-0.511341	0.0563251	0.0996633	0.643084	FALSE
AP1M1	adaptor-related protein complex 1, mu 1 subunit	0.0203238	-0.23885	0.279498	0.857799	0.922248	FALSE
AP1M2	adaptor-related protein complex 1, mu 2 subunit	0.0826516	-0.307032	0.472335	0.630577	0.902806	FALSE
AP1S1	adaptor-related protein complex 1 sigma 1 subunit	-0.332158	-0.588883	-0.0754337	0.0184379	0.191352	FALSE
AP1S2	adaptor-related protein complex 1 sigma 2 subunit	-0.082292	-0.377169	0.212585	0.529507	0.889902	FALSE
AP1S3	adaptor-related protein complex 1 sigma 3 subunit	-0.418761	-1.08639	0.248871	0.181057	0.764051	FALSE
AP2A1	adaptor-related protein complex 2, alpha 1 subunit	-0.0141085	-0.400157	0.37194	0.933387	0.926978	FALSE
AP2A2	adaptor-related protein complex 2, alpha 2 subunit	-0.0391924	-0.357172	0.278787	0.778622	0.916528	FALSE
AP2B1	adaptor-related protein complex 2, beta 1 subunit	0.0692908	-0.217849	0.356431	0.58524	0.89748	FALSE
AP2M1	adaptor-related protein complex 2, mu 1 subunit	0.313075	0.00390305	0.622247	0.0478618	0.439802	FALSE
AP2S1	adaptor-related protein complex 2 sigma 1 subunit	0.260678	-0.0494515	0.570807	0.0870393	0.609549	FALSE
AP3B1	adaptor-related protein complex 3, beta 1 subunit	-0.100763	-0.445839	0.244313	0.511204	0.887112	FALSE
AP3B2	adaptor-related protein complex 3, beta 2 subunit	-0.0292727	-0.324298	0.265753	0.82078	0.919684	FALSE
AP3D1	adaptor-related protein complex 3, delta 1 subunit	0.193282	-0.0852402	0.471803	0.14441	0.723341	FALSE
AP3M1	adaptor-related protein complex 3, mu 1 subunit	0.0822461	-0.17302	0.337513	0.470075	0.880179	FALSE
AP3M2	adaptor-related protein complex 3, mu 2 subunit	-0.347338	-0.685554	-0.00912118	0.0455459	0.424742	FALSE
AP3S1	adaptor-related protein complex 3, sigma 1 subunit	-0.424413	-0.691468	-0.157358	0.00718377	0.0613114	FALSE
AP3S2	adaptor-related protein complex 3, sigma 2 subunit	-0.0408017	-0.332431	0.250828	0.74986	0.914212	FALSE
AP4B1	adaptor-related protein complex 4, beta 1 subunit	-0.141857	-0.424953	0.141238	0.273936	0.824162	FALSE
AP4E1	adaptor-related protein complex 4, epsilon 1 subunit	-0.101864	-0.502298	0.29857	0.56557	0.894949	FALSE
AP4M1	adaptor-related protein complex 4, mu 1 subunit	0.0592824	-0.285852	0.404417	0.696057	0.909466	FALSE
AP4S1	adaptor-related protein complex 4, sigma 1 subunit	0.0739296	-0.203512	0.351371	0.547736	0.892523	FALSE
AP5B1	adaptor-related protein complex 5, beta 1 subunit	0.278124	-0.00117038	0.557419	0.0507312	0.457396	FALSE
AP5M1	adaptor-related protein complex 5, mu 1 subunit	0.0133666	-0.345773	0.372506	0.932165	0.926906	FALSE
AP5S1	adaptor-related protein complex 5, sigma 1 subunit	0.097809	-0.171981	0.3676	0.418733	0.869925	FALSE
AP5Z1	adaptor-related protein complex 5, zeta 1 subunit	0.108338	-0.180147	0.396824	0.403073	0.866357	FALSE
APAF1	apoptotic peptidase activating factor 1	-0.602686	-0.935877	-0.269494	0.00373654	0.0210741	FALSE
APBA1	amyloid beta (A4) precursor protein-binding, family A, member 1	0.052781	-0.249659	0.355221	0.691492	0.909036	FALSE
APBA2	amyloid beta (A4) precursor protein-binding, family A, member 2	0.0366569	-0.249589	0.322902	0.77028	0.915871	FALSE
APBA3	amyloid beta (A4) precursor protein-binding, family A, member 3	-0.0111266	-0.339584	0.317331	0.938242	0.927261	FALSE
APBB1	amyloid beta (A4) precursor protein-binding, family B, member 1 (Fe65)	-0.396897	-0.690566	-0.103228	0.0152557	0.156577	FALSE
APBB1IP	amyloid beta (A4) precursor protein-binding, family B, member 1 interacting protein	0.708208	0.435819	0.980596	0.000487907	0.000106341	FALSE
APBB2	amyloid beta (A4) precursor protein-binding, family B, member 2	0.367341	0.10124	0.633443	0.0138851	0.142021	FALSE
APBB3	amyloid beta (A4) precursor protein-binding, family B, member 3	0.244707	-0.0353585	0.524772	0.0775432	0.579263	FALSE
APC	adenomatous polyposis coli	-0.230519	-0.506206	0.0451679	0.088376	0.613431	FALSE
APC2	adenomatosis polyposis coli 2	-0.14652	-0.417946	0.124905	0.241791	0.807841	FALSE
APCDD1	adenomatosis polyposis coli down-regulated 1	-0.431711	-0.751033	-0.112389	0.0152332	0.156327	FALSE
APCDD1L	adenomatosis polyposis coli down-regulated 1-like	0.142042	-0.19775	0.481835	0.354943	0.853731	FALSE
APCS	amyloid P component, serum	-0.142133	-0.419374	0.135107	0.263966	0.819465	FALSE
APEH	acylaminoacyl-peptide hydrolase	0.161024	-0.181291	0.503338	0.301903	0.835905	FALSE
APELA	apelin receptor early endogenous ligand	-0.0632176	-0.354021	0.227586	0.622231	0.901875	FALSE
APEX1	APEX nuclease (multifunctional DNA repair enzyme) 1	0.0960247	-0.178713	0.370762	0.434851	0.873366	FALSE
APEX2	APEX nuclease (apurinic/apyrimidinic endonuclease) 2	0.306974	-0.0550447	0.668993	0.0848262	0.602927	FALSE
APH1A	APH1A gamma secretase subunit	0.384402	0.103003	0.665801	0.0145505	0.148944	FALSE
APH1B	APH1B gamma secretase subunit	-0.256593	-0.539215	0.0260288	0.0688518	0.546622	FALSE
API5	apoptosis inhibitor 5	-0.0886135	-0.354715	0.177488	0.45591	0.877547	FALSE
API5L1	Transcript Identified by AceView, Entrez Gene ID(s) 642812	-0.00192768	-0.302199	0.298344	0.988282	0.930055	FALSE
APIP	APAF1 interacting protein	-0.379168	-0.635777	-0.12256	0.0101726	0.0987046	FALSE
APITD1-CORT	APITD1-CORT readthrough	-0.206313	-0.470263	0.0576365	0.106786	0.65932	FALSE
APLF	aprataxin and PNKP like factor	-0.294111	-0.64712	0.0588985	0.0893054	0.61608	FALSE
APLN	apelin	-0.119639	-0.392006	0.152727	0.332614	0.846822	FALSE
APLNR	apelin receptor	0.00887177	-0.261508	0.279251	0.940176	0.927374	FALSE
APLP1	amyloid beta (A4) precursor-like protein 1	-0.164257	-0.490438	0.161925	0.271773	0.823168	FALSE
APLP2	amyloid beta (A4) precursor-like protein 2	0.206847	-0.0696986	0.483392	0.119965	0.685347	FALSE
APMAP	adipocyte plasma membrane associated protein	0.376057	0.11675	0.635364	0.0110961	0.11022	FALSE
APOA1	apolipoprotein A-I	0.20099	-0.0925342	0.494515	0.14902	0.72936	FALSE
APOA1BP	apolipoprotein A-I binding protein	0.303422	-0.077153	0.683996	0.101155	0.646628	FALSE
APOA2	apolipoprotein A-II	0.193613	-0.100505	0.487731	0.163048	0.745938	FALSE
APOA4	apolipoprotein A-IV	0.112583	-0.179816	0.404983	0.391919	0.863669	FALSE
APOA5	apolipoprotein A-V	0.0944681	-0.326903	0.515839	0.611585	0.900655	FALSE
APOB	apolipoprotein B	0.152404	-0.14127	0.446078	0.258684	0.816851	FALSE
APOBEC1	apolipoprotein B mRNA editing enzyme, catalytic polypeptide 1	-0.0922504	-0.381437	0.196937	0.474322	0.880942	FALSE
APOBEC2	apolipoprotein B mRNA editing enzyme, catalytic polypeptide-like 2	-0.0792321	-0.391803	0.233339	0.56691	0.895126	FALSE
APOBEC3A	apolipoprotein B mRNA editing enzyme, catalytic polypeptide-like 3A	-0.216117	-0.546757	0.114523	0.165635	0.748741	FALSE
APOBEC3B	apolipoprotein B mRNA editing enzyme, catalytic polypeptide-like 3B	-0.00676073	-0.262186	0.248664	0.951722	0.928036	FALSE
APOBEC3C	apolipoprotein B mRNA editing enzyme, catalytic polypeptide-like 3C	0.0425506	-0.228317	0.313418	0.720633	0.911706	FALSE
APOBEC3D	apolipoprotein B mRNA editing enzyme, catalytic polypeptide-like 3D	0.156359	-0.217074	0.529792	0.35421	0.853516	FALSE
APOBEC3F	apolipoprotein B mRNA editing enzyme, catalytic polypeptide-like 3F	0.133437	-0.174224	0.441097	0.338334	0.848666	FALSE
APOBEC3G	apolipoprotein B mRNA editing enzyme, catalytic polypeptide-like 3G	0.22506	-0.0476935	0.497814	0.0918272	0.623069	FALSE
APOBEC3H	apolipoprotein B mRNA editing enzyme, catalytic polypeptide-like 3H	0.155234	-0.167799	0.478266	0.292402	0.832132	FALSE
APOBEC4	apolipoprotein B mRNA editing enzyme, catalytic polypeptide-like 4 (putative)	-0.0409034	-0.33549	0.253684	0.751677	0.914363	FALSE
APOBR	apolipoprotein B receptor	0.0494734	-0.25958	0.358527	0.715595	0.911257	FALSE
APOC1	apolipoprotein C-I	0.197402	-0.160746	0.555551	0.233001	0.802714	FALSE
APOC2	apolipoprotein C-II	0.151003	-0.304044	0.606049	0.457423	0.877835	FALSE
APOC3	apolipoprotein C-III	-0.158548	-0.416819	0.0997233	0.189346	0.77141	FALSE
APOC4	apolipoprotein C-IV	0.069112	-0.201348	0.339572	0.563858	0.894722	FALSE
APOC4-APOC2	APOC4-APOC2 readthrough (NMD candidate)	0.118087	-0.182996	0.419171	0.383641	0.861587	FALSE
APOD	apolipoprotein D	0.0873111	-0.215909	0.390531	0.516901	0.887998	FALSE
APOE	apolipoprotein E	0.00730465	-0.254993	0.269602	0.949209	0.927893	FALSE
APOF	apolipoprotein F	0.10382	-0.157455	0.365095	0.377777	0.860065	FALSE
APOH	apolipoprotein H (beta-2-glycoprotein I)	0.0144731	-0.295671	0.324618	0.915018	0.925885	FALSE
APOL1	apolipoprotein L1	-0.551858	-0.925159	-0.178557	0.01015	0.0984157	FALSE
APOL2	apolipoprotein L, 2	0.252247	-0.106242	0.610736	0.139705	0.716866	FALSE
APOL3	apolipoprotein L, 3	0.075339	-0.207737	0.358414	0.548211	0.89259	FALSE
APOL4	apolipoprotein L, 4	-0.0204892	-0.286222	0.245243	0.86015	0.922405	FALSE
APOL5	apolipoprotein L, 5	0.0608909	-0.196398	0.31818	0.592331	0.898358	FALSE
APOL6	apolipoprotein L, 6	0.288066	-0.0224995	0.598631	0.0643015	0.527242	FALSE
APOLD1	apolipoprotein L domain containing 1	0.732688	0.462067	1.00331	0.000382904	4.28944e-05	FALSE
APOM	apolipoprotein M	0.0661888	-0.284363	0.416741	0.667996	0.906744	FALSE
APOO	apolipoprotein O	-0.434907	-0.717833	-0.151982	0.00843814	0.0767706	FALSE
APOOL	apolipoprotein O-like	-0.44414	-0.751478	-0.136803	0.0112786	0.112433	FALSE
APOPT1	apoptogenic 1, mitochondrial	0.282079	-0.0340724	0.59823	0.0727127	0.561778	FALSE
APP	amyloid beta (A4) precursor protein	0.12851	-0.127951	0.38497	0.27394	0.824164	FALSE
APPBP2	amyloid beta precursor protein (cytoplasmic tail) binding protein 2	-0.392174	-0.738009	-0.0463378	0.031542	0.314046	FALSE
APPL1	adaptor protein, phosphotyrosine interaction, PH domain and leucine zipper containing 1	-0.374963	-0.670435	-0.0794918	0.0200173	0.207902	FALSE
APPL2	adaptor protein, phosphotyrosine interaction, PH domain and leucine zipper containing 2	-0.167697	-0.457437	0.122043	0.212788	0.789574	FALSE
APRT	adenine phosphoribosyltransferase	0.351533	0.0516959	0.651371	0.0276824	0.280776	FALSE
APTX	aprataxin	-0.139239	-0.436835	0.158357	0.304297	0.836824	FALSE
AQP1	aquaporin 1 (Colton blood group)	0.0377112	-0.32428	0.399702	0.812028	0.91905	FALSE
AQP10	aquaporin 10	0.263948	-0.034392	0.562288	0.0746373	0.568931	FALSE
AQP11	aquaporin 11	-0.0156183	-0.320165	0.288928	0.906653	0.925376	FALSE
AQP12A	aquaporin 12A	0.113817	-0.211554	0.439188	0.434485	0.87329	FALSE
AQP12B	aquaporin 12B	0.0642304	-0.193964	0.322425	0.573975	0.896049	FALSE
AQP2	aquaporin 2 (collecting duct)	-0.161958	-0.545074	0.221158	0.349888	0.852233	FALSE
AQP3	aquaporin 3 (Gill blood group)	-0.0717018	-0.374272	0.230868	0.591853	0.8983	FALSE
AQP4	aquaporin 4	-0.0250686	-0.32648	0.276343	0.849303	0.921676	FALSE
AQP5	aquaporin 5	0.0321468	-0.240526	0.304819	0.787959	0.91725	FALSE
AQP6	aquaporin 6, kidney specific	-0.129814	-0.424868	0.16524	0.331889	0.846584	FALSE
AQP7	aquaporin 7	0.0910815	-0.208085	0.390248	0.493971	0.884327	FALSE
AQP8	aquaporin 8	-0.188907	-0.486822	0.109008	0.176926	0.760168	FALSE
AQP9	aquaporin 9	0.159496	-0.0969299	0.415922	0.184268	0.766968	FALSE
AQR	aquarius intron-binding spliceosomal factor	-0.0791301	-0.355828	0.197567	0.519677	0.888424	FALSE
AR	androgen receptor	0.284703	-0.0160206	0.585428	0.060154	0.50797	FALSE
ARAF	A-Raf proto-oncogene, serine/threonine kinase	0.245117	-0.0153051	0.505538	0.0613146	0.513529	FALSE
ARAP1	ArfGAP with RhoGAP domain, ankyrin repeat and PH domain 1	0.198785	-0.0574094	0.45498	0.108923	0.66387	FALSE
ARAP2	ArfGAP with RhoGAP domain, ankyrin repeat and PH domain 2	0.682495	0.131775	1.23322	0.0221047	0.228489	FALSE
ARAP3	ArfGAP with RhoGAP domain, ankyrin repeat and PH domain 3	-0.1791	-0.458794	0.100594	0.173241	0.756576	FALSE
ARC	activity-regulated cytoskeleton-associated protein	0.312268	0.0566305	0.567906	0.0234589	0.241484	FALSE
ARCN1	archain 1	0.0124434	-0.282134	0.307021	0.923042	0.926367	FALSE
AREG	amphiregulin	-0.0198334	-0.279206	0.239539	0.861292	0.922481	FALSE
AREL1	apoptosis resistant E3 ubiquitin protein ligase 1	0.546626	0.241392	0.85186	0.00393598	0.0232148	FALSE
ARF1	ADP-ribosylation factor 1	0.146844	-0.185072	0.47876	0.329393	0.845759	FALSE
ARF4	ADP-ribosylation factor 4	0.0453182	-0.28254	0.373177	0.752751	0.914451	FALSE
ARF5	ADP-ribosylation factor 5	0.263948	-0.0779322	0.605827	0.11039	0.666916	FALSE
ARF6	ADP-ribosylation factor 6	0.127909	-0.14707	0.402888	0.306901	0.837809	FALSE
ARFGAP1	ADP-ribosylation factor GTPase activating protein 1	0.176792	-0.099311	0.452894	0.17326	0.756594	FALSE
ARFGAP2	ADP-ribosylation factor GTPase activating protein 2	0.161973	-0.172477	0.496422	0.28896	0.830713	FALSE
ARFGAP3	ADP-ribosylation factor GTPase activating protein 3	-0.227066	-0.519962	0.0658307	0.109177	0.664401	FALSE
ARFGEF1	ADP-ribosylation factor guanine nucleotide-exchange factor 1 (brefeldin A-inhibited)	-0.124252	-0.381392	0.132887	0.289956	0.831127	FALSE
ARFGEF2	ADP-ribosylation factor guanine nucleotide-exchange factor 2 (brefeldin A-inhibited)	0.140071	-0.164966	0.445109	0.312677	0.839944	FALSE
ARFGEF3	ARFGEF family member 3	0.0655285	-0.260976	0.392033	0.648763	0.904767	FALSE
ARFIP1	ADP-ribosylation factor interacting protein 1	-0.328841	-0.601842	-0.0558411	0.0248365	0.254304	FALSE
ARFIP2	ADP-ribosylation factor interacting protein 2	0.252432	-0.0173956	0.522259	0.0625418	0.519264	FALSE
ARFRP1	ADP-ribosylation factor related protein 1	0.158524	-0.144148	0.461196	0.254716	0.814827	FALSE
ARG1	arginase 1	0.0252878	-0.235818	0.286393	0.824978	0.919984	FALSE
ARG2	arginase 2	0.177932	-0.298442	0.654305	0.405487	0.866923	FALSE
ARGFX	arginine-fifty homeobox	-0.0574473	-0.329457	0.214562	0.632007	0.902964	FALSE
ARGLU1	arginine and glutamate rich 1	-0.83467	-1.11946	-0.549881	0.000236563	5.5158e-06	FALSE
ARHGAP1	Rho GTPase activating protein 1	-0.0811332	-0.38739	0.225123	0.550005	0.892839	FALSE
ARHGAP10	Rho GTPase activating protein 10	0.201853	-0.071413	0.475119	0.123871	0.692217	FALSE
ARHGAP11B	Rho GTPase activating protein 11B	-0.327408	-0.635499	-0.0193181	0.0402651	0.387227	FALSE
ARHGAP12	Rho GTPase activating protein 12	-0.191855	-0.459313	0.0756026	0.133301	0.707465	FALSE
ARHGAP15	Rho GTPase activating protein 15	0.0310793	-0.228705	0.290863	0.784923	0.917017	FALSE
ARHGAP17	Rho GTPase activating protein 17	0.309184	-0.016095	0.634462	0.0593663	0.50412	FALSE
ARHGAP18	Rho GTPase activating protein 18	0.386326	-0.129166	0.901818	0.11936	0.684252	FALSE
ARHGAP19	Rho GTPase activating protein 19	0.212625	-0.0546921	0.479942	0.101813	0.648165	FALSE
ARHGAP19-SLIT1	ARHGAP19-SLIT1 readthrough (NMD candidate)	0.205872	-0.0914929	0.503237	0.145218	0.724418	FALSE
ARHGAP20	Rho GTPase activating protein 20	0.000351558	-0.657427	0.65813	0.999024	0.930626	FALSE
ARHGAP21	Rho GTPase activating protein 21	-0.197924	-0.495139	0.0992901	0.158873	0.741257	FALSE
ARHGAP22	Rho GTPase activating protein 22	0.00141677	-0.457686	0.460519	0.994367	0.93038	FALSE
ARHGAP23	Rho GTPase activating protein 23	0.540579	0.240815	0.840343	0.0037961	0.0216952	FALSE
ARHGAP24	Rho GTPase activating protein 24	-0.423113	-0.88814	0.0419139	0.0683825	0.544702	FALSE
ARHGAP25	Rho GTPase activating protein 25	-0.279853	-0.547608	-0.012098	0.0427703	0.405601	FALSE
ARHGAP26	Rho GTPase activating protein 26	0.0536433	-0.288374	0.395661	0.721049	0.911743	FALSE
ARHGAP27	Rho GTPase activating protein 27	0.00536967	-0.412536	0.423276	0.97655	0.92942	FALSE
ARHGAP28	Rho GTPase activating protein 28	-0.106127	-0.380988	0.168735	0.390667	0.863358	FALSE
ARHGAP29	Rho GTPase activating protein 29	0.850241	0.4073	1.29318	0.00272924	0.0117357	FALSE
ARHGAP30	Rho GTPase activating protein 30	0.072988	-0.1821	0.328076	0.519468	0.888392	FALSE
ARHGAP31	Rho GTPase activating protein 31	-0.699862	-1.0639	-0.335826	0.00270671	0.0115462	FALSE
ARHGAP32	Rho GTPase activating protein 32	-0.156997	-0.455221	0.141227	0.252512	0.813678	FALSE
ARHGAP33	Rho GTPase activating protein 33	0.0482191	-0.316045	0.412483	0.762823	0.915273	FALSE
ARHGAP35	Rho GTPase activating protein 35	0.151447	-0.194279	0.497173	0.333849	0.847225	FALSE
ARHGAP36	Rho GTPase activating protein 36	0.0811122	-0.178835	0.341059	0.483664	0.88258	FALSE
ARHGAP39	Rho GTPase activating protein 39	0.272618	-0.0443028	0.589538	0.0812848	0.591796	FALSE
ARHGAP4	Rho GTPase activating protein 4	-0.0345646	-0.411065	0.341935	0.833925	0.920615	FALSE
ARHGAP40	Rho GTPase activating protein 40	0.117719	-0.139959	0.375397	0.314974	0.840775	FALSE
ARHGAP42	Rho GTPase activating protein 42	-0.909216	-1.18184	-0.636593	0.000106034	8.49154e-08	FALSE
ARHGAP44	Rho GTPase activating protein 44	-0.118533	-0.436221	0.199155	0.405965	0.867034	FALSE
ARHGAP5	Rho GTPase activating protein 5	-0.0928997	-0.404769	0.218969	0.503019	0.885809	FALSE
ARHGAP6	Rho GTPase activating protein 6	-0.191207	-0.526268	0.143854	0.218567	0.793541	FALSE
ARHGAP8	Rho GTPase activating protein 8	0.0453079	-0.232129	0.322745	0.710174	0.910768	FALSE
ARHGAP9	Rho GTPase activating protein 9	0.0322363	-0.24594	0.310413	0.791472	0.917519	FALSE
ARHGDIA	Rho GDP dissociation inhibitor (GDI) alpha	0.360503	0.100223	0.620784	0.0136798	0.139829	FALSE
ARHGDIB	Rho GDP dissociation inhibitor (GDI) beta	1.88483	1.49073	2.27894	1.03646e-05	1.36562e-13	TRUE
ARHGDIG	Rho GDP dissociation inhibitor (GDI) gamma	-0.129634	-0.429991	0.170724	0.340539	0.849363	FALSE
ARHGEF1	Rho guanine nucleotide exchange factor 1	-0.287674	-0.568449	-0.00689974	0.0459243	0.427257	FALSE
ARHGEF10	Rho guanine nucleotide exchange factor 10	0.023713	-0.375807	0.423233	0.892067	0.924471	FALSE
ARHGEF10L	Rho guanine nucleotide exchange factor 10 like	-0.152231	-0.472554	0.168093	0.297339	0.834119	FALSE
ARHGEF11	Rho guanine nucleotide exchange factor 11	0.0902531	-0.18306	0.363566	0.459534	0.878233	FALSE
ARHGEF12	Rho guanine nucleotide exchange factor (GEF) 12	0.0948863	-0.301142	0.490915	0.587855	0.897806	FALSE
ARHGEF15	Rho guanine nucleotide exchange factor 15	0.0657736	-0.21477	0.346317	0.595722	0.898772	FALSE
ARHGEF16	Rho guanine nucleotide exchange factor 16	-0.0352204	-0.298274	0.227833	0.760207	0.915062	FALSE
ARHGEF17	Rho guanine nucleotide exchange factor 17	0.157017	-0.119754	0.433789	0.220988	0.795151	FALSE
ARHGEF18	Rho/Rac guanine nucleotide exchange factor 18	-0.0216031	-0.523091	0.479884	0.921524	0.926276	FALSE
ARHGEF19	Rho guanine nucleotide exchange factor 19	-0.00856125	-0.298695	0.281572	0.946188	0.92772	FALSE
ARHGEF2	Rho/Rac guanine nucleotide exchange factor 2	-0.348241	-0.65109	-0.0453924	0.0298809	0.29962	FALSE
ARHGEF25	Rho guanine nucleotide exchange factor 25	0.0186539	-0.341791	0.379099	0.905805	0.925324	FALSE
ARHGEF26	Rho guanine nucleotide exchange factor 26	0.680803	0.194591	1.16702	0.0130257	0.132661	FALSE
ARHGEF28	Rho guanine nucleotide exchange factor 28	0.716842	0.350865	1.08282	0.00244805	0.0093918	FALSE
ARHGEF3	Rho guanine nucleotide exchange factor 3	0.388378	0.0302404	0.746515	0.0373668	0.364571	FALSE
ARHGEF33	Rho guanine nucleotide exchange factor 33	0.00537	-0.302566	0.313306	0.968179	0.928959	FALSE
ARHGEF35	Rho guanine nucleotide exchange factor 35	0.191361	-0.0874822	0.470205	0.148249	0.728376	FALSE
ARHGEF37	Rho guanine nucleotide exchange factor 37	0.315196	-0.0695932	0.699985	0.0937619	0.628242	FALSE
ARHGEF38	Rho guanine nucleotide exchange factor 38	-0.247631	-0.538633	0.0433719	0.0839437	0.600216	FALSE
ARHGEF39	Rho guanine nucleotide exchange factor 39	-0.0724971	-0.390645	0.245651	0.605869	0.899986	FALSE
ARHGEF4	Rho guanine nucleotide exchange factor 4	-0.325432	-0.633988	-0.0168768	0.0413906	0.395616	FALSE
ARHGEF40	Rho guanine nucleotide exchange factor (GEF) 40	-0.158589	-0.520686	0.203508	0.333933	0.847252	FALSE
ARHGEF5	Rho guanine nucleotide exchange factor 5	0.232783	-0.06937	0.534937	0.111016	0.668195	FALSE
ARHGEF6	Rac/Cdc42 guanine nucleotide exchange factor 6	-0.192195	-0.605358	0.220968	0.306883	0.837802	FALSE
ARHGEF7	Rho guanine nucleotide exchange factor 7	-0.245572	-0.562742	0.0715976	0.109548	0.665176	FALSE
ARHGEF9	Cdc42 guanine nucleotide exchange factor 9	-0.184793	-0.452373	0.0827868	0.146069	0.725544	FALSE
ARID1A	AT rich interactive domain 1A (SWI-like)	0.00621812	-0.288357	0.300793	0.961488	0.928587	FALSE
ARID1B	AT rich interactive domain 1B (SWI1-like)	-0.233457	-0.550485	0.0835711	0.124846	0.693878	FALSE
ARID2	AT rich interactive domain 2 (ARID, RFX-like)	-0.305294	-0.604368	-0.00622007	0.0465277	0.431224	FALSE
ARID3A	AT rich interactive domain 3A (BRIGHT-like)	0.0259338	-0.292383	0.34425	0.852338	0.921881	FALSE
ARID3B	AT rich interactive domain 3B (BRIGHT-like)	0.173798	-0.213199	0.560796	0.322654	0.843477	FALSE
ARID3C	AT rich interactive domain 3C (BRIGHT-like)	-0.00773838	-0.320375	0.304898	0.954849	0.928213	FALSE
ARID4A	AT rich interactive domain 4A (RBP1-like)	-0.261652	-0.572417	0.0491135	0.0866123	0.60829	FALSE
ARID4B	AT rich interactive domain 4B (RBP1-like)	-0.15729	-0.513703	0.199123	0.330512	0.846131	FALSE
ARID5A	AT rich interactive domain 5A (MRF1-like)	-0.0994225	-0.477266	0.278421	0.552627	0.893202	FALSE
ARID5B	AT rich interactive domain 5B (MRF1-like)	0.395751	0.0477899	0.743712	0.0311836	0.310704	FALSE
ARIH1	ariadne RBR E3 ubiquitin protein ligase 1	-0.269778	-0.668928	0.129372	0.153589	0.735033	FALSE
ARIH2	ariadne RBR E3 ubiquitin protein ligase 2	0.0600514	-0.285423	0.405526	0.692642	0.909145	FALSE
ARIH2OS	ariadne homolog 2 opposite strand	0.0772755	-0.230761	0.385312	0.570828	0.89564	FALSE
ARL1	ADP-ribosylation factor like GTPase 1	-0.618611	-0.891001	-0.34622	0.00107466	0.00130958	FALSE
ARL10	ADP-ribosylation factor like GTPase 10	-0.10482	-0.419208	0.209568	0.455387	0.877447	FALSE
ARL11	ADP-ribosylation factor like GTPase 11	-0.158707	-0.428141	0.110727	0.205684	0.78444	FALSE
ARL13A	ADP-ribosylation factor like GTPase 13A	-0.0927317	-0.37977	0.194307	0.468928	0.879971	FALSE
ARL13B	ADP-ribosylation factor like GTPase 13B	-0.0854761	-0.374518	0.203566	0.506015	0.88629	FALSE
ARL14	ADP-ribosylation factor like GTPase 14	-0.139099	-0.405516	0.127317	0.256064	0.81552	FALSE
ARL14EP	ADP-ribosylation factor like GTPase 14 effector protein	-0.194635	-0.467511	0.0782414	0.13517	0.710282	FALSE
ARL14EPL	ADP-ribosylation factor like GTPase 14 effector protein like	-0.17486	-0.446746	0.0970261	0.171616	0.75495	FALSE
ARL15	ADP-ribosylation factor like GTPase 15	-0.167917	-0.427806	0.091972	0.169902	0.753208	FALSE
ARL16	ADP-ribosylation factor like GTPase 16	0.132188	-0.171767	0.436144	0.337112	0.848277	FALSE
ARL17B	ADP-ribosylation factor like GTPase 17B	-0.311518	-0.624847	0.00181074	0.0510112	0.459054	FALSE
ARL2	ADP-ribosylation factor like GTPase 2	0.227475	-0.0811446	0.536095	0.124554	0.693382	FALSE
ARL2-SNX15	ARL2-SNX15 readthrough (NMD candidate)	0.043334	-0.24506	0.331728	0.732196	0.912717	FALSE
ARL2BP	ADP-ribosylation factor like GTPase 2 binding protein	0.107332	-0.155732	0.370396	0.365877	0.856848	FALSE
ARL3	ADP-ribosylation factor like GTPase 3	-0.324705	-0.633954	-0.0154574	0.0420682	0.40056	FALSE
ARL4A	ADP-ribosylation factor like GTPase 4A	-0.170399	-0.456508	0.11571	0.201269	0.781095	FALSE
ARL4C	ADP-ribosylation factor like GTPase 4C	-0.127295	-0.576512	0.321921	0.523376	0.888986	FALSE
ARL4D	ADP-ribosylation factor like GTPase 4D	-0.360109	-0.685627	-0.0345915	0.0346736	0.342074	FALSE
ARL5A	ADP-ribosylation factor like GTPase 5A	-0.510303	-0.940193	-0.0804125	0.0263454	0.268641	FALSE
ARL5B	ADP-ribosylation factor like GTPase 5B	0.364071	0.0912586	0.636884	0.0161277	0.166105	FALSE
ARL5C	ADP-ribosylation factor like GTPase 5C	0.0568835	-0.238293	0.35206	0.661658	0.906103	FALSE
ARL6	ADP-ribosylation factor like GTPase 6	-0.4706	-1.017	0.0758021	0.080985	0.590822	FALSE
ARL6IP1	ADP-ribosylation factor like GTPase 6 interacting protein 1	0.305109	0.0233463	0.586873	0.0375701	0.366211	FALSE
ARL6IP4	ADP-ribosylation factor like GTPase 6 interacting protein 4	0.0852511	-0.291854	0.462356	0.608669	0.900315	FALSE
ARL6IP5	ADP-ribosylation factor like GTPase 6 interacting protein 5	-0.0769963	-0.338023	0.18403	0.507054	0.886456	FALSE
ARL6IP6	ADP-ribosylation factor like GTPase 6 interacting protein 6	-0.75369	-1.05823	-0.449153	0.000653102	0.000283587	FALSE
ARL8A	ADP-ribosylation factor like GTPase 8A	0.152606	-0.109663	0.414874	0.21063	0.788045	FALSE
ARL8B	ADP-ribosylation factor like GTPase 8B	-0.0217472	-0.289751	0.246257	0.852921	0.921921	FALSE
ARL9	ADP-ribosylation factor like GTPase 9	0.0975149	-0.170866	0.365896	0.417748	0.869707	FALSE
ARMC1	armadillo repeat containing 1	0.00238384	-0.303586	0.308353	0.985779	0.92992	FALSE
ARMC10	armadillo repeat containing 10	-0.355094	-0.680357	-0.0298306	0.0364459	0.35704	FALSE
ARMC12	armadillo repeat containing 12	0.0428675	-0.265911	0.351646	0.751713	0.914366	FALSE
ARMC2	armadillo repeat containing 2	-0.484095	-0.921789	-0.046401	0.0347038	0.342334	FALSE
ARMC3	armadillo repeat containing 3	0.00263069	-0.256068	0.261329	0.98144	0.929686	FALSE
ARMC4	armadillo repeat containing 4	-0.230686	-0.612785	0.151413	0.195874	0.776836	FALSE
ARMC5	armadillo repeat containing 5	0.0404387	-0.246284	0.327162	0.747927	0.914051	FALSE
ARMC6	armadillo repeat containing 6	0.377918	0.0794478	0.676388	0.0202079	0.209836	FALSE
ARMC7	armadillo repeat containing 7	-0.023517	-0.283198	0.236164	0.836136	0.92077	FALSE
ARMC8	armadillo repeat containing 8	-0.0754742	-0.337379	0.18643	0.51658	0.887949	FALSE
ARMC9	armadillo repeat containing 9	-0.304631	-0.580399	-0.0288639	0.0348638	0.343711	FALSE
ARMCX1	armadillo repeat containing, X-linked 1	-0.0414081	-0.389902	0.307085	0.786344	0.917126	FALSE
ARMCX2	armadillo repeat containing, X-linked 2	0.220643	-0.211565	0.652851	0.26581	0.820356	FALSE
ARMCX3	armadillo repeat containing, X-linked 3	-0.207814	-0.462508	0.0468789	0.0948096	0.630978	FALSE
ARMCX4	armadillo repeat containing, X-linked 4	-0.425353	-0.681344	-0.169363	0.00576548	0.043952	FALSE
ARMCX5	armadillo repeat containing, X-linked 5	-0.269817	-0.595414	0.0557786	0.0907023	0.619987	FALSE
ARMCX5-GPRASP2	ARMCX5-GPRASP2 readthrough	-0.0981709	-0.363973	0.167631	0.410488	0.868075	FALSE
ARMCX6	armadillo repeat containing, X-linked 6	-0.495208	-0.850921	-0.139494	0.0133694	0.136462	FALSE
ARMS2	age-related maculopathy susceptibility 2	-0.0110044	-0.329283	0.307274	0.93697	0.927187	FALSE
ARMT1	acidic residue methyltransferase 1	-0.248033	-0.506682	0.0106165	0.0576516	0.495517	FALSE
ARNT	aryl hydrocarbon receptor nuclear translocator	-0.384338	-0.654937	-0.113739	0.0122099	0.123394	FALSE
ARNT2	aryl-hydrocarbon receptor nuclear translocator 2	0.102338	-0.187963	0.392639	0.431087	0.872582	FALSE
ARNTL	aryl hydrocarbon receptor nuclear translocator-like	-0.182111	-0.515484	0.151262	0.236765	0.804949	FALSE
ARNTL2	aryl hydrocarbon receptor nuclear translocator-like 2	0.590868	0.27921	0.902525	0.00291615	0.0133457	FALSE
ARPC1A	actin related protein 2/3 complex subunit 1A	0.01138	-0.299571	0.322331	0.933293	0.926973	FALSE
ARPC1B	actin related protein 2/3 complex subunit 1B	-0.363398	-0.708221	-0.0185751	0.0415088	0.396484	FALSE
ARPC2	actin related protein 2/3 complex subunit 2	-0.345258	-0.618857	-0.0716592	0.0204971	0.212742	FALSE
ARPC3	actin related protein 2/3 complex subunit 3	-0.140594	-0.42518	0.143993	0.280174	0.826955	FALSE
ARPC4	actin related protein 2/3 complex subunit 4	0.0241394	-0.291928	0.340207	0.861458	0.922492	FALSE
ARPC4-TTLL3	ARPC4-TTLL3 readthrough	-0.064768	-0.344347	0.214811	0.60001	0.899289	FALSE
ARPC5	actin related protein 2/3 complex subunit 5	0.0268958	-0.370733	0.424525	0.877136	0.923519	FALSE
ARPC5L	actin related protein 2/3 complex subunit 5-like	0.222736	-0.0439681	0.48944	0.0886898	0.61433	FALSE
ARPIN	actin-related protein 2/3 complex inhibitor	-0.274622	-0.540188	-0.00905666	0.0444372	0.417243	FALSE
ARPP19	cAMP-regulated phosphoprotein 19kDa	-0.0115149	-0.33858	0.31555	0.935821	0.92712	FALSE
ARPP21	Transcript Identified by AceView, Entrez Gene ID(s) 10777	0.238966	-0.100985	0.578917	0.140038	0.717337	FALSE
ARR3	arrestin 3, retinal (X-arrestin)	-0.0463547	-0.334291	0.241582	0.714067	0.91112	FALSE
ARRB1	arrestin, beta 1	-0.407672	-0.66561	-0.149735	0.00737909	0.0637195	FALSE
ARRB2	arrestin, beta 2	0.210088	-0.0610015	0.481177	0.109278	0.664612	FALSE
ARRDC1	arrestin domain containing 1	0.177632	-0.0842388	0.439503	0.15232	0.733485	FALSE
ARRDC1-AS1	ARRDC1 antisense RNA 1	0.0767798	-0.225526	0.379086	0.566172	0.895029	FALSE
ARRDC2	arrestin domain containing 2	-0.0264492	-0.340232	0.287333	0.847303	0.921539	FALSE
ARRDC3	arrestin domain containing 3	-0.838194	-1.1294	-0.546989	0.000264201	9.02416e-06	FALSE
ARRDC4	arrestin domain containing 4	0.809531	0.462143	1.15692	0.000926898	0.000848035	FALSE
ARRDC5	arrestin domain containing 5	0.0345396	-0.310697	0.379776	0.819321	0.919579	FALSE
ARSA	arylsulfatase A	0.201645	-0.0661218	0.469412	0.117875	0.681524	FALSE
ARSB	arylsulfatase B	0.0178402	-0.254776	0.290456	0.881094	0.923774	FALSE
ARSD	arylsulfatase D	-0.573099	-0.934846	-0.211352	0.0072945	0.0626583	FALSE
ARSE	arylsulfatase E (chondrodysplasia punctata 1)	-0.013862	-0.317921	0.290198	0.916969	0.926003	FALSE
ARSF	arylsulfatase F	-0.102564	-0.362186	0.157058	0.380395	0.860749	FALSE
ARSG	arylsulfatase G	-0.000354696	-0.278461	0.277751	0.997672	0.930555	FALSE
ARSH	arylsulfatase family, member H	0.0381906	-0.292167	0.368548	0.791963	0.917556	FALSE
ARSI	arylsulfatase family, member I	-0.746275	-1.13912	-0.353427	0.00288547	0.0130759	FALSE
ARSJ	arylsulfatase family, member J	0.0641619	-0.201101	0.329425	0.584378	0.897372	FALSE
ARSK	arylsulfatase family, member K	-0.40709	-0.823891	0.00971157	0.0542068	0.477258	FALSE
ART1	ADP-ribosyltransferase 1	-0.146392	-0.417724	0.124941	0.242019	0.807969	FALSE
ART3	ADP-ribosyltransferase 3	0.0213578	-0.276875	0.319591	0.869994	0.923055	FALSE
ART4	ADP-ribosyltransferase 4 (Dombrock blood group)	0.0360951	-0.23909	0.31128	0.764908	0.915441	FALSE
ART5	ADP-ribosyltransferase 5	-0.118669	-0.426972	0.189634	0.39206	0.863703	FALSE
ARTN	artemin	-0.054522	-0.348283	0.239239	0.673243	0.907267	FALSE
ARV1	ARV1 homolog, fatty acid homeostasis modulator	-0.0854858	-0.376613	0.205642	0.508919	0.886752	FALSE
ARVCF	armadillo repeat gene deleted in velocardiofacial syndrome	0.155094	-0.124159	0.434347	0.229811	0.800771	FALSE
ARX	aristaless related homeobox	0.212193	-0.09421	0.518595	0.145115	0.724282	FALSE
AS3MT	arsenite methyltransferase	-0.242053	-0.634463	0.150357	0.187483	0.769804	FALSE
ASAH1	N-acylsphingosine amidohydrolase (acid ceramidase) 1	0.113774	-0.178778	0.406326	0.387437	0.862551	FALSE
ASAH2	N-acylsphingosine amidohydrolase (non-lysosomal ceramidase) 2	-0.203991	-0.498777	0.0907955	0.145379	0.724633	FALSE
ASAH2B	N-acylsphingosine amidohydrolase (non-lysosomal ceramidase) 2B	-0.0837341	-0.460243	0.292775	0.614386	0.90098	FALSE
ASAP1	ArfGAP with SH3 domain, ankyrin repeat and PH domain 1	-0.73877	-1.16646	-0.311075	0.00473974	0.0323305	FALSE
ASAP2	ArfGAP with SH3 domain, ankyrin repeat and PH domain 2	-0.082554	-0.399223	0.234115	0.556214	0.893693	FALSE
ASAP3	ArfGAP with SH3 domain, ankyrin repeat and PH domain 3	-0.195778	-0.538651	0.147095	0.218329	0.793382	FALSE
ASB1	ankyrin repeat and SOCS box containing 1	-0.0602028	-0.361428	0.241023	0.650109	0.904909	FALSE
ASB10	ankyrin repeat and SOCS box containing 10	-0.13302	-0.403475	0.137434	0.28213	0.827809	FALSE
ASB11	ankyrin repeat and SOCS box containing 11, E3 ubiquitin protein ligase	0.00350327	-0.274193	0.281199	0.976976	0.929443	FALSE
ASB12	ankyrin repeat and SOCS box containing 12	-0.0441735	-0.306311	0.217964	0.701472	0.909971	FALSE
ASB13	ankyrin repeat and SOCS box containing 13	0.0794962	-0.232587	0.391579	0.565059	0.894882	FALSE
ASB14	ankyrin repeat and SOCS box containing 14	-0.0199437	-0.306237	0.266349	0.873502	0.923284	FALSE
ASB15	ankyrin repeat and SOCS box containing 15	-0.0389981	-0.326487	0.248491	0.757176	0.914815	FALSE
ASB16	ankyrin repeat and SOCS box containing 16	-0.318815	-0.672514	0.0348844	0.0704345	0.55297	FALSE
ASB16-AS1	ASB16 antisense RNA 1	0.088843	-0.227202	0.404888	0.526598	0.88947	FALSE
ASB17	ankyrin repeat and SOCS box containing 17	-0.0434411	-0.302365	0.215483	0.702702	0.910084	FALSE
ASB18	ankyrin repeat and SOCS box containing 18	-0.0096847	-0.320908	0.301539	0.943258	0.927552	FALSE
ASB2	ankyrin repeat and SOCS box containing 2	0.164217	-0.0928435	0.421277	0.17413	0.757454	FALSE
ASB3	ankyrin repeat and SOCS box containing 3	-0.306254	-0.587185	-0.0253232	0.036643	0.358665	FALSE
ASB4	ankyrin repeat and SOCS box containing 4	-0.111394	-0.432064	0.209276	0.437535	0.873918	FALSE
ASB5	ankyrin repeat and SOCS box containing 5	0.162154	-0.159603	0.48391	0.271436	0.823012	FALSE
ASB6	ankyrin repeat and SOCS box containing 6	0.26667	-0.000608507	0.533949	0.0503959	0.455398	FALSE
ASB7	ankyrin repeat and SOCS box containing 7	-0.212138	-0.505772	0.0814957	0.130974	0.703866	FALSE
ASB8	ankyrin repeat and SOCS box containing 8	-0.0154259	-0.274722	0.24387	0.891819	0.924455	FALSE
ASB9	ankyrin repeat and SOCS box containing 9	-0.256043	-0.538024	0.0259383	0.0688251	0.546513	FALSE
ASCC1	activating signal cointegrator 1 complex subunit 1	0.141249	-0.182978	0.465476	0.33633	0.848026	FALSE
ASCC2	activating signal cointegrator 1 complex subunit 2	0.0629293	-0.229202	0.355061	0.625339	0.902224	FALSE
ASCC3	activating signal cointegrator 1 complex subunit 3	-0.263225	-0.522076	-0.00437532	0.0471586	0.435313	FALSE
ASCL1	achaete-scute family bHLH transcription factor 1	0.145864	-0.109261	0.400989	0.217796	0.793023	FALSE
ASCL2	achaete-scute family bHLH transcription factor 2	-0.101545	-0.38706	0.183969	0.427194	0.871759	FALSE
ASCL3	achaete-scute family bHLH transcription factor 3	-0.0320515	-0.33581	0.271707	0.809668	0.918878	FALSE
ASCL4	achaete-scute family bHLH transcription factor 4	-0.409554	-0.692396	-0.126711	0.0111759	0.11119	FALSE
ASCL5	achaete-scute family bHLH transcription factor 5	0.00244337	-0.268555	0.273441	0.983544	0.9298	FALSE
ASF1A	anti-silencing function 1A histone chaperone	0.0177137	-0.274351	0.309779	0.889729	0.924323	FALSE
ASF1B	anti-silencing function 1B histone chaperone	-0.0938194	-0.396888	0.20925	0.487004	0.883153	FALSE
ASGR1	asialoglycoprotein receptor 1	0.251662	-0.0320719	0.535395	0.074057	0.566801	FALSE
ASGR2	asialoglycoprotein receptor 2	0.0971806	-0.233611	0.427972	0.508717	0.88672	FALSE
ASH1L	ash1 (absent, small, or homeotic)-like (Drosophila)	-0.126018	-0.417643	0.165607	0.339991	0.849191	FALSE
ASH1L-AS1	ASH1L antisense RNA 1	-0.0790334	-0.369531	0.211464	0.5396	0.891372	FALSE
ASH2L	ash2 (absent, small, or homeotic)-like (Drosophila)	0.0502703	-0.242339	0.34288	0.696	0.909461	FALSE
ASIC1	acid sensing ion channel 1	0.143587	-0.126	0.413173	0.247511	0.811009	FALSE
ASIC2	acid sensing ion channel 2	0.294721	-0.144707	0.734149	0.156324	0.738297	FALSE
ASIC3	acid sensing ion channel 3	-0.121656	-0.379252	0.135941	0.300128	0.835216	FALSE
ASIC4	acid sensing ion channel family member 4	-0.0270354	-0.307959	0.253888	0.826061	0.920061	FALSE
ASIC5	acid sensing ion channel family member 5	0.0571497	-0.209422	0.323722	0.62696	0.902405	FALSE
ASIP	agouti signaling protein	-0.0986285	-0.447708	0.250451	0.52456	0.889164	FALSE
ASL	argininosuccinate lyase	0.0201385	-0.235611	0.275888	0.857217	0.922209	FALSE
ASMT	Homo sapiens acetylserotonin O-methyltransferase (ASMT), transcript variant 2, mRNA.	-0.0842932	-0.345813	0.177227	0.469911	0.880149	FALSE
ASMTL	acetylserotonin O-methyltransferase-like	-0.244872	-0.551375	0.0616315	0.100578	0.645267	FALSE
ASNA1	arsA arsenite transporter, ATP-binding, homolog 1 (bacterial)	-0.466541	-0.723977	-0.209106	0.00369969	0.0206902	FALSE
ASNS	asparagine synthetase (glutamine-hydrolyzing)	-0.658808	-1.19367	-0.123951	0.0226689	0.233984	FALSE
ASNSD1	asparagine synthetase domain containing 1	-0.284393	-0.555371	-0.0134138	0.0421382	0.401066	FALSE
ASPA	aspartoacylase	-0.0400422	-0.305532	0.225448	0.731238	0.912634	FALSE
ASPDH	aspartate dehydrogenase domain containing	0.227307	-0.0369589	0.491572	0.0813028	0.591855	FALSE
ASPG	asparaginase	0.133543	-0.181466	0.448553	0.348615	0.85185	FALSE
ASPH	aspartate beta-hydroxylase	0.063484	-0.248912	0.37588	0.644722	0.904339	FALSE
ASPHD1	aspartate beta-hydroxylase domain containing 1	0.20234	-0.0859485	0.490628	0.140556	0.718063	FALSE
ASPHD2	aspartate beta-hydroxylase domain containing 2	-0.275979	-0.645202	0.0932452	0.120176	0.685728	FALSE
ASPM	abnormal spindle microtubule assembly	0.080174	-0.204651	0.364999	0.52606	0.889389	FALSE
ASPN	asporin	0.0957836	-0.18594	0.377508	0.446914	0.875802	FALSE
ASPRV1	aspartic peptidase, retroviral-like 1	-0.72681	-1.01945	-0.434171	0.000639678	0.000264514	FALSE
ASPSCR1	alveolar soft part sarcoma chromosome region, candidate 1	-0.0206523	-0.276725	0.235421	0.853806	0.92198	FALSE
ASRGL1	asparaginase like 1	-0.0477606	-0.728367	0.632846	0.872582	0.923224	FALSE
ASS1	argininosuccinate synthase 1	-2.58676	-3.2891	-1.88442	5.6522e-05	1.58079e-09	TRUE
ASTE1	asteroid homolog 1 (Drosophila)	-0.21047	-0.539996	0.119057	0.174202	0.757524	FALSE
ASTL	astacin-like metallo-endopeptidase (M12 family)	-0.126579	-0.460544	0.207386	0.39896	0.865381	FALSE
ASTN1	astrotactin 1	-0.0467482	-0.32243	0.228934	0.699705	0.909807	FALSE
ASTN2	astrotactin 2	-0.00832439	-0.481664	0.465015	0.967909	0.928944	FALSE
ASUN	asunder spermatogenesis regulator	0.673256	0.410284	0.936227	0.000534736	0.000146828	FALSE
ASXL1	additional sex combs like transcriptional regulator 1	-0.29546	-0.570566	-0.020354	0.0387326	0.375441	FALSE
ASXL2	additional sex combs like transcriptional regulator 2	-0.0599085	-0.37981	0.259993	0.67051	0.906996	FALSE
ASXL3	additional sex combs like transcriptional regulator 3	0.024535	-0.269652	0.318722	0.848895	0.921648	FALSE
ASZ1	ankyrin repeat, SAM and basic leucine zipper domain containing 1	0.0780829	-0.199537	0.355703	0.526384	0.889438	FALSE
ATAD1	ATPase family, AAA domain containing 1	0.325477	0.0332545	0.617699	0.0337919	0.334391	FALSE
ATAD2	ATPase family, AAA domain containing 2	-0.415692	-0.699334	-0.132051	0.0105688	0.103706	FALSE
ATAD2B	ATPase family, AAA domain containing 2B	-0.0971175	-0.409948	0.215713	0.485807	0.882948	FALSE
ATAD3A	ATPase family, AAA domain containing 3A	0.074903	-0.216745	0.366551	0.561938	0.894466	FALSE
ATAD3B	ATPase family, AAA domain containing 3B	-0.0119528	-0.27585	0.251945	0.917506	0.926035	FALSE
ATAD3C	ATPase family, AAA domain containing 3C	0.0623089	-0.206964	0.331582	0.60042	0.899338	FALSE
ATAD5	ATPase family, AAA domain containing 5	-0.0519364	-0.33284	0.228967	0.674405	0.907382	FALSE
ATAT1	alpha tubulin acetyltransferase 1	-0.279577	-0.570622	0.0114674	0.0573231	0.493834	FALSE
ATCAY	ataxia, cerebellar, Cayman type	0.0189093	-0.258667	0.296486	0.876269	0.923463	FALSE
ATE1	arginyltransferase 1	-0.0328097	-0.288653	0.223033	0.769968	0.915846	FALSE
ATF1	activating transcription factor 1	0.0300973	-0.24769	0.307885	0.804688	0.918511	FALSE
ATF2	activating transcription factor 2	-0.246717	-0.501688	0.00825421	0.055941	0.486619	FALSE
ATF3	activating transcription factor 3	-0.164228	-0.529786	0.201329	0.322494	0.843422	FALSE
ATF4	activating transcription factor 4	-0.168114	-0.572939	0.236711	0.35792	0.854596	FALSE
ATF5	activating transcription factor 5	0.106463	-0.153812	0.366739	0.364737	0.856531	FALSE
ATF6	activating transcription factor 6	0.190822	-0.0928198	0.474464	0.15523	0.737004	FALSE
ATF6B	activating transcription factor 6 beta	0.239397	-0.0479874	0.526781	0.0893468	0.616197	FALSE
ATF7	activating transcription factor 7	-0.192446	-0.560249	0.175358	0.255144	0.815047	FALSE
ATF7IP	activating transcription factor 7 interacting protein	0.49606	0.155026	0.837094	0.010944	0.108359	FALSE
ATF7IP2	activating transcription factor 7 interacting protein 2	-0.703428	-1.18332	-0.223534	0.0105606	0.103604	FALSE
ATG10	autophagy related 10	0.210611	-0.179767	0.600989	0.242038	0.80798	FALSE
ATG101	autophagy related 101	0.198088	-0.0684796	0.464655	0.121992	0.688956	FALSE
ATG12	autophagy related 12	-0.379858	-0.675312	-0.0844046	0.018942	0.196707	FALSE
ATG13	autophagy related 13	-0.0110183	-0.269319	0.247282	0.922288	0.926322	FALSE
ATG14	autophagy related 14	0.263394	-0.118021	0.644809	0.146088	0.725568	FALSE
ATG16L1	autophagy related 16-like 1	-0.437688	-0.788978	-0.0863977	0.0216178	0.223693	FALSE
ATG16L2	autophagy related 16-like 2	-0.190066	-0.446976	0.0668448	0.123384	0.691379	FALSE
ATG2A	autophagy related 2A	0.199029	-0.0573058	0.455364	0.108725	0.663454	FALSE
ATG2B	autophagy related 2B	0.103858	-0.188267	0.395984	0.427356	0.871793	FALSE
ATG3	autophagy related 3	-0.244377	-0.546164	0.0574099	0.0968635	0.636212	FALSE
ATG4A	autophagy related 4A, cysteine peptidase	-0.511124	-0.955961	-0.0662867	0.0299696	0.300352	FALSE
ATG4B	autophagy related 4B, cysteine peptidase	-0.196525	-0.59523	0.202181	0.281175	0.827393	FALSE
ATG4C	autophagy related 4C, cysteine peptidase	-0.569177	-0.855796	-0.282559	0.00227219	0.00805153	FALSE
ATG4D	autophagy related 4D, cysteine peptidase	-0.207167	-0.626402	0.212068	0.280061	0.826906	FALSE
ATG5	autophagy related 5	-0.34314	-0.687513	0.00123321	0.0506242	0.45676	FALSE
ATG7	autophagy related 7	-0.175898	-0.712717	0.360921	0.462869	0.878857	FALSE
ATG9A	autophagy related 9A	-0.267331	-0.556685	0.0220234	0.0651266	0.530887	FALSE
ATG9B	autophagy related 9B	0.0781245	-0.333233	0.489482	0.666195	0.906563	FALSE
ATHL1	ATH1, acid trehalase-like 1 (yeast)	0.11869	-0.160432	0.397812	0.347244	0.851435	FALSE
ATIC	5-aminoimidazole-4-carboxamide ribonucleotide formyltransferase/IMP cyclohydrolase	-0.133832	-0.402197	0.134533	0.276042	0.825117	FALSE
ATL1	atlastin GTPase 1	-0.0116254	-0.286545	0.263294	0.92296	0.926362	FALSE
ATL2	atlastin GTPase 2	-0.186025	-0.464905	0.092856	0.158275	0.74057	FALSE
ATL3	atlastin GTPase 3	-0.00528246	-0.272009	0.261445	0.963865	0.92872	FALSE
ATM	ATM serine/threonine kinase	-0.0469461	-0.485737	0.391845	0.807075	0.918687	FALSE
ATMIN	ATM interactor	0.0943857	-0.174575	0.363347	0.433081	0.872999	FALSE
ATN1	atrophin 1	0.55533	0.276267	0.834393	0.00224656	0.00787295	FALSE
ATOH1	atonal bHLH transcription factor 1	-0.13463	-0.590005	0.320746	0.506121	0.886307	FALSE
ATOH7	atonal bHLH transcription factor 7	-0.175271	-0.485407	0.134866	0.222575	0.79619	FALSE
ATOH8	atonal bHLH transcription factor 8	0.336513	-0.0664688	0.739495	0.088716	0.614405	FALSE
ATOX1	antioxidant 1 copper chaperone	-0.0818442	-0.364915	0.201227	0.515235	0.887741	FALSE
ATP10A	ATPase, class V, type 10A	-0.0982542	-0.450432	0.253924	0.529625	0.889919	FALSE
ATP10B	ATPase, class V, type 10B	-0.232975	-0.500409	0.0344593	0.0782482	0.581689	FALSE
ATP10D	ATPase, class V, type 10D	-0.107821	-0.485545	0.269903	0.520429	0.888539	FALSE
ATP11A	ATPase, class VI, type 11A	0.137122	-0.222407	0.496652	0.396168	0.864708	FALSE
ATP11AUN	ATP11A upstream neighbor	-0.0301759	-0.334222	0.27387	0.820732	0.91968	FALSE
ATP11B	ATPase, class VI, type 11B	0.0757872	-0.212633	0.364207	0.553164	0.893276	FALSE
ATP11C	ATPase, class VI, type 11C	-0.234522	-0.580381	0.111337	0.152442	0.733635	FALSE
ATP12A	ATPase, H+/K+ transporting, nongastric, alpha polypeptide	0.180119	-0.11496	0.475197	0.191556	0.773282	FALSE
ATP13A1	ATPase type 13A1	0.2122	-0.0662436	0.490643	0.114256	0.674647	FALSE
ATP13A2	ATPase type 13A2	0.39201	0.129953	0.654068	0.00960248	0.0913548	FALSE
ATP13A3	ATPase type 13A3	0.230431	-0.161404	0.622266	0.206338	0.784925	FALSE
ATP13A4	ATPase type 13A4	0.0540628	-0.240407	0.348533	0.67653	0.907592	FALSE
ATP13A5	ATPase type 13A5	0.0532719	-0.20927	0.315814	0.645215	0.904392	FALSE
ATP13A5-AS1	ATP13A5 antisense RNA 1	0.00436319	-0.253926	0.262652	0.969174	0.929014	FALSE
ATP1A1	ATPase, Na+/K+ transporting, alpha 1 polypeptide	-0.267066	-0.599906	0.0657733	0.0993761	0.642393	FALSE
ATP1A2	ATPase, Na+/K+ transporting, alpha 2 polypeptide	-0.209119	-0.687033	0.268795	0.334352	0.847388	FALSE
ATP1A3	ATPase, Na+/K+ transporting, alpha 3 polypeptide	-0.285957	-0.607819	0.0359058	0.0736767	0.565393	FALSE
ATP1A4	ATPase, Na+/K+ transporting, alpha 4 polypeptide	0.106639	-0.198968	0.412246	0.435571	0.873514	FALSE
ATP1B1	ATPase, Na+/K+ transporting, beta 1 polypeptide	0.365692	-0.0273702	0.758754	0.0636752	0.524435	FALSE
ATP1B2	ATPase, Na+/K+ transporting, beta 2 polypeptide	-0.0327074	-0.313937	0.248523	0.790744	0.917463	FALSE
ATP1B3	ATPase, Na+/K+ transporting, beta 3 polypeptide	0.0253489	-0.330161	0.380859	0.870554	0.923092	FALSE
ATP1B4	ATPase, Na+/K+ transporting, beta 4 polypeptide	0.00593204	-0.250903	0.262767	0.957865	0.928384	FALSE
ATP2A1	ATPase, Ca++ transporting, cardiac muscle, fast twitch 1	-0.0192236	-0.312536	0.274088	0.880916	0.923762	FALSE
ATP2A2	ATPase, Ca++ transporting, cardiac muscle, slow twitch 2	0.0177695	-0.239889	0.275428	0.874754	0.923365	FALSE
ATP2A3	ATPase, Ca++ transporting, ubiquitous	-0.565575	-0.931049	-0.200101	0.00817145	0.0735549	FALSE
ATP2B1	ATPase, Ca++ transporting, plasma membrane 1	-0.370279	-0.726673	-0.0138853	0.0436983	0.412138	FALSE
ATP2B2	ATPase, Ca++ transporting, plasma membrane 2	-0.0367188	-0.342915	0.269478	0.784428	0.916979	FALSE
ATP2B3	ATPase, Ca++ transporting, plasma membrane 3	-0.136435	-0.393558	0.120688	0.249118	0.811877	FALSE
ATP2B4	ATPase, Ca++ transporting, plasma membrane 4	-0.430941	-0.88736	0.025478	0.0606892	0.51055	FALSE
ATP2C1	ATPase, Ca++ transporting, type 2C, member 1	-0.400029	-0.663269	-0.136789	0.00891304	0.082567	FALSE
ATP2C2	ATPase, Ca++ transporting, type 2C, member 2	0.05522	-0.201957	0.312397	0.626442	0.902347	FALSE
ATP4A	ATPase, H+/K+ exchanging, alpha polypeptide	-0.0849741	-0.38276	0.212811	0.520565	0.88856	FALSE
ATP4B	ATPase, H+/K+ exchanging, beta polypeptide	-0.107409	-0.450532	0.235714	0.482316	0.882347	FALSE
ATP5A1	ATP synthase, H+ transporting, mitochondrial F1 complex, alpha subunit 1, cardiac muscle	-0.787838	-1.08785	-0.487827	0.000459765	8.60855e-05	FALSE
ATP5B	ATP synthase, H+ transporting, mitochondrial F1 complex, beta polypeptide	0.0437451	-0.270071	0.357561	0.750738	0.914285	FALSE
ATP5C1	ATP synthase, H+ transporting, mitochondrial F1 complex, gamma polypeptide 1	-0.00449841	-0.293779	0.284782	0.971623	0.929149	FALSE
ATP5D	ATP synthase, H+ transporting, mitochondrial F1 complex, delta subunit	0.0639595	-0.328504	0.456423	0.710743	0.91082	FALSE
ATP5EP2	ATP synthase, H+ transporting, mitochondrial F1 complex, epsilon subunit pseudogene 2	0.0203852	-0.312598	0.353369	0.8887	0.924258	FALSE
ATP5F1	ATP synthase, H+ transporting, mitochondrial Fo complex subunit B1	-0.111793	-0.40629	0.182704	0.398267	0.865215	FALSE
ATP5G1	ATP synthase, H+ transporting, mitochondrial Fo complex subunit C1 (subunit 9)	0.14789	-0.254181	0.549961	0.412318	0.868491	FALSE
ATP5G2	ATP synthase, H+ transporting, mitochondrial Fo complex subunit C2 (subunit 9)	0.106597	-0.232697	0.445891	0.480781	0.88208	FALSE
ATP5G3	ATP synthase, H+ transporting, mitochondrial Fo complex subunit C3 (subunit 9)	-0.16911	-0.457296	0.119075	0.207208	0.785567	FALSE
ATP5H	ATP synthase, H+ transporting, mitochondrial Fo complex subunit D	-0.253896	-0.625319	0.117528	0.149617	0.730118	FALSE
ATP5I	ATP synthase, H+ transporting, mitochondrial Fo complex subunit E	0.0013348	-0.341855	0.344525	0.992901	0.930302	FALSE
ATP5J	ATP synthase, H+ transporting, mitochondrial Fo complex subunit F6	0.0262973	-0.343154	0.395749	0.870776	0.923106	FALSE
ATP5J2	ATP synthase, H+ transporting, mitochondrial Fo complex subunit F2	0.23616	-0.113017	0.585336	0.153353	0.734747	FALSE
ATP5J2-PTCD1	ATP5J2-PTCD1 readthrough	-0.132829	-0.433725	0.168067	0.330378	0.846086	FALSE
ATP5L	ATP synthase, H+ transporting, mitochondrial Fo complex subunit G	-0.143373	-0.482669	0.195922	0.350078	0.85229	FALSE
ATP5L2	ATP synthase, H+ transporting, mitochondrial Fo complex subunit G2	-0.0699202	-0.354695	0.214854	0.578854	0.896674	FALSE
ATP5O	ATP synthase, H+ transporting, mitochondrial F1 complex, O subunit	-0.0156834	-0.398125	0.366758	0.92528	0.9265	FALSE
ATP5S	ATP synthase, H+ transporting, mitochondrial Fo complex subunit s (factor B)	0.211613	-0.143865	0.56709	0.201457	0.78124	FALSE
ATP5SL	ATP5S-like	0.0978252	-0.166333	0.361983	0.409299	0.867804	FALSE
ATP6AP1	ATPase, H+ transporting, lysosomal accessory protein 1	0.189209	-0.140546	0.518965	0.216327	0.792025	FALSE
ATP6AP1L	ATPase, H+ transporting, lysosomal accessory protein 1-like	0.191317	-0.0744435	0.457077	0.132137	0.705676	FALSE
ATP6AP2	ATPase, H+ transporting, lysosomal accessory protein 2	0.20035	-0.236257	0.636958	0.312983	0.840056	FALSE
ATP6V0A1	ATPase, H+ transporting, lysosomal V0 subunit a1	-0.312827	-0.568909	-0.0567439	0.0234543	0.241442	FALSE
ATP6V0A2	ATPase, H+ transporting, lysosomal V0 subunit a2	-0.0152602	-0.271617	0.241096	0.891754	0.924451	FALSE
ATP6V0A4	ATPase, H+ transporting, lysosomal V0 subunit a4	-0.0946501	-0.397956	0.208656	0.483627	0.882574	FALSE
ATP6V0B	ATPase, H+ transporting, lysosomal 21kDa, V0 subunit b	0.0510857	-0.319101	0.421272	0.753137	0.914483	FALSE
ATP6V0C	ATPase, H+ transporting, lysosomal 16kDa, V0 subunit c	0.373436	0.0854762	0.661397	0.0182558	0.189411	FALSE
ATP6V0D1	ATPase, H+ transporting, lysosomal 38kDa, V0 subunit d1	0.177048	-0.100315	0.454411	0.174424	0.757743	FALSE
ATP6V0D2	ATPase, H+ transporting, lysosomal 38kDa, V0 subunit d2	0.208275	-0.123034	0.539583	0.180202	0.763259	FALSE
ATP6V0E1	ATPase, H+ transporting, lysosomal 9kDa, V0 subunit e1	0.206323	-0.180883	0.593529	0.247324	0.810907	FALSE
ATP6V0E2	ATPase, H+ transporting V0 subunit e2	-0.255395	-0.541065	0.0302762	0.0722611	0.560062	FALSE
ATP6V1A	ATPase, H+ transporting, lysosomal 70kDa, V1 subunit A	-0.2145	-0.696295	0.267295	0.326558	0.844809	FALSE
ATP6V1B1	ATPase, H+ transporting, lysosomal 56/58kDa, V1 subunit B1	0.0455253	-0.370774	0.461825	0.802912	0.918379	FALSE
ATP6V1B2	ATPase, H+ transporting, lysosomal 56/58kDa, V1 subunit B2	0.261821	-0.00180118	0.525444	0.0511978	0.460152	FALSE
ATP6V1C1	ATPase, H+ transporting, lysosomal 42kDa, V1 subunit C1	-0.0942536	-0.358614	0.170106	0.426108	0.871527	FALSE
ATP6V1C2	ATPase, H+ transporting, lysosomal 42kDa, V1 subunit C2	-0.0187026	-0.328176	0.29077	0.890118	0.924348	FALSE
ATP6V1D	ATPase, H+ transporting, lysosomal 34kDa, V1 subunit D	0.616138	0.35796	0.874315	0.000807616	0.000569702	FALSE
ATP6V1E1	ATPase, H+ transporting, lysosomal 31kDa, V1 subunit E1	0.273974	-0.00853426	0.556483	0.0555223	0.48439	FALSE
ATP6V1E2	ATPase, H+ transporting, lysosomal 31kDa, V1 subunit E2	-0.194893	-0.652029	0.262242	0.346068	0.851077	FALSE
ATP6V1F	ATPase, H+ transporting, lysosomal 14kDa, V1 subunit F	0.23078	-0.0443193	0.50588	0.0875396	0.611012	FALSE
ATP6V1G1	ATPase, H+ transporting, lysosomal 13kDa, V1 subunit G1	0.304702	-0.0259342	0.635339	0.0656555	0.533192	FALSE
ATP6V1G2	ATPase, H+ transporting, lysosomal 13kDa, V1 subunit G2	-0.0953619	-0.477424	0.2867	0.572727	0.895887	FALSE
ATP6V1G2-DDX39B	ATP6V1G2-DDX39B readthrough (NMD candidate)	0.143649	-0.120731	0.40803	0.239032	0.806266	FALSE
ATP6V1G3	ATPase, H+ transporting, lysosomal 13kDa, V1 subunit G3	-0.0457656	-0.370049	0.278518	0.747771	0.914038	FALSE
ATP6V1H	ATPase, H+ transporting, lysosomal 50/57kDa, V1 subunit H	0.0204709	-0.2882	0.329142	0.879513	0.923672	FALSE
ATP7A	ATPase, Cu++ transporting, alpha polypeptide	-0.143642	-0.435764	0.148481	0.28224	0.827857	FALSE
ATP7B	ATPase, Cu++ transporting, beta polypeptide	0.0508756	-0.206624	0.308375	0.653788	0.905293	FALSE
ATP8	ATP synthase F0 subunit 8	0.0319549	-0.24492	0.30883	0.792297	0.917581	FALSE
ATP8A1	ATPase, aminophospholipid transporter (APLT), class I, type 8A, member 1	0.121362	-0.144791	0.387515	0.315817	0.841077	FALSE
ATP8A2	ATPase, aminophospholipid transporter, class I, type 8A, member 2	0.12689	-0.151612	0.405392	0.316181	0.841207	FALSE
ATP8B1	ATPase, aminophospholipid transporter, class I, type 8B, member 1	0.193068	-0.481422	0.867558	0.519306	0.888368	FALSE
ATP8B2	ATPase, aminophospholipid transporter, class I, type 8B, member 2	-0.37616	-0.811704	0.0593828	0.0803149	0.588627	FALSE
ATP8B3	ATPase, aminophospholipid transporter, class I, type 8B, member 3	-0.193888	-0.48631	0.0985328	0.160436	0.743033	FALSE
ATP8B4	ATPase, class I, type 8B, member 4	-0.103552	-0.39394	0.186836	0.426027	0.87151	FALSE
ATP9A	ATPase, class II, type 9A	-0.779494	-1.29446	-0.26453	0.00908065	0.084629	FALSE
ATP9B	ATPase, class II, type 9B	-0.744318	-1.02497	-0.463669	0.000433381	6.90588e-05	FALSE
ATPAF1	ATP synthase mitochondrial F1 complex assembly factor 1	-0.115361	-0.403339	0.172618	0.374139	0.8591	FALSE
ATPAF2	ATP synthase mitochondrial F1 complex assembly factor 2	0.00853221	-0.260716	0.27778	0.942219	0.927492	FALSE
ATPIF1	ATPase inhibitory factor 1	0.0745786	-0.205664	0.354821	0.548244	0.892594	FALSE
ATR	ATR serine/threonine kinase	0.227245	-0.238882	0.693372	0.286027	0.829481	FALSE
ATRAID	all-trans retinoic acid-induced differentiation factor	0.0594353	-0.260001	0.378872	0.672486	0.907192	FALSE
ATRIP	ATR interacting protein	-0.0114659	-0.279627	0.256695	0.922106	0.926311	FALSE
ATRN	attractin	-0.0920723	-0.420603	0.236458	0.527816	0.889651	FALSE
ATRNL1	attractin-like 1	0.318554	-0.00498936	0.642097	0.0527452	0.46909	FALSE
ATRX	alpha thalassemia/mental retardation syndrome X-linked	-0.368663	-0.660399	-0.0769258	0.0203767	0.211537	FALSE
ATXN1	ataxin 1	-0.346864	-0.738594	0.0448657	0.0744438	0.568224	FALSE
ATXN10	ataxin 10	-0.18228	-0.543876	0.179316	0.271318	0.822958	FALSE
ATXN1L	ataxin 1-like	-0.0399765	-0.321138	0.241186	0.745966	0.913887	FALSE
ATXN2	ataxin 2	-0.0426984	-0.325249	0.239852	0.73074	0.912591	FALSE
ATXN2L	ataxin 2-like	0.27595	-0.00850142	0.560401	0.0554603	0.484059	FALSE
ATXN3	ataxin 3	0.198555	-0.104656	0.501766	0.16496	0.748017	FALSE
ATXN3L	ataxin 3-like	-0.027131	-0.312499	0.258237	0.828124	0.920207	FALSE
ATXN7	ataxin 7	0.116471	-0.14532	0.378262	0.326871	0.844915	FALSE
ATXN7L1	ataxin 7-like 1	-0.159505	-0.898823	0.579812	0.624816	0.902165	FALSE
ATXN7L2	ataxin 7-like 2	0.000261452	-0.375685	0.376208	0.998731	0.930611	FALSE
ATXN7L3	ataxin 7-like 3	0.0612084	-0.230829	0.353246	0.634555	0.903243	FALSE
ATXN7L3B	ataxin 7-like 3B	0.117378	-0.165297	0.400053	0.357959	0.854607	FALSE
AUH	AU RNA binding protein/enoyl-CoA hydratase	-0.124797	-0.390854	0.14126	0.303171	0.836393	FALSE
AUNIP	aurora kinase A and ninein interacting protein	-0.0354334	-0.299122	0.228255	0.759371	0.914994	FALSE
AUP1	ancient ubiquitous protein 1	0.162074	-0.0929569	0.417105	0.176088	0.759362	FALSE
AURKA	aurora kinase A	0.023686	-0.249982	0.297354	0.843275	0.921264	FALSE
AURKAIP1	aurora kinase A interacting protein 1	0.178937	-0.106056	0.463931	0.180673	0.763696	FALSE
AURKB	aurora kinase B	0.230414	-0.0856378	0.546466	0.128045	0.699187	FALSE
AURKC	aurora kinase C	0.0934674	-0.209294	0.396229	0.488155	0.883349	FALSE
AUTS2	autism susceptibility candidate 2	-0.0793009	-0.353708	0.195107	0.515432	0.887771	FALSE
AVEN	apoptosis, caspase activation inhibitor	0.131731	-0.129568	0.393029	0.271283	0.822941	FALSE
AVIL	advillin	-0.103805	-0.371314	0.163704	0.388431	0.862801	FALSE
AVL9	AVL9 homolog (S. cerevisiase)	-0.157164	-0.491485	0.177158	0.302187	0.836015	FALSE
AVP	arginine vasopressin	0.262799	-0.0375125	0.56311	0.0771827	0.578011	FALSE
AVPI1	arginine vasopressin-induced 1	0.0603307	-0.212196	0.332857	0.615981	0.901163	FALSE
AVPR1A	arginine vasopressin receptor 1A	-0.000114664	-0.283964	0.283734	0.999263	0.930639	FALSE
AVPR1B	arginine vasopressin receptor 1B	0.0565296	-0.237576	0.350635	0.662472	0.906186	FALSE
AVPR2	arginine vasopressin receptor 2	0.0458006	-0.231399	0.323	0.706962	0.910476	FALSE
AWAT1	acyl-CoA wax alcohol acyltransferase 1	0.19665	-0.0628102	0.456109	0.115915	0.677841	FALSE
AWAT2	acyl-CoA wax alcohol acyltransferase 2	0.192817	-0.0713425	0.456976	0.127655	0.698551	FALSE
AXDND1	axonemal dynein light chain domain containing 1	-0.120697	-0.489761	0.248368	0.463698	0.879011	FALSE
AXIN1	axin 1	0.155554	-0.110482	0.421589	0.208656	0.786624	FALSE
AXIN2	axin 2	-0.280477	-0.628903	0.0679492	0.0984854	0.640229	FALSE
AXL	AXL receptor tyrosine kinase	0.417176	0.0836541	0.750697	0.0212688	0.220331	FALSE
AZGP1	alpha-2-glycoprotein 1, zinc-binding	0.0555148	-0.233503	0.344532	0.66268	0.906207	FALSE
AZI2	5-azacytidine induced 2	-0.476636	-0.742412	-0.21086	0.00390719	0.0229015	FALSE
AZIN1	antizyme inhibitor 1	-0.179407	-0.542445	0.18363	0.280035	0.826894	FALSE
AZIN2	antizyme inhibitor 2	-0.2289	-0.845494	0.387694	0.408213	0.867554	FALSE
AZU1	azurocidin 1	0.165335	-0.177728	0.508398	0.291125	0.831609	FALSE
B2M	beta-2-microglobulin	0.129114	-0.261704	0.519933	0.459338	0.878197	FALSE
B3GALNT1	beta-1,3-N-acetylgalactosaminyltransferase 1 (globoside blood group)	0.133575	-0.153	0.420151	0.305991	0.837466	FALSE
B3GALNT2	beta-1,3-N-acetylgalactosaminyltransferase 2	0.184987	-0.155174	0.525147	0.23866	0.806052	FALSE
B3GALT1	UDP-Gal:betaGlcNAc beta 1,3-galactosyltransferase 1	-0.132844	-0.402628	0.136939	0.281619	0.827587	FALSE
B3GALT2	UDP-Gal:betaGlcNAc beta 1,3-galactosyltransferase 2	0.158149	-0.113794	0.430092	0.21085	0.788202	FALSE
B3GALT4	UDP-Gal:betaGlcNAc beta 1,3-galactosyltransferase 4	0.0436059	-0.257537	0.344749	0.741491	0.913511	FALSE
B3GALT5	UDP-Gal:betaGlcNAc beta 1,3-galactosyltransferase 5	-0.176621	-0.47278	0.119538	0.200735	0.780682	FALSE
B3GALT6	UDP-Gal:betaGal beta 1,3-galactosyltransferase 6	0.237543	-0.0694747	0.54456	0.109757	0.665609	FALSE
B3GAT1	beta-1,3-glucuronyltransferase 1	0.158911	-0.10717	0.424993	0.200164	0.780239	FALSE
B3GAT2	beta-1,3-glucuronyltransferase 2	0.0631175	-0.307887	0.434122	0.698784	0.909721	FALSE
B3GAT3	beta-1,3-glucuronyltransferase 3	0.231264	-0.071415	0.533943	0.113483	0.673134	FALSE
B3GLCT	beta 3-glucosyltransferase	-0.524351	-0.806118	-0.242584	0.00321882	0.0160289	FALSE
B3GNT2	UDP-GlcNAc:betaGal beta-1,3-N-acetylglucosaminyltransferase 2	0.00935704	-0.365018	0.383732	0.954408	0.928188	FALSE
B3GNT3	UDP-GlcNAc:betaGal beta-1,3-N-acetylglucosaminyltransferase 3	0.087944	-0.23184	0.407728	0.53534	0.890757	FALSE
B3GNT4	UDP-GlcNAc:betaGal beta-1,3-N-acetylglucosaminyltransferase 4	-0.0984736	-0.433979	0.237031	0.509098	0.88678	FALSE
B3GNT5	UDP-GlcNAc:betaGal beta-1,3-N-acetylglucosaminyltransferase 5	-0.252293	-0.615999	0.111413	0.144549	0.723527	FALSE
B3GNT6	UDP-GlcNAc:betaGal beta-1,3-N-acetylglucosaminyltransferase 6	-0.0155548	-0.283992	0.252882	0.894609	0.92463	FALSE
B3GNT7	UDP-GlcNAc:betaGal beta-1,3-N-acetylglucosaminyltransferase 7	-0.0220651	-0.381346	0.337216	0.888349	0.924236	FALSE
B3GNT8	UDP-GlcNAc:betaGal beta-1,3-N-acetylglucosaminyltransferase 8	0.154322	-0.206583	0.515227	0.344736	0.850668	FALSE
B3GNT9	UDP-GlcNAc:betaGal beta-1,3-N-acetylglucosaminyltransferase 9	-0.126263	-0.425598	0.173072	0.350879	0.85253	FALSE
B3GNTL1	UDP-GlcNAc:betaGal beta-1,3-N-acetylglucosaminyltransferase-like 1	-0.0967924	-0.524075	0.33049	0.60795	0.900231	FALSE
B4GALNT1	beta-1,4-N-acetyl-galactosaminyl transferase 1	0.195711	-0.151666	0.543089	0.223855	0.797018	FALSE
B4GALNT2	beta-1,4-N-acetyl-galactosaminyl transferase 2	0.19704	-0.105108	0.499189	0.16648	0.74964	FALSE
B4GALNT3	beta-1,4-N-acetyl-galactosaminyl transferase 3	0.0171297	-0.251887	0.286146	0.884274	0.923977	FALSE
B4GALNT4	beta-1,4-N-acetyl-galactosaminyl transferase 4	-0.233163	-0.572373	0.106047	0.147693	0.727659	FALSE
B4GALT1	UDP-Gal:betaGlcNAc beta 1,4- galactosyltransferase, polypeptide 1	0.0402151	-0.277287	0.357717	0.772707	0.916063	FALSE
B4GALT2	UDP-Gal:betaGlcNAc beta 1,4- galactosyltransferase, polypeptide 2	-0.0697836	-0.398599	0.259032	0.630374	0.902784	FALSE
B4GALT3	UDP-Gal:betaGlcNAc beta 1,4- galactosyltransferase, polypeptide 3	0.117963	-0.142712	0.378637	0.319232	0.842287	FALSE
B4GALT4	UDP-Gal:betaGlcNAc beta 1,4- galactosyltransferase, polypeptide 4	0.379839	-0.054403	0.814081	0.0772823	0.578358	FALSE
B4GALT5	UDP-Gal:betaGlcNAc beta 1,4- galactosyltransferase, polypeptide 5	0.172869	-0.117592	0.463329	0.201549	0.781311	FALSE
B4GALT6	UDP-Gal:betaGlcNAc beta 1,4- galactosyltransferase, polypeptide 6	-0.400401	-0.656959	-0.143843	0.00784497	0.0695501	FALSE
B4GALT7	xylosylprotein beta 1,4-galactosyltransferase, polypeptide 7	0.197878	-0.0726098	0.468366	0.12694	0.697376	FALSE
B4GAT1	beta-1,4-glucuronyltransferase 1	-0.149944	-0.431926	0.132038	0.248208	0.811387	FALSE
B9D1	B9 protein domain 1	-0.649807	-1.09669	-0.202922	0.0109612	0.108569	FALSE
B9D2	B9 protein domain 2	-0.0505472	-0.308945	0.207851	0.65695	0.90562	FALSE
BAALC	brain and acute leukemia, cytoplasmic	-0.0613504	-0.35964	0.236939	0.640792	0.903919	FALSE
BAALC-AS2	BAALC antisense RNA 2	0.0990509	-0.277706	0.475808	0.552962	0.893248	FALSE
BAAT	bile acid-CoA:amino acid N-acyltransferase	0.131279	-0.170743	0.433302	0.337345	0.848351	FALSE
BABAM1	BRISC and BRCA1 A complex member 1	0.233861	-0.14334	0.611063	0.185511	0.768074	FALSE
BACE1	beta-site APP-cleaving enzyme 1	-0.34272	-0.629744	-0.0556965	0.0257307	0.262884	FALSE
BACE2	beta-site APP-cleaving enzyme 2	-1.39668	-1.95849	-0.834862	0.000636098	0.000259862	TRUE
BACH1	BTB and CNC homology 1, basic leucine zipper transcription factor 1	0.0999401	-0.352189	0.552069	0.616501	0.901223	FALSE
BACH2	Transcript Identified by AceView, Entrez Gene ID(s) 60468	-0.172584	-0.427454	0.0822869	0.152931	0.734234	FALSE
BAD	BCL2-associated agonist of cell death	0.1407	-0.150294	0.431694	0.289677	0.831011	FALSE
BAG1	BCL2-associated athanogene	-0.186374	-0.551702	0.178955	0.266107	0.820499	FALSE
BAG2	BCL2-associated athanogene 2	-0.316129	-0.574254	-0.0580043	0.0232093	0.23914	FALSE
BAG3	BCL2-associated athanogene 3	0.356308	0.0904842	0.622132	0.0158201	0.16279	FALSE
BAG4	BCL2-associated athanogene 4	0.0304783	-0.251262	0.312219	0.804983	0.918533	FALSE
BAG5	BCL2-associated athanogene 5	0.21619	-0.0405584	0.472939	0.0865909	0.608227	FALSE
BAG6	BCL2 associated athanogene 6	0.0593515	-0.220797	0.3395	0.63096	0.902848	FALSE
BAGE	B melanoma antigen	0.033476	-0.263121	0.330073	0.796754	0.917918	FALSE
BAGE5	Synthetic construct Homo sapiens clone IMAGE:100062553, MGC:190557 B melanoma antigen family, member 5 (BAGE5) mRNA, encodes complete protein.	0.14431	-0.120818	0.409438	0.238287	0.805836	FALSE
BAHCC1	BAH domain and coiled-coil containing 1	0.179321	-0.0754537	0.434096	0.139608	0.71673	FALSE
BAHD1	bromo adjacent homology domain containing 1	0.0833547	-0.226304	0.393013	0.543779	0.891967	FALSE
BAIAP2	BAI1-associated protein 2	0.162935	-0.543212	0.869081	0.601437	0.89946	FALSE
BAIAP2L1	BAI1-associated protein 2-like 1	0.106814	-0.211938	0.425566	0.453199	0.877027	FALSE
BAIAP2L2	BAI1-associated protein 2-like 2	0.226567	-0.152078	0.605213	0.19941	0.779649	FALSE
BAIAP3	BAI1-associated protein 3	-0.162267	-0.612028	0.287494	0.420876	0.870395	FALSE
BAK1	BCL2-antagonist/killer 1	0.158013	-0.139437	0.455463	0.248631	0.811615	FALSE
BAMBI	BMP and activin membrane-bound inhibitor	0.604558	0.269893	0.939224	0.00376217	0.0213414	FALSE
BANF1	barrier to autointegration factor 1	0.295782	-0.173507	0.765071	0.179215	0.762338	FALSE
BANF2	barrier to autointegration factor 2	-0.0257656	-0.299695	0.248163	0.829923	0.920334	FALSE
BANK1	B-cell scaffold protein with ankyrin repeats 1	0.0977042	-0.221393	0.416801	0.491595	0.883929	FALSE
BANP	BTG3 associated nuclear protein	0.226948	-0.0389789	0.492874	0.0832269	0.597984	FALSE
BAP1	BRCA1 associated protein 1	0.204278	-0.0852636	0.493819	0.138807	0.715591	FALSE
BARD1	BRCA1 associated RING domain 1	-0.137988	-0.425408	0.149433	0.292829	0.832306	FALSE
BARHL1	BarH-like homeobox 1	-0.0464016	-0.362457	0.269654	0.738057	0.913219	FALSE
BARHL2	BarH-like homeobox 2	-0.10301	-0.386335	0.180316	0.417469	0.869645	FALSE
BARX1	BARX homeobox 1	-0.0774698	-0.424426	0.269486	0.613	0.90082	FALSE
BARX2	BARX homeobox 2	0.0310505	-0.250869	0.31297	0.801538	0.918277	FALSE
BASP1	brain abundant, membrane attached signal protein 1	0.63356	0.355194	0.911927	0.00106138	0.00126386	FALSE
BATF	basic leucine zipper transcription factor, ATF-like	-0.339566	-0.668716	-0.0104156	0.0448162	0.419828	FALSE
BATF2	basic leucine zipper transcription factor, ATF-like 2	0.40638	0.0381226	0.774637	0.0350009	0.344885	FALSE
BATF3	basic leucine zipper transcription factor, ATF-like 3	0.158458	-0.142888	0.459804	0.253006	0.813937	FALSE
BAX	BCL2-associated X protein	0.323614	0.014635	0.632594	0.0424496	0.403309	FALSE
BAZ1A	bromodomain adjacent to zinc finger domain 1A	-0.0987898	-0.425406	0.227827	0.496696	0.884778	FALSE
BAZ1B	bromodomain adjacent to zinc finger domain 1B	0.173818	-0.0851882	0.432823	0.15611	0.738045	FALSE
BAZ2A	bromodomain adjacent to zinc finger domain 2A	-0.00194675	-0.345355	0.341462	0.989653	0.930128	FALSE
BAZ2B	bromodomain adjacent to zinc finger domain 2B	-0.898224	-1.22365	-0.572802	0.000340841	2.69929e-05	FALSE
BBC3	BCL2 binding component 3	0.168886	-0.105598	0.44337	0.188458	0.770648	FALSE
BBIP1	BBSome interacting protein 1	-0.440531	-0.728319	-0.152742	0.00860911	0.078804	FALSE
BBOF1	basal body orientation factor 1	-0.216428	-0.503048	0.0701921	0.117047	0.67998	FALSE
BBOX1	butyrobetaine (gamma), 2-oxoglutarate dioxygenase (gamma-butyrobetaine hydroxylase) 1	0.0380971	-0.226396	0.30259	0.742794	0.913621	FALSE
BBS1	Bardet-Biedl syndrome 1	-0.179092	-0.452876	0.0946918	0.165353	0.748439	FALSE
BBS10	Bardet-Biedl syndrome 10	0.0324357	-0.305246	0.370118	0.826386	0.920084	FALSE
BBS12	Bardet-Biedl syndrome 12	-0.486254	-0.931586	-0.0409217	0.0364237	0.356856	FALSE
BBS2	Bardet-Biedl syndrome 2	-0.417907	-0.755265	-0.0805496	0.0221426	0.228862	FALSE
BBS4	Bardet-Biedl syndrome 4	-0.420756	-0.689701	-0.151811	0.00775321	0.0684119	FALSE
BBS5	Bardet-Biedl syndrome 5	-0.732514	-1.05586	-0.409167	0.00109003	0.00136324	FALSE
BBS7	Bardet-Biedl syndrome 7	0.157286	-0.129617	0.444189	0.235262	0.804064	FALSE
BBS9	Bardet-Biedl syndrome 9	-0.645927	-0.994635	-0.297219	0.00329845	0.016761	FALSE
BBX	bobby sox homolog (Drosophila)	-0.715744	-1.15126	-0.280225	0.0060903	0.0478795	FALSE
BCAM	basal cell adhesion molecule (Lutheran blood group)	0.0386757	-0.263321	0.340672	0.770271	0.91587	FALSE
BCAN	brevican	0.00466151	-0.307837	0.31716	0.972778	0.929213	FALSE
BCAP29	B-cell receptor-associated protein 29	-0.398381	-0.77429	-0.0224717	0.0406723	0.390288	FALSE
BCAP31	B-cell receptor-associated protein 31	0.181256	-0.103048	0.46556	0.174884	0.758193	FALSE
BCAR1	breast cancer anti-estrogen resistance 1	0.599302	0.305867	0.892737	0.00194892	0.00582769	FALSE
BCAR3	breast cancer anti-estrogen resistance 3	0.204107	-0.0744756	0.482689	0.126459	0.696582	FALSE
BCAS1	breast carcinoma amplified sequence 1	-0.114029	-0.371068	0.14301	0.328162	0.845349	FALSE
BCAS2	breast carcinoma amplified sequence 2	0.111557	-0.156789	0.379903	0.357437	0.854456	FALSE
BCAS3	breast carcinoma amplified sequence 3	-0.196738	-0.498295	0.104819	0.166323	0.749474	FALSE
BCAS4	breast carcinoma amplified sequence 4	0.0661209	-0.233498	0.36574	0.617064	0.901287	FALSE
BCAT1	branched chain amino-acid transaminase 1, cytosolic	0.299608	0.0380965	0.561119	0.0303114	0.303154	FALSE
BCAT2	branched chain amino-acid transaminase 2, mitochondrial	0.369547	0.0548284	0.684266	0.0275142	0.279278	FALSE
BCCIP	BRCA2 and CDKN1A interacting protein	-0.10564	-0.375115	0.163835	0.383853	0.861641	FALSE
BCDIN3D	BCDIN3 domain containing	0.221251	-0.083257	0.52576	0.12913	0.700939	FALSE
BCHE	butyrylcholinesterase	-0.0546283	-0.344921	0.235664	0.669023	0.906847	FALSE
BCKDHA	branched chain keto acid dehydrogenase E1, alpha polypeptide	-0.0593286	-0.423474	0.304817	0.710816	0.910826	FALSE
BCKDHB	branched chain keto acid dehydrogenase E1, beta polypeptide	-0.160683	-0.443326	0.12196	0.220128	0.794583	FALSE
BCKDK	branched chain ketoacid dehydrogenase kinase	0.256818	-0.0335175	0.547154	0.0746804	0.569089	FALSE
BCL10	B-cell CLL/lymphoma 10	-0.254985	-0.527079	0.0171083	0.0621963	0.517663	FALSE
BCL11A	B-cell CLL/lymphoma 11A (zinc finger protein)	-0.0914189	-0.704593	0.521756	0.734182	0.912888	FALSE
BCL11B	B-cell CLL/lymphoma 11B (zinc finger protein)	0.121802	-0.134059	0.377664	0.296585	0.833819	FALSE
BCL2	B-cell CLL/lymphoma 2	-0.382035	-0.743384	-0.0206867	0.0410283	0.39294	FALSE
BCL2A1	BCL2-related protein A1	-0.470504	-2.05291	1.1119	0.503776	0.885931	FALSE
BCL2L1	BCL2-like 1	0.332838	-0.0261923	0.691868	0.0644147	0.527746	FALSE
BCL2L10	BCL2-like 10 (apoptosis facilitator)	0.114036	-0.145294	0.373367	0.332126	0.846662	FALSE
BCL2L11	BCL2-like 11 (apoptosis facilitator)	0.576413	0.286429	0.866398	0.00226036	0.00796917	FALSE
BCL2L12	BCL2-like 12 (proline rich)	0.0538414	-0.369345	0.477028	0.771723	0.915985	FALSE
BCL2L13	BCL2-like 13 (apoptosis facilitator)	-0.320381	-0.614645	-0.0261173	0.0368175	0.360098	FALSE
BCL2L14	BCL2-like 14 (apoptosis facilitator)	-0.22559	-0.552969	0.101789	0.146833	0.726544	FALSE
BCL2L15	BCL2-like 15	0.106782	-0.16754	0.381105	0.387028	0.862448	FALSE
BCL2L2	BCL2-like 2	0.0446363	-0.216757	0.306029	0.697724	0.909622	FALSE
BCL2L2-PABPN1	BCL2L2-PABPN1 readthrough	0.175814	-0.126584	0.478212	0.210956	0.788279	FALSE
BCL3	B-cell CLL/lymphoma 3	-0.180017	-0.519258	0.159224	0.249096	0.811865	FALSE
BCL6	B-cell CLL/lymphoma 6	-0.140449	-0.399447	0.118548	0.239862	0.806743	FALSE
BCL6B	B-cell CLL/lymphoma 6, member B	-0.14987	-0.435729	0.135989	0.254281	0.814601	FALSE
BCL7A	B-cell CLL/lymphoma 7A	-0.020052	-0.291552	0.251448	0.865971	0.922791	FALSE
BCL7B	B-cell CLL/lymphoma 7B	-0.0183044	-0.321762	0.285153	0.890324	0.924361	FALSE
BCL7C	B-cell CLL/lymphoma 7C	0.127564	-0.153338	0.408465	0.317655	0.841731	FALSE
BCL9	B-cell CLL/lymphoma 9	-0.183831	-0.5152	0.147538	0.230283	0.801062	FALSE
BCL9L	B-cell CLL/lymphoma 9-like	0.380043	0.078104	0.681982	0.0207192	0.214951	FALSE
BCLAF1	BCL2-associated transcription factor 1	0.0379503	-0.230063	0.305964	0.746966	0.913971	FALSE
BCO1	beta-carotene oxygenase 1	0.0515778	-0.229698	0.332854	0.676896	0.907628	FALSE
BCO2	beta-carotene oxygenase 2	0.00530436	-0.260337	0.270946	0.963567	0.928703	FALSE
BCOR	BCL6 corepressor	0.11763	-0.169217	0.404477	0.363595	0.856211	FALSE
BCORL1	BCL6 corepressor-like 1	-0.471967	-0.748406	-0.195528	0.00502922	0.0356001	FALSE
BCR	breakpoint cluster region	0.260279	-0.279944	0.800502	0.291252	0.831661	FALSE
BCS1L	BCS1 homolog, ubiquinol-cytochrome c reductase complex chaperone	0.115045	-0.149326	0.379417	0.33683	0.848186	FALSE
BDH1	3-hydroxybutyrate dehydrogenase, type 1	0.0694997	-0.459136	0.598135	0.764384	0.915399	FALSE
BDH2	3-hydroxybutyrate dehydrogenase, type 2	-0.252226	-0.552711	0.0482593	0.087388	0.61057	FALSE
BDKRB1	bradykinin receptor B1	-2.02749	-2.82873	-1.22625	0.000573021	0.000184983	TRUE
BDKRB2	bradykinin receptor B2	-1.26718	-1.96191	-0.572446	0.0035771	0.0194158	TRUE
BDNF	brain-derived neurotrophic factor	-0.455627	-0.940807	0.0295542	0.0617733	0.515689	FALSE
BDP1	B double prime 1, subunit of RNA polymerase III transcription initiation factor IIIB	-0.364161	-0.733618	0.00529557	0.0525466	0.46796	FALSE
BEAN1	brain expressed, associated with NEDD4, 1	-0.109573	-0.427827	0.20868	0.441433	0.874709	FALSE
BEAN1-AS1	BEAN1 antisense RNA 1	-0.0574797	-0.31576	0.200801	0.61415	0.900952	FALSE
BECN1	beclin 1, autophagy related	0.0573025	-0.207794	0.322399	0.62417	0.902093	FALSE
BECN2	beclin 2	-0.0759288	-0.443524	0.291666	0.639386	0.903768	FALSE
BEGAIN	brain-enriched guanylate kinase-associated	0.40232	0.0452615	0.759378	0.0323287	0.321283	FALSE
BEND2	BEN domain containing 2	-0.0108016	-0.276046	0.254443	0.925799	0.926531	FALSE
BEND3	BEN domain containing 3	0.107683	-0.211202	0.426567	0.44987	0.876382	FALSE
BEND4	BEN domain containing 4	-0.0540791	-0.445528	0.33737	0.752878	0.914462	FALSE
BEND5	BEN domain containing 5	-0.182569	-0.449534	0.0843951	0.149466	0.729926	FALSE
BEND6	BEN domain containing 6	-0.495994	-0.829333	-0.162656	0.00984559	0.0945094	FALSE
BEND7	BEN domain containing 7	-0.105798	-0.396468	0.184873	0.416977	0.869536	FALSE
BEST1	bestrophin 1	-0.647001	-0.949168	-0.344833	0.00149942	0.00317692	FALSE
BEST2	bestrophin 2	0.0563456	-0.20736	0.320051	0.628095	0.902531	FALSE
BEST3	bestrophin 3	0.0357338	-0.227099	0.298567	0.75665	0.914772	FALSE
BEST4	bestrophin 4	0.171618	-0.0925535	0.435789	0.167885	0.751119	FALSE
BET1	Bet1 golgi vesicular membrane trafficking protein	-0.501563	-1.11407	0.110946	0.0938508	0.628476	FALSE
BET1L	Bet1 golgi vesicular membrane trafficking protein-like	0.189995	-0.143377	0.523367	0.219103	0.793901	FALSE
BEX1	brain expressed X-linked 1	-0.168939	-0.610433	0.272555	0.394693	0.864349	FALSE
BEX2	brain expressed X-linked 2	0.10004	-0.363815	0.563895	0.624935	0.902179	FALSE
BEX4	brain expressed X-linked 4	0.163578	-0.108632	0.435789	0.197715	0.778311	FALSE
BEX5	brain expressed X-linked 5	-0.0747238	-0.364549	0.215101	0.560459	0.894267	FALSE
BFAR	bifunctional apoptosis regulator	-0.00537858	-0.328509	0.317752	0.969626	0.929039	FALSE
BFSP1	beaded filament structural protein 1, filensin	0.322916	-0.117935	0.763767	0.126538	0.696712	FALSE
BFSP2	beaded filament structural protein 2, phakinin	0.0612342	-0.232647	0.355116	0.636506	0.903456	FALSE
BGN	biglycan	-3.94437	-4.2224	-3.66634	6.61621e-09	1.36562e-13	TRUE
BHLHA15	basic helix-loop-helix family, member a15	-0.104785	-0.364174	0.154603	0.370355	0.858079	FALSE
BHLHA9	basic helix-loop-helix family, member a9	0.0849823	-0.187261	0.357226	0.483499	0.882552	FALSE
BHLHB9	basic helix-loop-helix domain containing, class B, 9	0.163031	-0.102072	0.428134	0.188656	0.770818	FALSE
BHLHE22	basic helix-loop-helix family, member e22	0.0743412	-0.215551	0.364233	0.562506	0.894542	FALSE
BHLHE23	basic helix-loop-helix family, member e23	-0.119045	-0.469596	0.231506	0.447422	0.875902	FALSE
BHLHE40	basic helix-loop-helix family, member e40	-0.0657511	-0.399773	0.268271	0.654964	0.905415	FALSE
BHLHE41	basic helix-loop-helix family, member e41	0.0545544	-0.519731	0.62884	0.828263	0.920217	FALSE
BHMG1	basic helix-loop-helix and HMG box domain containing 1	0.13584	-0.139161	0.410841	0.280234	0.826982	FALSE
BHMT	betaine--homocysteine S-methyltransferase	0.148132	-0.197282	0.493547	0.343414	0.85026	FALSE
BHMT2	betaine--homocysteine S-methyltransferase 2	-0.089496	-0.388573	0.209581	0.501137	0.885505	FALSE
BICC1	BicC family RNA binding protein 1	-0.452161	-1.09339	0.189064	0.138984	0.715843	FALSE
BICD1	bicaudal D homolog 1 (Drosophila)	0.434724	0.0670267	0.802421	0.026773	0.272579	FALSE
BICD2	bicaudal D homolog 2 (Drosophila)	0.086656	-0.188962	0.362274	0.480468	0.882026	FALSE
BID	BH3 interacting domain death agonist	-0.696642	-0.973887	-0.419396	0.000597299	0.000211802	FALSE
BIK	BCL2-interacting killer (apoptosis-inducing)	0.142204	-0.13123	0.415637	0.257759	0.816384	FALSE
BIN1	bridging integrator 1	-0.168446	-0.441357	0.104465	0.187243	0.769595	FALSE
BIN2	bridging integrator 2	0.0149491	-0.275034	0.304932	0.906168	0.925346	FALSE
BIN3	bridging integrator 3	0.0184247	-0.322952	0.359801	0.90179	0.925077	FALSE
BIN3-IT1	BIN3 intronic transcript 1	0.259481	-0.0154954	0.534458	0.0608012	0.511086	FALSE
BIRC2	baculoviral IAP repeat containing 2	-0.298481	-0.611101	0.0141396	0.0584957	0.499791	FALSE
BIRC3	baculoviral IAP repeat containing 3	-0.0360651	-0.3889	0.316769	0.815489	0.919302	FALSE
BIRC5	baculoviral IAP repeat containing 5	-0.0935039	-0.354483	0.167475	0.423952	0.871063	FALSE
BIRC6	baculoviral IAP repeat containing 6	-0.141847	-0.400435	0.116741	0.235012	0.803916	FALSE
BIRC7	baculoviral IAP repeat containing 7	0.0175732	-0.255086	0.290233	0.882877	0.923888	FALSE
BIRC8	baculoviral IAP repeat containing 8	0.0382616	-0.221189	0.297712	0.736938	0.913124	FALSE
BIVM	basic, immunoglobulin-like variable motif containing	-0.60545	-0.954139	-0.256761	0.00461518	0.0309132	FALSE
BIVM-ERCC5	BIVM-ERCC5 readthrough	-0.752041	-1.29184	-0.21224	0.013325	0.135975	FALSE
BLACAT1	bladder cancer associated transcript 1 (non-protein coding)	-0.125076	-0.47438	0.224228	0.42421	0.871119	FALSE
BLACE	B-cell acute lymphoblastic leukemia expressed	0.206135	-0.0589744	0.471245	0.10831	0.662578	FALSE
BLCAP	bladder cancer associated protein	-0.474241	-1.03051	0.0820254	0.0834819	0.598781	FALSE
BLID	BH3-like motif containing, cell death inducer	-0.214987	-0.483236	0.0532625	0.099702	0.643177	FALSE
BLK	Transcript Identified by AceView, Entrez Gene ID(s) 640	-0.302773	-0.691171	0.0856245	0.107563	0.66099	FALSE
BLM	Bloom syndrome, RecQ helicase-like	-0.0300388	-0.399097	0.339019	0.852478	0.921891	FALSE
BLMH	bleomycin hydrolase	-0.0422715	-0.419334	0.334791	0.798085	0.918018	FALSE
BLNK	B-cell linker	-0.0772354	-0.360634	0.206163	0.538919	0.891274	FALSE
BLOC1S1	biogenesis of lysosomal organelles complex-1, subunit 1	0.0913046	-0.383644	0.566253	0.66242	0.906181	FALSE
BLOC1S1-RDH5	BLOC1S1-RDH5 readthrough	-0.0075207	-0.326381	0.311339	0.956973	0.928333	FALSE
BLOC1S2	biogenesis of lysosomal organelles complex-1, subunit 2	-0.0437561	-0.327262	0.23975	0.725281	0.912115	FALSE
BLOC1S3	biogenesis of lysosomal organelles complex-1, subunit 3	0.10692	-0.164268	0.378109	0.381291	0.860982	FALSE
BLOC1S4	biogenesis of lysosomal organelles complex-1, subunit 4, cappuccino	0.0708003	-0.184903	0.326504	0.532644	0.890364	FALSE
BLOC1S5	biogenesis of lysosomal organelles complex-1, subunit 5, muted	-0.159903	-0.460232	0.140427	0.247666	0.811093	FALSE
BLOC1S5-TXNDC5	BLOC1S5-TXNDC5 readthrough (NMD candidate)	0.22016	-0.0452349	0.485554	0.090429	0.61923	FALSE
BLOC1S6	biogenesis of lysosomal organelles complex-1, subunit 6, pallidin	-0.0505366	-0.35363	0.252557	0.704437	0.910244	FALSE
BLVRA	biliverdin reductase A	-0.64371	-0.898711	-0.38871	0.000581251	0.000193649	FALSE
BLVRB	biliverdin reductase B	0.523768	0.18837	0.859167	0.00782155	0.0692601	FALSE
BLZF1	basic leucine zipper nuclear factor 1	-0.0513167	-0.459752	0.357118	0.774474	0.916203	FALSE
BMF	Bcl2 modifying factor	0.309507	0.0533512	0.565662	0.0245267	0.251274	FALSE
BMP1	bone morphogenetic protein 1	-0.18906	-0.526046	0.147927	0.225601	0.798136	FALSE
BMP10	bone morphogenetic protein 10	-0.0790708	-0.369472	0.211331	0.539283	0.891326	FALSE
BMP15	bone morphogenetic protein 15	0.197988	-0.0878833	0.48386	0.14509	0.724249	FALSE
BMP2	bone morphogenetic protein 2	0.177225	-0.665597	1.02005	0.633468	0.903124	FALSE
BMP2K	BMP2 inducible kinase	0.265249	-0.0683537	0.598853	0.101918	0.64841	FALSE
BMP3	bone morphogenetic protein 3	0.00919792	-0.258607	0.277002	0.937387	0.927212	FALSE
BMP4	bone morphogenetic protein 4	-0.0600624	-0.35466	0.234535	0.64366	0.904226	FALSE
BMP5	bone morphogenetic protein 5	0.0832499	-0.186589	0.353088	0.488425	0.883395	FALSE
BMP6	bone morphogenetic protein 6	0.217589	-0.0944241	0.529603	0.142733	0.721074	FALSE
BMP7	bone morphogenetic protein 7	0.122967	-0.170346	0.416279	0.353642	0.853349	FALSE
BMP8A	bone morphogenetic protein 8a	0.0556099	-0.240837	0.352057	0.669994	0.906944	FALSE
BMP8B	bone morphogenetic protein 8b	0.146559	-0.258899	0.552018	0.420043	0.870213	FALSE
BMPER	BMP binding endothelial regulator	0.0234439	-0.304349	0.351237	0.870163	0.923066	FALSE
BMPR1A	bone morphogenetic protein receptor type IA	0.0588471	-0.212812	0.330506	0.623439	0.902011	FALSE
BMPR1B	bone morphogenetic protein receptor type IB	0.216123	-0.0523416	0.484587	0.098468	0.640186	FALSE
BMPR2	bone morphogenetic protein receptor type II	-0.543237	-0.810554	-0.27592	0.00200317	0.00618885	FALSE
BMS1	BMS1 ribosome biogenesis factor	0.260711	-0.00262993	0.524051	0.0517606	0.463439	FALSE
BMS1P20	BMS1 ribosome biogenesis factor pseudogene 20	0.149199	-0.121833	0.420231	0.233527	0.803031	FALSE
BMX	BMX non-receptor tyrosine kinase	0.0203834	-0.253737	0.294503	0.865069	0.922731	FALSE
BNC1	basonuclin 1	-0.506427	-0.765497	-0.247356	0.00247473	0.0096113	FALSE
BNC2	basonuclin 2	-0.643444	-0.984021	-0.302866	0.00297096	0.0138281	FALSE
BNIP1	BCL2/adenovirus E1B 19kDa interacting protein 1	0.0637631	-0.217228	0.344754	0.607342	0.90016	FALSE
BNIP2	BCL2/adenovirus E1B 19kDa interacting protein 2	-0.195131	-0.46665	0.0763881	0.132692	0.706532	FALSE
BNIP3	BCL2/adenovirus E1B 19kDa interacting protein 3	0.092732	-0.180483	0.365947	0.447657	0.875948	FALSE
BNIP3L	BCL2/adenovirus E1B 19kDa interacting protein 3-like	-0.377344	-0.707269	-0.0474185	0.0305134	0.304796	FALSE
BNIPL	BCL2/adenovirus E1B 19kD interacting protein like	-0.400843	-0.662516	-0.139171	0.00857946	0.078453	FALSE
BOC	BOC cell adhesion associated, oncogene regulated	-0.0121996	-0.305433	0.281034	0.9242	0.926436	FALSE
BOD1	biorientation of chromosomes in cell division 1	0.11073	-0.17621	0.397671	0.39091	0.863419	FALSE
BOD1L1	biorientation of chromosomes in cell division 1-like 1	-0.523037	-0.867462	-0.178611	0.00894265	0.0829322	FALSE
BOD1L2	biorientation of chromosomes in cell division 1-like 2	0.0337169	-0.259013	0.326446	0.792702	0.917612	FALSE
BOK	BCL2-related ovarian killer	0.124832	-0.185851	0.435514	0.372781	0.858736	FALSE
BOLA1	bolA family member 1	0.23481	-0.0879837	0.557603	0.128755	0.700337	FALSE
BOLA2	bolA family member 2	0.308124	0.0439862	0.572261	0.0282399	0.285682	FALSE
BOLA2B	bolA family member 2B	0.337475	0.0227743	0.652175	0.0389485	0.377128	FALSE
BOLA3	bolA family member 3	0.149652	-0.196151	0.495454	0.339321	0.848979	FALSE
BOLL	boule homolog, RNA binding protein	-0.0445564	-0.321277	0.232164	0.714023	0.911116	FALSE
BOP1	block of proliferation 1	0.316154	0.0103381	0.621971	0.044483	0.417557	FALSE
BORA	bora, aurora kinase A activator	-0.11438	-0.442099	0.213339	0.435473	0.873494	FALSE
BORCS5	BLOC-1 related complex subunit 5	0.505353	0.230208	0.780499	0.00344929	0.0181424	FALSE
BORCS6	BLOC-1 related complex subunit 6	-0.072082	-0.332349	0.188184	0.532543	0.890349	FALSE
BORCS7	BLOC-1 related complex subunit 7	-0.164948	-0.455564	0.125667	0.220795	0.795024	FALSE
BORCS7-ASMT	BORCS7-ASMT readthrough (NMD candidate)	-0.264979	-0.596522	0.0665639	0.100471	0.645012	FALSE
BORCS8	BLOC-1 related complex subunit 8	0.176502	-0.108253	0.461257	0.185606	0.768158	FALSE
boyboy	Transcript Identified by AceView	0.00790994	-0.249392	0.265211	0.943942	0.927591	FALSE
BPGM	2,3-bisphosphoglycerate mutase	-0.297054	-0.605087	0.0109796	0.0565801	0.489981	FALSE
BPHL	biphenyl hydrolase-like (serine hydrolase)	0.0576354	-0.298475	0.413746	0.712627	0.91099	FALSE
BPI	bactericidal/permeability-increasing protein	-0.139198	-0.399068	0.120671	0.24509	0.809684	FALSE
BPIFA1	BPI fold containing family A, member 1	0.137796	-0.14451	0.420101	0.285491	0.829253	FALSE
BPIFA2	BPI fold containing family A, member 2	-0.0541972	-0.394532	0.286138	0.716998	0.911382	FALSE
BPIFA3	BPI fold containing family A, member 3	-0.0301939	-0.287975	0.227587	0.789295	0.917353	FALSE
BPIFB1	BPI fold containing family B, member 1	-0.0636312	-0.327112	0.19985	0.584953	0.897444	FALSE
BPIFB2	BPI fold containing family B, member 2	-0.00208481	-0.271226	0.267056	0.985862	0.929925	FALSE
BPIFB3	BPI fold containing family B, member 3	0.0745328	-0.219427	0.368492	0.566817	0.895114	FALSE
BPIFB4	BPI fold containing family B, member 4	0.0577305	-0.24591	0.361371	0.665855	0.906529	FALSE
BPIFB6	BPI fold containing family B, member 6	0.0566656	-0.218882	0.332214	0.640836	0.903924	FALSE
BPIFC	BPI fold containing family C	0.0759185	-0.178905	0.330742	0.502956	0.885799	FALSE
BPNT1	3(2), 5-bisphosphate nucleotidase 1	0.152276	-0.160903	0.465455	0.287199	0.829976	FALSE
BPTF	bromodomain PHD finger transcription factor	0.0731402	-0.204791	0.351071	0.552586	0.893196	FALSE
BPY2B	basic charge, Y-linked, 2B	-0.0279115	-0.307859	0.252036	0.819927	0.919623	FALSE
BPY2C	basic charge, Y-linked, 2C	0.145916	-0.144686	0.436518	0.273043	0.823753	FALSE
BRAF	B-Raf proto-oncogene, serine/threonine kinase	-0.0220889	-0.291633	0.247455	0.851485	0.921823	FALSE
BRAP	BRCA1 associated protein	0.067661	-0.218364	0.353686	0.592494	0.898378	FALSE
BRAT1	BRCA1-associated ATM activator 1	0.0998474	-0.181319	0.381013	0.427861	0.871901	FALSE
BRCA1	breast cancer 1, early onset	-0.37434	-0.645775	-0.102906	0.0139455	0.142661	FALSE
BRCA2	breast cancer 2, early onset	-0.0917255	-0.362446	0.178995	0.448414	0.876097	FALSE
BRCC3	BRCA1/BRCA2-containing complex subunit 3	-0.150045	-0.428437	0.128347	0.242458	0.808217	FALSE
BRD1	bromodomain containing 1	-0.140185	-0.417506	0.137135	0.270105	0.822392	FALSE
BRD2	bromodomain containing 2	-0.0349176	-0.316015	0.24618	0.776946	0.916397	FALSE
BRD3	bromodomain containing 3	0.0340545	-0.250422	0.318531	0.784794	0.917007	FALSE
BRD4	bromodomain containing 4	0.00878905	-0.270117	0.287695	0.94254	0.92751	FALSE
BRD7	bromodomain containing 7	0.0883654	-0.183533	0.360264	0.46638	0.879506	FALSE
BRD8	bromodomain containing 8	-0.178895	-0.442476	0.0846859	0.152117	0.733237	FALSE
BRD9	bromodomain containing 9	0.906472	0.55814	1.2548	0.000485312	0.00010439	FALSE
BRDT	bromodomain, testis-specific	-0.169598	-0.457122	0.117926	0.205127	0.784025	FALSE
BRE	brain and reproductive organ-expressed (TNFRSF1A modulator)	-0.220169	-0.49792	0.0575817	0.102776	0.650391	FALSE
BRF1	BRF1, RNA polymerase III transcription initiation factor 90 kDa subunit	0.146917	-0.168246	0.46208	0.30594	0.837447	FALSE
BRF2	BRF2, RNA polymerase III transcription initiation factor 50 kDa subunit	0.47465	0.19611	0.753189	0.00507792	0.0361456	FALSE
BRI3	brain protein I3	0.230826	-0.105776	0.567428	0.148509	0.728709	FALSE
BRI3BP	BRI3 binding protein	0.160313	-0.128092	0.448719	0.229457	0.800554	FALSE
BRICD5	BRICHOS domain containing 5	-0.052239	-0.368113	0.263635	0.706706	0.910452	FALSE
BRINP1	bone morphogenetic protein/retinoic acid inducible neural-specific 1	0.0818874	-0.205938	0.369713	0.521769	0.888743	FALSE
BRINP2	bone morphogenetic protein/retinoic acid inducible neural-specific 2	0.266117	-0.00707661	0.53931	0.0546987	0.479949	FALSE
BRINP3	bone morphogenetic protein/retinoic acid inducible neural-specific 3	0.0220991	-0.233302	0.2775	0.843316	0.921266	FALSE
BRIP1	BRCA1 interacting protein C-terminal helicase 1	-0.206706	-0.517065	0.103652	0.158823	0.741199	FALSE
BRIX1	BRX1, biogenesis of ribosomes	0.575955	0.304609	0.8473	0.00157438	0.00357224	FALSE
BRK1	BRICK1, SCAR/WAVE actin-nucleating complex subunit	0.0146034	-0.368023	0.39723	0.930443	0.926805	FALSE
BRMS1	breast cancer metastasis suppressor 1	0.0210609	-0.269154	0.311276	0.868279	0.922943	FALSE
BRMS1L	Transcript Identified by AceView, Entrez Gene ID(s) 84312	-0.223795	-0.552099	0.10451	0.150593	0.731345	FALSE
BROX	BRO1 domain and CAAX motif containing	-0.300619	-0.555335	-0.0459018	0.026962	0.274302	FALSE
BRPF1	bromodomain and PHD finger containing 1	0.0464756	-0.22814	0.321091	0.700262	0.909858	FALSE
BRPF3	bromodomain and PHD finger containing 3	-0.118633	-0.4031	0.165834	0.356014	0.854043	FALSE
BRS3	bombesin-like receptor 3	-0.152238	-0.43722	0.132745	0.246245	0.810318	FALSE
BRSK1	BR serine/threonine kinase 1	-0.138421	-0.484672	0.20783	0.375057	0.859345	FALSE
BRSK2	BR serine/threonine kinase 2	0.18389	-0.207643	0.575424	0.302595	0.836172	FALSE
BRWD1	bromodomain and WD repeat domain containing 1	-0.284578	-0.622978	0.0538225	0.0869169	0.609189	FALSE
BRWD3	bromodomain and WD repeat domain containing 3	0.0598973	-0.287353	0.407148	0.694854	0.909353	FALSE
BSCL2	Berardinelli-Seip congenital lipodystrophy 2 (seipin)	-0.16346	-0.441906	0.114986	0.207048	0.785449	FALSE
BSDC1	BSD domain containing 1	0.0700124	-0.239881	0.379905	0.60889	0.900341	FALSE
BSG	basigin (Ok blood group)	0.232916	-0.0417997	0.507631	0.0848578	0.603023	FALSE
BSN	bassoon presynaptic cytomatrix protein	-0.124109	-0.4406	0.192381	0.383714	0.861606	FALSE
BSND	barttin CLCNK-type chloride channel accessory beta subunit	-0.0386404	-0.304939	0.227659	0.740978	0.913467	FALSE
BSPH1	binder of sperm protein homolog 1	-0.0208498	-0.284357	0.242658	0.856535	0.922164	FALSE
BSPRY	B-box and SPRY domain containing	0.0237188	-0.234974	0.282411	0.834135	0.92063	FALSE
BST1	bone marrow stromal cell antigen 1	0.0315377	-0.277725	0.3408	0.815909	0.919333	FALSE
BST2	bone marrow stromal cell antigen 2	1.26797	0.0186169	2.51731	0.0474862	0.437413	FALSE
BSX	brain-specific homeobox	0.0251238	-0.263916	0.314164	0.842614	0.921218	FALSE
BTAF1	BTAF1 RNA polymerase II, B-TFIID transcription factor-associated, 170kDa	0.0174477	-0.24494	0.279836	0.879195	0.923652	FALSE
BTBD1	BTB (POZ) domain containing 1	0.0170959	-0.243358	0.27755	0.880738	0.923751	FALSE
BTBD10	BTB (POZ) domain containing 10	-0.0140364	-0.303001	0.274929	0.911559	0.925675	FALSE
BTBD11	BTB (POZ) domain containing 11	-0.0498543	-0.326977	0.227268	0.6826	0.908184	FALSE
BTBD16	BTB (POZ) domain containing 16	-0.116372	-0.414663	0.181918	0.386023	0.862194	FALSE
BTBD17	BTB (POZ) domain containing 17	0.213618	-0.0929009	0.520136	0.142956	0.721377	FALSE
BTBD18	BTB (POZ) domain containing 18	-0.0116768	-0.280798	0.257444	0.920961	0.926242	FALSE
BTBD19	BTB (POZ) domain containing 19	-0.00700405	-0.288518	0.27451	0.954616	0.9282	FALSE
BTBD2	BTB (POZ) domain containing 2	-0.107095	-0.362628	0.148438	0.353783	0.85339	FALSE
BTBD3	BTB (POZ) domain containing 3	-0.146603	-0.487683	0.194478	0.342402	0.849946	FALSE
BTBD6	BTB (POZ) domain containing 6	0.443245	0.111466	0.775023	0.016051	0.165283	FALSE
BTBD7	BTB (POZ) domain containing 7	0.259927	-0.0689088	0.588764	0.103577	0.652216	FALSE
BTBD8	BTB (POZ) domain containing 8	-0.286196	-0.600953	0.0285615	0.0685276	0.545298	FALSE
BTBD9	BTB (POZ) domain containing 9	-0.474145	-0.847591	-0.1007	0.0199762	0.207483	FALSE
BTC	betacellulin	-0.00637058	-0.302468	0.289727	0.960747	0.928545	FALSE
BTD	biotinidase	0.475422	0.203944	0.746901	0.00441781	0.028661	FALSE
BTF3	basic transcription factor 3	0.218927	-0.134192	0.572046	0.185518	0.76808	FALSE
BTF3L4	basic transcription factor 3-like 4	-0.182462	-0.448259	0.0833344	0.148145	0.728242	FALSE
BTG1	B-cell translocation gene 1, anti-proliferative	0.279576	0.0212316	0.537921	0.0376572	0.366911	FALSE
BTG2	BTG family, member 2	0.168417	-0.145243	0.482077	0.244063	0.809114	FALSE
BTG3	BTG family, member 3	-0.168337	-0.498394	0.161721	0.26622	0.820553	FALSE
BTG4	B-cell translocation gene 4	0.0891753	-0.176938	0.355289	0.453196	0.877027	FALSE
BTK	Bruton agammaglobulinemia tyrosine kinase	0.0412763	-0.245823	0.328375	0.743252	0.913659	FALSE
BTLA	B and T lymphocyte associated	-0.085593	-0.364862	0.193676	0.491185	0.883861	FALSE
BTN1A1	butyrophilin, subfamily 1, member A1	0.165751	-0.103057	0.43456	0.187621	0.769924	FALSE
BTN2A1	butyrophilin, subfamily 2, member A1	-0.543247	-0.818573	-0.267921	0.00235292	0.00861944	FALSE
BTN2A2	butyrophilin, subfamily 2, member A2	-0.331683	-0.592812	-0.0705536	0.0199408	0.207121	FALSE
BTN2A3P	butyrophilin, subfamily 2, member A3, pseudogene	-0.0486174	-0.317231	0.219996	0.680799	0.908009	FALSE
BTN3A1	butyrophilin, subfamily 3, member A1	-0.14859	-0.419498	0.122319	0.235056	0.803942	FALSE
BTN3A2	butyrophilin, subfamily 3, member A2	-0.340763	-0.603536	-0.0779892	0.0182583	0.189438	FALSE
BTN3A3	butyrophilin, subfamily 3, member A3	-0.331429	-0.638392	-0.0244668	0.0379788	0.369485	FALSE
BTNL10	butyrophilin-like 10	-0.213916	-0.501536	0.0737044	0.121724	0.688484	FALSE
BTNL2	butyrophilin-like 2	0.286832	-0.0589807	0.632644	0.0904645	0.619328	FALSE
BTNL3	butyrophilin-like 3	-0.0207616	-0.276876	0.235353	0.853067	0.92193	FALSE
BTNL8	butyrophilin-like 8	-0.022481	-0.314708	0.269746	0.860463	0.922426	FALSE
BTNL9	butyrophilin-like 9	-0.172883	-0.456862	0.111096	0.192597	0.774151	FALSE
BTRC	beta-transducin repeat containing E3 ubiquitin protein ligase	0.118356	-0.152971	0.389683	0.335748	0.847839	FALSE
BUB1	BUB1 mitotic checkpoint serine/threonine kinase	-0.253441	-0.537268	0.0303862	0.0725322	0.561094	FALSE
BUB1B	BUB1 mitotic checkpoint serine/threonine kinase B	-0.261771	-0.559757	0.0362144	0.0762796	0.574838	FALSE
BUB3	BUB3 mitotic checkpoint protein	0.257092	-0.147483	0.661668	0.176115	0.759388	FALSE
BUD13	BUD13 homolog	-0.0314562	-0.317669	0.254757	0.801951	0.918307	FALSE
BUD31	BUD31 homolog	-0.258585	-0.529809	0.0126385	0.0587745	0.501186	FALSE
buskee	Transcript Identified by AceView	0.110375	-0.229419	0.450169	0.466599	0.879546	FALSE
BVES	blood vessel epicardial substance	-0.212208	-0.554959	0.130544	0.186048	0.768548	FALSE
BVES-AS1	BVES antisense RNA 1	-0.408001	-0.744192	-0.0718093	0.0240919	0.247336	FALSE
BYSL	bystin-like	0.136938	-0.127014	0.40089	0.258815	0.816917	FALSE
BZRAP1	benzodiazepine receptor (peripheral) associated protein 1	-0.0840998	-0.346054	0.177854	0.471598	0.880454	FALSE
BZW1	basic leucine zipper and W2 domains 1	-0.146376	-0.409674	0.116922	0.229402	0.80052	FALSE
BZW2	basic leucine zipper and W2 domains 2	-0.150937	-0.408488	0.106614	0.207734	0.785952	FALSE
C10orf10	chromosome 10 open reading frame 10	0.051416	-0.203503	0.306335	0.64716	0.904598	FALSE
C10orf105	chromosome 10 open reading frame 105	-0.062574	-0.317705	0.192557	0.579256	0.896726	FALSE
C10orf107	chromosome 10 open reading frame 107	-0.0295993	-0.330391	0.271193	0.822224	0.919787	FALSE
C10orf11	chromosome 10 open reading frame 11	0.200166	-0.162948	0.563279	0.232945	0.802681	FALSE
C10orf111	chromosome 10 open reading frame 111	0.0475429	-0.217662	0.312748	0.68364	0.908284	FALSE
C10orf113	chromosome 10 open reading frame 113	-0.187551	-0.469506	0.0944054	0.15928	0.741722	FALSE
C10orf12	chromosome 10 open reading frame 12	0.223549	-0.104034	0.551133	0.150207	0.730862	FALSE
C10orf120	chromosome 10 open reading frame 120	-0.175661	-0.479697	0.128375	0.213507	0.790078	FALSE
C10orf126	chromosome 10 open reading frame 126	-0.000599111	-0.278011	0.276813	0.996058	0.93047	FALSE
C10orf128	chromosome 10 open reading frame 128	0.0454619	-0.252196	0.34312	0.728002	0.912353	FALSE
C10orf131	chromosome 10 open reading frame 131	0.11994	-0.14611	0.38599	0.320932	0.842881	FALSE
C10orf142	chromosome 10 open reading frame 142	-0.0656622	-0.372269	0.240945	0.627322	0.902445	FALSE
C10orf2	chromosome 10 open reading frame 2	0.372322	-0.0054956	0.75014	0.0525853	0.468181	FALSE
C10orf25	chromosome 10 open reading frame 25	0.553937	0.226058	0.881816	0.00530379	0.0386545	FALSE
C10orf35	chromosome 10 open reading frame 35	-0.0717396	-0.403444	0.259965	0.623983	0.902072	FALSE
C10orf53	chromosome 10 open reading frame 53	0.145955	-0.146802	0.438712	0.276165	0.825173	FALSE
C10orf54	chromosome 10 open reading frame 54	-0.163874	-0.478797	0.151049	0.257514	0.81626	FALSE
C10orf55	chromosome 10 open reading frame 55	0.420568	0.140389	0.700747	0.00944742	0.0893278	FALSE
C10orf62	chromosome 10 open reading frame 62	0.150523	-0.119581	0.420626	0.228394	0.799894	FALSE
C10orf67	chromosome 10 open reading frame 67	0.176274	-0.104278	0.456827	0.180403	0.763446	FALSE
C10orf71	chromosome 10 open reading frame 71	0.0440361	-0.218444	0.306517	0.702713	0.910085	FALSE
C10orf76	chromosome 10 open reading frame 76	0.0941718	-0.224944	0.413288	0.506877	0.886428	FALSE
C10orf82	chromosome 10 open reading frame 82	0.175655	-0.0948305	0.446141	0.168021	0.751261	FALSE
C10orf88	chromosome 10 open reading frame 88	0.283491	0.0022351	0.564746	0.0486429	0.444704	FALSE
C10orf90	chromosome 10 open reading frame 90	0.0189158	-0.268553	0.306385	0.880446	0.923732	FALSE
C10orf91	chromosome 10 open reading frame 91	-0.157612	-0.514389	0.199164	0.330051	0.845978	FALSE
C10orf95	chromosome 10 open reading frame 95	0.241865	-0.070927	0.554657	0.109934	0.665975	FALSE
C10orf99	chromosome 10 open reading frame 99	0.218416	-0.0952026	0.532035	0.143189	0.721694	FALSE
C11orf1	chromosome 11 open reading frame 1	-0.423646	-0.699679	-0.147612	0.00850192	0.0775318	FALSE
C11orf16	chromosome 11 open reading frame 16	0.184334	-0.0803566	0.449024	0.143202	0.721712	FALSE
C11orf21	chromosome 11 open reading frame 21	-0.052724	-0.327149	0.221701	0.662607	0.9062	FALSE
C11orf24	chromosome 11 open reading frame 24	0.0819085	-0.224193	0.38801	0.546106	0.892295	FALSE
C11orf40	chromosome 11 open reading frame 40	0.0595296	-0.210201	0.32926	0.617038	0.901284	FALSE
C11orf42	chromosome 11 open reading frame 42	-0.00327611	-0.299698	0.293146	0.979829	0.929598	FALSE
C11orf44	chromosome 11 open reading frame 44	-0.131754	-0.444082	0.180575	0.350844	0.852519	FALSE
C11orf45	chromosome 11 open reading frame 45	0.032514	-0.252884	0.317912	0.794901	0.917779	FALSE
C11orf49	chromosome 11 open reading frame 49	-0.903289	-1.29392	-0.512657	0.000969113	0.000965346	FALSE
C11orf53	chromosome 11 open reading frame 53	-0.0716347	-0.345476	0.202206	0.554892	0.893512	FALSE
C11orf54	chromosome 11 open reading frame 54	-0.562693	-0.858463	-0.266923	0.00286278	0.0128764	FALSE
C11orf57	chromosome 11 open reading frame 57	-0.0372813	-0.313513	0.238951	0.758359	0.914911	FALSE
C11orf58	chromosome 11 open reading frame 58	-0.0664376	-0.382688	0.249812	0.633779	0.903158	FALSE
C11orf63	chromosome 11 open reading frame 63	-0.174287	-0.460116	0.111542	0.191973	0.773631	FALSE
C11orf65	chromosome 11 open reading frame 65	-0.0309297	-0.341464	0.279605	0.820107	0.919635	FALSE
C11orf68	chromosome 11 open reading frame 68	0.0390684	-0.307548	0.385685	0.797022	0.917938	FALSE
C11orf70	chromosome 11 open reading frame 70	-1.48533	-1.93688	-1.03378	0.000115618	1.38849e-07	TRUE
C11orf71	chromosome 11 open reading frame 71	0.3073	-0.0920698	0.70667	0.111382	0.668939	FALSE
C11orf72	chromosome 11 open reading frame 72	-0.0242962	-0.305008	0.256416	0.843272	0.921263	FALSE
C11orf73	chromosome 11 open reading frame 73	-0.172517	-0.490483	0.145449	0.239641	0.806616	FALSE
C11orf74	chromosome 11 open reading frame 74	-0.972592	-1.43585	-0.509334	0.00167343	0.00410935	FALSE
C11orf84	chromosome 11 open reading frame 84	-0.122288	-0.484288	0.239712	0.449708	0.87635	FALSE
C11orf85	chromosome 11 open reading frame 85	0.164407	-0.143467	0.472281	0.246399	0.810403	FALSE
C11orf86	chromosome 11 open reading frame 86	0.0781725	-0.180173	0.336518	0.496525	0.88475	FALSE
C11orf87	chromosome 11 open reading frame 87	-0.0218103	-0.300895	0.257275	0.858279	0.92228	FALSE
C11orf88	chromosome 11 open reading frame 88	0.063813	-0.248362	0.375988	0.642805	0.904135	FALSE
C11orf91	chromosome 11 open reading frame 91	0.200451	-0.0588562	0.459759	0.110018	0.666148	FALSE
C11orf94	chromosome 11 open reading frame 94	-0.0627255	-0.325179	0.199728	0.588767	0.897919	FALSE
C11orf95	chromosome 11 open reading frame 95	0.221552	-0.0828565	0.525961	0.128587	0.700065	FALSE
C11orf96	chromosome 11 open reading frame 96	-0.00623923	-0.283687	0.271209	0.958974	0.928446	FALSE
C11orf97	chromosome 11 open reading frame 97	-0.0349356	-0.306214	0.236343	0.769033	0.915772	FALSE
C11orf98	chromosome 11 open reading frame 98	0.178698	-0.166091	0.523487	0.259247	0.817134	FALSE
C12orf10	chromosome 12 open reading frame 10	-0.015029	-0.345275	0.315217	0.917116	0.926012	FALSE
C12orf29	chromosome 12 open reading frame 29	-0.107958	-0.525987	0.310071	0.559821	0.894181	FALSE
C12orf4	chromosome 12 open reading frame 4	0.186935	-0.194294	0.568164	0.28347	0.828388	FALSE
C12orf40	chromosome 12 open reading frame 40	0.0165976	-0.264261	0.297456	0.892532	0.9245	FALSE
C12orf42	chromosome 12 open reading frame 42	0.141891	-0.156363	0.440145	0.296874	0.833934	FALSE
C12orf43	chromosome 12 open reading frame 43	0.0720693	-0.188273	0.332411	0.532729	0.890376	FALSE
C12orf45	chromosome 12 open reading frame 45	-0.00907195	-0.266283	0.248139	0.935705	0.927114	FALSE
C12orf49	chromosome 12 open reading frame 49	0.325405	0.0519375	0.598873	0.0260915	0.266277	FALSE
C12orf50	chromosome 12 open reading frame 50	-0.121608	-0.413896	0.17068	0.357073	0.854351	FALSE
C12orf54	chromosome 12 open reading frame 54	-0.221156	-0.48462	0.0423074	0.0873811	0.61055	FALSE
C12orf56	chromosome 12 open reading frame 56	-0.119577	-0.396177	0.157024	0.339798	0.84913	FALSE
C12orf57	chromosome 12 open reading frame 57	1.06231	0.747833	1.37678	9.78261e-05	5.23431e-08	TRUE
C12orf60	chromosome 12 open reading frame 60	0.450169	0.0855297	0.814808	0.0224563	0.231928	FALSE
C12orf65	chromosome 12 open reading frame 65	-0.00767337	-0.344737	0.329391	0.958469	0.928418	FALSE
C12orf66	chromosome 12 open reading frame 66	0.0864943	-0.22912	0.402108	0.536725	0.890958	FALSE
C12orf71	chromosome 12 open reading frame 71	-0.0142444	-0.288386	0.259897	0.905429	0.925301	FALSE
C12orf73	chromosome 12 open reading frame 73	-0.260698	-0.518068	-0.00332753	0.0478114	0.439482	FALSE
C12orf74	chromosome 12 open reading frame 74	0.199585	-0.233521	0.632691	0.311091	0.839365	FALSE
C12orf75	chromosome 12 open reading frame 75	0.0189318	-0.25849	0.296353	0.876054	0.923449	FALSE
C12orf76	chromosome 12 open reading frame 76	0.0333896	-0.302817	0.369596	0.820617	0.919672	FALSE
C12orf77	chromosome 12 open reading frame 77	-0.0466931	-0.305305	0.211918	0.681525	0.90808	FALSE
C12orf80	chromosome 12 open reading frame 80	-0.0196868	-0.333512	0.294139	0.885975	0.924085	FALSE
C14orf1	chromosome 14 open reading frame 1	0.563947	0.11601	1.01188	0.0206977	0.214739	FALSE
C14orf105	chromosome 14 open reading frame 105	0.0404095	-0.231204	0.312023	0.734718	0.912934	FALSE
C14orf119	chromosome 14 open reading frame 119	0.0382125	-0.33903	0.415455	0.817115	0.91942	FALSE
C14orf132	chromosome 14 open reading frame 132	0.0660035	-0.262618	0.394625	0.648519	0.904741	FALSE
C14orf142	chromosome 14 open reading frame 142	0.0532551	-0.250869	0.357379	0.69051	0.908943	FALSE
C14orf159	chromosome 14 open reading frame 159	0.200981	-0.134114	0.536077	0.198475	0.778914	FALSE
C14orf166	chromosome 14 open reading frame 166	0.263695	-0.165678	0.693068	0.189183	0.77127	FALSE
C14orf169	chromosome 14 open reading frame 169	0.192162	-0.109323	0.493647	0.174977	0.758284	FALSE
C14orf177	chromosome 14 open reading frame 177	0.055704	-0.210663	0.322071	0.635296	0.903324	FALSE
C14orf178	chromosome 14 open reading frame 178	0.0917917	-0.183498	0.367081	0.455351	0.87744	FALSE
C14orf180	chromosome 14 open reading frame 180	0.265555	-0.0131653	0.544276	0.0589047	0.501835	FALSE
C14orf2	chromosome 14 open reading frame 2	0.41801	-0.129638	0.965658	0.113787	0.673731	FALSE
C14orf28	chromosome 14 open reading frame 28	0.177605	-0.239904	0.595115	0.347067	0.851381	FALSE
C14orf37	chromosome 14 open reading frame 37	-0.182266	-0.468469	0.103937	0.175298	0.758596	FALSE
C14orf39	chromosome 14 open reading frame 39	0.80518	0.0761898	1.53417	0.0348822	0.343868	FALSE
C14orf79	chromosome 14 open reading frame 79	0.0122515	-0.260691	0.285194	0.918243	0.926079	FALSE
C14orf80	chromosome 14 open reading frame 80	-0.0604252	-0.324044	0.203193	0.60379	0.89974	FALSE
C14orf93	chromosome 14 open reading frame 93	-0.133933	-0.421231	0.153364	0.305919	0.837439	FALSE
C15orf32	chromosome 15 open reading frame 32	0.0266539	-0.230989	0.284297	0.813305	0.919143	FALSE
C15orf38-AP3S2	C15orf38-AP3S2 readthrough	-0.177286	-0.457503	0.102931	0.177775	0.760979	FALSE
C15orf39	chromosome 15 open reading frame 39	0.300072	0.021995	0.578149	0.0380584	0.370119	FALSE
C15orf40	chromosome 15 open reading frame 40	0.383783	0.106262	0.661304	0.0137758	0.140857	FALSE
C15orf41	chromosome 15 open reading frame 41	-0.268556	-0.586906	0.0497935	0.086123	0.606837	FALSE
C15orf43	chromosome 15 open reading frame 43	-0.087575	-0.386466	0.211316	0.50981	0.886893	FALSE
C15orf48	chromosome 15 open reading frame 48	-0.300159	-1.4113	0.81098	0.542394	0.89177	FALSE
C15orf52	chromosome 15 open reading frame 52	0.159051	-0.126406	0.444507	0.228467	0.79994	FALSE
C15orf53	chromosome 15 open reading frame 53	0.00512173	-0.259178	0.269421	0.964642	0.928763	FALSE
C15orf54	chromosome 15 open reading frame 54	0.037847	-0.305125	0.380819	0.801169	0.918249	FALSE
C15orf56	chromosome 15 open reading frame 56	-0.13086	-0.389927	0.128207	0.270433	0.822546	FALSE
C15orf57	chromosome 15 open reading frame 57	-0.13416	-0.614147	0.345828	0.528886	0.88981	FALSE
C15orf59	chromosome 15 open reading frame 59	-0.0930747	-0.366037	0.179888	0.445651	0.875552	FALSE
C15orf61	chromosome 15 open reading frame 61	-0.199955	-0.466147	0.0662364	0.118647	0.682948	FALSE
C15orf62	chromosome 15 open reading frame 62	-0.0361181	-0.401153	0.328917	0.821269	0.919719	FALSE
C15orf65	chromosome 15 open reading frame 65	-0.0319598	-0.306951	0.243031	0.790883	0.917474	FALSE
C16orf13	chromosome 16 open reading frame 13	0.00990977	-0.246916	0.266736	0.929681	0.92676	FALSE
C16orf45	chromosome 16 open reading frame 45	-0.226455	-0.538428	0.0855179	0.129443	0.701441	FALSE
C16orf46	chromosome 16 open reading frame 46	-0.0657271	-0.329399	0.197945	0.573211	0.89595	FALSE
C16orf47	chromosome 16 open reading frame 47	0.0794981	-0.184421	0.343417	0.498405	0.885059	FALSE
C16orf52	chromosome 16 open reading frame 52	0.184564	-0.0910965	0.460225	0.15694	0.73902	FALSE
C16orf54	chromosome 16 open reading frame 54	-0.324207	-0.773019	0.124605	0.131015	0.70393	FALSE
C16orf58	chromosome 16 open reading frame 58	0.27625	-0.1446	0.697101	0.164086	0.747071	FALSE
C16orf59	chromosome 16 open reading frame 59	-0.183978	-0.450546	0.0825888	0.146285	0.725827	FALSE
C16orf62	chromosome 16 open reading frame 62	0.554206	0.236187	0.872225	0.00453013	0.0299432	FALSE
C16orf70	chromosome 16 open reading frame 70	0.0627646	-0.212113	0.337642	0.605149	0.899901	FALSE
C16orf71	chromosome 16 open reading frame 71	0.0559753	-0.216139	0.328089	0.640742	0.903914	FALSE
C16orf72	chromosome 16 open reading frame 72	-0.137896	-0.439843	0.164052	0.315129	0.84083	FALSE
C16orf74	chromosome 16 open reading frame 74	-0.0281224	-0.315569	0.259324	0.823232	0.919859	FALSE
C16orf78	chromosome 16 open reading frame 78	0.153847	-0.105869	0.413563	0.203424	0.782743	FALSE
C16orf82	chromosome 16 open reading frame 82	-0.0207934	-0.285746	0.24416	0.857689	0.922241	FALSE
C16orf86	chromosome 16 open reading frame 86	0.0763424	-0.243372	0.396056	0.589092	0.897959	FALSE
C16orf87	chromosome 16 open reading frame 87	-0.129833	-0.48964	0.229974	0.420808	0.87038	FALSE
C16orf89	chromosome 16 open reading frame 89	-0.0936995	-0.351868	0.164469	0.418242	0.869816	FALSE
C16orf90	chromosome 16 open reading frame 90	-0.0300523	-0.284964	0.22486	0.787963	0.917251	FALSE
C16orf91	chromosome 16 open reading frame 91	0.210012	-0.0609638	0.480988	0.109261	0.664576	FALSE
C16orf92	chromosome 16 open reading frame 92	0.0454943	-0.450966	0.541954	0.834223	0.920636	FALSE
C16orf95	chromosome 16 open reading frame 95	0.287807	-0.0391202	0.614735	0.0757846	0.573076	FALSE
C16orf96	chromosome 16 open reading frame 96	-0.060064	-0.319628	0.1995	0.60041	0.899337	FALSE
C16orf97	chromosome 16 open reading frame 97	0.0260858	-0.256232	0.308403	0.832871	0.920541	FALSE
C17orf100	chromosome 17 open reading frame 100	0.0626471	-0.286312	0.411606	0.683217	0.908243	FALSE
C17orf102	chromosome 17 open reading frame 102	-0.0414704	-0.315607	0.232666	0.73047	0.912568	FALSE
C17orf105	chromosome 17 open reading frame 105	0.0860001	-0.203982	0.375983	0.504836	0.886102	FALSE
C17orf107	chromosome 17 open reading frame 107	-0.036966	-0.314427	0.240495	0.761348	0.915154	FALSE
C17orf112	chromosome 17 open reading frame 112	0.120039	-0.147903	0.387982	0.323745	0.843852	FALSE
C17orf47	chromosome 17 open reading frame 47	0.0508832	-0.23895	0.340716	0.689765	0.908872	FALSE
C17orf50	chromosome 17 open reading frame 50	-0.0451421	-0.322283	0.231998	0.710884	0.910832	FALSE
C17orf51	chromosome 17 open reading frame 51	-0.0959959	-0.393662	0.20167	0.46968	0.880107	FALSE
C17orf53	chromosome 17 open reading frame 53	0.152902	-0.112607	0.41841	0.214837	0.791002	FALSE
C17orf58	chromosome 17 open reading frame 58	-0.134803	-0.417528	0.147922	0.295882	0.833538	FALSE
C17orf62	chromosome 17 open reading frame 62	-0.0374444	-0.329724	0.254835	0.770193	0.915864	FALSE
C17orf64	chromosome 17 open reading frame 64	-0.106569	-0.519139	0.306001	0.559747	0.894171	FALSE
C17orf67	chromosome 17 open reading frame 67	0.0649654	-0.20406	0.333991	0.58498	0.897448	FALSE
C17orf74	chromosome 17 open reading frame 74	-0.0653289	-0.352901	0.222243	0.606951	0.900114	FALSE
C17orf75	chromosome 17 open reading frame 75	-0.168666	-0.488671	0.151339	0.251996	0.813407	FALSE
C17orf77	chromosome 17 open reading frame 77	-0.152231	-0.415767	0.111305	0.213589	0.790135	FALSE
C17orf78	chromosome 17 open reading frame 78	0.117195	-0.212548	0.446937	0.427498	0.871823	FALSE
C17orf80	chromosome 17 open reading frame 80	-0.168253	-0.436722	0.100215	0.181372	0.764341	FALSE
C17orf82	chromosome 17 open reading frame 82	-0.0560578	-0.315407	0.203291	0.624184	0.902094	FALSE
C17orf89	chromosome 17 open reading frame 89	0.257602	-0.00513852	0.520343	0.0535074	0.473382	FALSE
C17orf96	chromosome 17 open reading frame 96	0.191271	-0.139056	0.521598	0.21261	0.78945	FALSE
C17orf97	chromosome 17 open reading frame 97	0.188384	-0.116397	0.493166	0.186693	0.769114	FALSE
C17orf98	chromosome 17 open reading frame 98	-0.0715265	-0.595272	0.452219	0.755599	0.914686	FALSE
C17orf99	chromosome 17 open reading frame 99	0.0683406	-0.226	0.362681	0.59921	0.899193	FALSE
C18orf21	chromosome 18 open reading frame 21	-0.632111	-0.941922	-0.3223	0.00195975	0.00589956	FALSE
C18orf25	chromosome 18 open reading frame 25	-0.848219	-1.17577	-0.520674	0.000499648	0.000115558	FALSE
C18orf32	chromosome 18 open reading frame 32	-0.576263	-1.1243	-0.0282223	0.0418494	0.398972	FALSE
C18orf42	chromosome 18 open reading frame 42	0.12208	-0.156492	0.400653	0.333665	0.847165	FALSE
C18orf54	chromosome 18 open reading frame 54	-1.12867	-1.40908	-0.84826	3.19413e-05	2.15522e-11	TRUE
C18orf63	chromosome 18 open reading frame 63	0.067998	-0.190427	0.326423	0.552638	0.893203	FALSE
C18orf65	chromosome 18 open reading frame 65	-0.015391	-0.382908	0.352126	0.923701	0.926406	FALSE
C18orf8	chromosome 18 open reading frame 8	-0.0710658	-0.338201	0.196069	0.548379	0.892613	FALSE
C19orf12	chromosome 19 open reading frame 12	-0.0663934	-0.393079	0.260292	0.644695	0.904337	FALSE
C19orf18	chromosome 19 open reading frame 18	0.340538	0.0719634	0.609112	0.0200898	0.20864	FALSE
C19orf24	chromosome 19 open reading frame 24	0.139083	-0.144267	0.422432	0.283017	0.828193	FALSE
C19orf25	chromosome 19 open reading frame 25	0.107146	-0.182395	0.396688	0.409626	0.867879	FALSE
C19orf33	chromosome 19 open reading frame 33	0.0913927	-0.206085	0.388871	0.490184	0.883692	FALSE
C19orf35	chromosome 19 open reading frame 35	-0.279986	-0.684269	0.124297	0.145105	0.724268	FALSE
C19orf38	chromosome 19 open reading frame 38	0.0132521	-0.242614	0.269118	0.905731	0.925319	FALSE
C19orf43	chromosome 19 open reading frame 43	-0.554994	-0.826734	-0.283255	0.00194888	0.00582743	FALSE
C19orf44	chromosome 19 open reading frame 44	-0.145179	-0.402916	0.112558	0.223937	0.797072	FALSE
C19orf45	chromosome 19 open reading frame 45	-0.16132	-0.42961	0.106969	0.197474	0.778119	FALSE
C19orf47	chromosome 19 open reading frame 47	0.223897	-0.0539818	0.501775	0.0982282	0.639598	FALSE
C19orf48	chromosome 19 open reading frame 48	0.310996	0.0175991	0.604393	0.0406437	0.390074	FALSE
C19orf52	chromosome 19 open reading frame 52	0.108332	-0.169655	0.38632	0.386517	0.862319	FALSE
C19orf53	chromosome 19 open reading frame 53	0.0541198	-0.242907	0.351147	0.678809	0.907815	FALSE
C19orf54	chromosome 19 open reading frame 54	-0.0215375	-0.349947	0.306872	0.880842	0.923758	FALSE
C19orf57	chromosome 19 open reading frame 57	-0.0956814	-0.383556	0.192193	0.456732	0.877704	FALSE
C19orf60	chromosome 19 open reading frame 60	0.104915	-0.20006	0.409891	0.441792	0.874781	FALSE
C19orf66	chromosome 19 open reading frame 66	-0.401207	-0.770166	-0.0322467	0.0369891	0.361502	FALSE
C19orf67	chromosome 19 open reading frame 67	-0.0250134	-0.302273	0.252246	0.836749	0.920812	FALSE
C19orf68	chromosome 19 open reading frame 68	0.0156429	-0.283754	0.31504	0.904908	0.925269	FALSE
C19orf70	chromosome 19 open reading frame 70	0.0265484	-0.345816	0.398913	0.870565	0.923092	FALSE
C19orf71	chromosome 19 open reading frame 71	0.0552677	-0.369491	0.480027	0.766725	0.915587	FALSE
C19orf73	chromosome 19 open reading frame 73	0.0874781	-0.376688	0.551644	0.668567	0.906802	FALSE
C19orf81	chromosome 19 open reading frame 81	-0.0842371	-0.40054	0.232066	0.547958	0.892554	FALSE
C19orf84	chromosome 19 open reading frame 84	0.169775	-0.10378	0.44333	0.185118	0.767725	FALSE
C1D	C1D nuclear receptor corepressor	-0.180155	-0.525399	0.16509	0.256308	0.815645	FALSE
C1GALT1	core 1 synthase, glycoprotein-N-acetylgalactosamine 3-beta-galactosyltransferase 1	-0.0654824	-0.323377	0.192412	0.566274	0.895042	FALSE
C1GALT1C1	C1GALT1 specific chaperone 1	-0.211364	-0.519958	0.0972312	0.148931	0.729247	FALSE
C1GALT1C1L	C1GALT1-specific chaperone 1 like	0.0128529	-0.275884	0.30159	0.918919	0.92612	FALSE
C1orf100	chromosome 1 open reading frame 100	0.1686	-0.130595	0.467795	0.22377	0.796964	FALSE
C1orf101	chromosome 1 open reading frame 101	-0.119232	-0.453684	0.215219	0.42615	0.871536	FALSE
C1orf105	chromosome 1 open reading frame 105	0.0503542	-0.225341	0.32605	0.678088	0.907745	FALSE
C1orf106	chromosome 1 open reading frame 106	-0.177164	-0.454652	0.100324	0.174347	0.757667	FALSE
C1orf109	chromosome 1 open reading frame 109	0.00630989	-0.253394	0.266013	0.955679	0.92826	FALSE
C1orf111	chromosome 1 open reading frame 111	-0.199209	-0.612653	0.214234	0.291223	0.831649	FALSE
C1orf112	chromosome 1 open reading frame 112	-0.111215	-0.369197	0.146766	0.341061	0.849527	FALSE
C1orf115	chromosome 1 open reading frame 115	-0.0638461	-0.333778	0.206085	0.592539	0.898384	FALSE
C1orf116	chromosome 1 open reading frame 116	-0.0581149	-0.395482	0.279253	0.695236	0.909389	FALSE
C1orf122	chromosome 1 open reading frame 122	0.072878	-0.197892	0.343648	0.543825	0.891973	FALSE
C1orf123	chromosome 1 open reading frame 123	0.0559736	-0.264419	0.376366	0.691183	0.909006	FALSE
C1orf127	chromosome 1 open reading frame 127	0.230702	-0.0358667	0.49727	0.0798155	0.586974	FALSE
C1orf131	chromosome 1 open reading frame 131	-0.389916	-0.729436	-0.050396	0.0300287	0.300839	FALSE
C1orf137	chromosome 1 open reading frame 137	0.108766	-0.221841	0.439373	0.461139	0.878535	FALSE
C1orf141	chromosome 1 open reading frame 141	0.0285474	-0.232817	0.289912	0.803145	0.918396	FALSE
C1orf145	chromosome 1 open reading frame 145	-0.136727	-0.520321	0.246868	0.426232	0.871553	FALSE
C1orf146	chromosome 1 open reading frame 146	-0.0179237	-0.30792	0.272073	0.887642	0.924191	FALSE
C1orf158	Transcript Identified by AceView, Entrez Gene ID(s) 93190	0.257057	-0.0349179	0.549031	0.0757667	0.573012	FALSE
C1orf159	chromosome 1 open reading frame 159	0.0791734	-0.20003	0.358376	0.523095	0.888943	FALSE
C1orf162	chromosome 1 open reading frame 162	-0.188403	-0.552948	0.176142	0.260471	0.817745	FALSE
C1orf167	chromosome 1 open reading frame 167	0.0545762	-0.346307	0.45546	0.756334	0.914746	FALSE
C1orf168	chromosome 1 open reading frame 168	-0.003583	-0.294931	0.287765	0.977556	0.929475	FALSE
C1orf174	chromosome 1 open reading frame 174	-0.0898214	-0.401316	0.221673	0.516324	0.887909	FALSE
C1orf185	chromosome 1 open reading frame 185	-0.0592044	-0.319441	0.201032	0.606442	0.900054	FALSE
C1orf186	chromosome 1 open reading frame 186	0.0366659	-0.239313	0.312645	0.761989	0.915206	FALSE
C1orf189	chromosome 1 open reading frame 189	-0.142084	-0.436806	0.152637	0.290978	0.831549	FALSE
C1orf194	chromosome 1 open reading frame 194	-0.263242	-0.575582	0.0490983	0.0863581	0.607537	FALSE
C1orf195	chromosome 1 open reading frame 195	-0.0440908	-0.321073	0.232892	0.717107	0.911392	FALSE
C1orf198	chromosome 1 open reading frame 198	-0.187657	-0.498975	0.123661	0.196496	0.777337	FALSE
C1orf204	chromosome 1 open reading frame 204	0.00148391	-0.306413	0.309381	0.991203	0.930211	FALSE
C1orf21	chromosome 1 open reading frame 21	-0.0460445	-0.3904	0.298311	0.760515	0.915087	FALSE
C1orf210	chromosome 1 open reading frame 210	0.0342286	-0.236734	0.305192	0.773294	0.91611	FALSE
C1orf216	chromosome 1 open reading frame 216	0.136609	-0.122362	0.39558	0.251642	0.81322	FALSE
C1orf220	chromosome 1 open reading frame 220	-0.0856627	-0.345123	0.173797	0.459613	0.878248	FALSE
C1orf226	chromosome 1 open reading frame 226	-0.192031	-0.45253	0.0684671	0.124513	0.693312	FALSE
C1orf228	chromosome 1 open reading frame 228	-0.17625	-0.460096	0.107596	0.184925	0.767554	FALSE
C1orf229	chromosome 1 open reading frame 229	-0.0139709	-0.312175	0.284234	0.914683	0.925865	FALSE
C1orf233	chromosome 1 open reading frame 233	-1.38323	-1.68466	-1.08181	1.35975e-05	1.36562e-13	TRUE
C1orf234	chromosome 1 open reading frame 234	0.0764043	-0.19854	0.351349	0.531201	0.890152	FALSE
C1orf27	chromosome 1 open reading frame 27	0.00287573	-0.395015	0.400766	0.986808	0.929976	FALSE
C1orf35	chromosome 1 open reading frame 35	0.177371	-0.142553	0.497295	0.230545	0.801223	FALSE
C1orf43	chromosome 1 open reading frame 43	-0.148956	-0.43182	0.133908	0.252381	0.81361	FALSE
C1orf50	chromosome 1 open reading frame 50	0.183899	-0.141394	0.509193	0.222434	0.796098	FALSE
C1orf52	chromosome 1 open reading frame 52	0.0193545	-0.259769	0.298478	0.87408	0.923321	FALSE
C1orf53	chromosome 1 open reading frame 53	-0.0579272	-0.329912	0.214058	0.629184	0.902652	FALSE
C1orf54	chromosome 1 open reading frame 54	-0.182137	-0.504975	0.140702	0.223284	0.79665	FALSE
[truncated: 17,514 more rows]

## Sheet: Proteome (P)
Intracellular Proteome Mass-Spec Analysis (P): HS-5 LYNKO vs. LYNWT
Table of differentially expressed proteins
SYMBOL	ID	logFC	p.val	p.adj	significant
ASS1	P00966	-7.12	3.29517e-12	2.15e-14	TRUE
IL1B	P01584	-6.51	2.28703e-12	2.15e-14	TRUE
MAP1B	P46821	-6.37	4.62873e-10	1.93e-14	TRUE
UCHL1	P09936	-6.36	3.89863e-12	2.15e-14	TRUE
ASNS	P08243	-5.29	1.06426e-10	2.15e-14	TRUE
ALDH1A3	P47895	-5.19	2.56354e-11	2.15e-14	TRUE
SUGP2	Q8IX01	-5.16	3.08233e-11	2.15e-14	TRUE
SLC38A2	Q96QD8	-4.95	2.62823e-11	2.15e-14	TRUE
FABP5	Q01469	-4.86	1.19088e-10	2.15e-14	TRUE
HPCAL1	P37235	-4.69	3.27073e-11	2.15e-14	TRUE
PTGS2	P35354	-4.49	8.31452e-08	0.000846	TRUE
TMEM205	Q6UW68	-4.29	2.8927e-10	2.15e-14	TRUE
C11orf68	Q9H3H3	-4.28	1.23054e-10	2.15e-14	TRUE
MMP3	P08254	-4.28	1.06192e-10	2.15e-14	TRUE
LUZP1	Q86V48	-4	7.71384e-10	4.89e-12	TRUE
LANCL1	O43813	-3.98	3.18651e-10	2.15e-14	TRUE
AMPD2	Q01433	-3.89	1.79357e-09	8.97e-10	TRUE
SLC7A5	Q01650	-3.84	1.66791e-08	1.2e-05	TRUE
C11orf58	O00193	-3.76	6.81047e-10	1.93e-14	TRUE
ME2	P23368	-3.7	1.79791e-09	9.08e-10	TRUE
FAP	Q12884	-3.65	6.38796e-10	1.27e-12	TRUE
PSMD9	O00233	-3.64	1.22918e-08	4.58e-06	TRUE
NFKB1	P19838	-3.63	2.00019e-09	1.63e-09	TRUE
SDHB	P21912	-3.63	3.26561e-10	2.15e-14	TRUE
YWHAG	P61981	-3.56	4.22309e-10	1.93e-14	TRUE
PAXX	Q9BUH6	-3.45	3.23673e-09	1.89e-08	TRUE
SCO1	O75880	-3.42	1.15513e-09	7.11e-11	TRUE
ACAA2	P42765	-3.28	1.46397e-09	2.96e-10	TRUE
MAP3K20	Q9NYL2	-3.25	7.29111e-09	6.84e-07	TRUE
BID	P55957	-3.2	4.00539e-10	1.93e-14	TRUE
SEC16A	O15027	-3.02	8.33249e-08	0.000849	TRUE
KIF2A	O00139	-2.94	3.9044e-09	4.58e-08	TRUE
IPO11	Q9UI26	-2.91	5.28716e-09	4.61e-09	TRUE
DIDO1	Q9BTC0	-2.83	2.13026e-11	1.93e-14	TRUE
ITGAV	P06756	-2.73	1.60329e-08	1.07e-05	TRUE
RAB1A	P62820	-2.67	9.07388e-09	5.68e-08	TRUE
NAMPT	P43490	-2.42	2.92741e-10	2.15e-14	TRUE
RAB5A	P20339	-2.35	2.07801e-09	1.95e-11	TRUE
MMP1	P03956	-2.16	1.0811e-08	2.94e-06	TRUE
ANPEP	P15144	-2.15	7.77512e-11	1.93e-14	TRUE
SOD2	P04179	-2.11	1.84402e-08	1.64e-05	TRUE
AURKA	O14965	-1.91	6.53967e-07	0.0271	TRUE
PSAT1	Q9Y617	-1.75	1.43237e-08	7.61e-06	TRUE
EPS15L1	Q9UBC2	-1.74	4.31415e-07	0.0155	TRUE
ARHGEF2	Q92974	-1.55	8.08212e-09	3.41e-08	TRUE
NARS	O43776	-1.51	4.34902e-08	2.04e-05	TRUE
PHGDH	O43175	-1.37	1.1172e-08	3.28e-06	TRUE
SLC1A5	Q15758	-1.35	1.88482e-07	0.000832	TRUE
LMAN1	P49257	-1.22	6.83492e-08	0.00057	TRUE
YARS	P54577	-1.18	4.1214e-08	0.000171	TRUE
CNDP2	Q96KP4	-1.14	5.20093e-07	0.00553	TRUE
SERPINB2	P05120	-1.13	1.35926e-08	3.28e-07	TRUE
GARS	P41250	-1.02	8.02792e-08	0.000791	TRUE
ENO2	P09104	1.01	3.24792e-07	0.0102	TRUE
TRIO	O75962	1.01	7.01038e-08	0.000602	TRUE
NT5E	P21589	1.04	2.51671e-07	0.00686	TRUE
RPL23	P62829	1.04	5.24763e-08	3.48e-05	TRUE
BASP1	P80723	1.07	5.22896e-08	3.45e-05	TRUE
SLC2A1	P11166	1.11	1.59553e-07	0.000585	TRUE
TRIP13	Q15645	1.12	2.16563e-06	0.0456	TRUE
ISG15	P05161	1.13	2.39628e-07	0.00138	TRUE
COL6A1	P12109	1.16	5.13444e-08	3.28e-05	TRUE
EHD2	Q9NZN4	1.17	9.66816e-07	0.0453	TRUE
P4HA1	P13674	1.17	3.2563e-08	8.2e-06	TRUE
STAT1	P42224	1.18	8.02917e-09	3.31e-08	TRUE
G6PD	P11413	1.19	3.73366e-09	6.9e-10	TRUE
TPI1	P60174	1.19	2.79481e-08	4.99e-06	TRUE
CTSB	P07858	1.2	7.46273e-08	9.56e-05	TRUE
AHNAK2	Q8IVF2	1.25	8.68707e-09	1.35e-06	TRUE
GAPDH	P04406	1.25	3.80056e-09	7.57e-10	TRUE
NNT	Q13423	1.31	3.90904e-07	0.00345	TRUE
PPME1	Q9Y570	1.47	1.25299e-07	0.000339	TRUE
STOM	P27105	1.52	1.05507e-07	0.00134	TRUE
MYH9	P35579	1.54	3.27859e-10	1.93e-14	TRUE
NQO1	P15559	1.54	1.23265e-09	1.04e-10	TRUE
GBF1	Q92538	1.57	5.40842e-07	0.00588	TRUE
NPLOC4	Q8TAT6	1.59	2.16449e-07	0.00532	TRUE
RRM1	P23921	1.59	1.7372e-06	0.0345	TRUE
NEK7	Q8TDX7	1.8	2.22422e-06	0.0471	TRUE
ARHGAP29	Q52LW3	1.95	4.92433e-07	0.0186	TRUE
TRAPPC1	Q9Y5R8	1.97	3.18027e-07	0.0099	TRUE
NOC2L	Q9Y3T9	2.14	1.37489e-07	0.00228	TRUE
DSP	P15924	2.24	9.50126e-08	0.00108	TRUE
EPS8	Q12929	2.24	9.24458e-08	0.00103	TRUE
SYNPO	Q8N3V7	2.27	4.72399e-07	0.00475	TRUE
POFUT2	Q9Y2G5	2.33	4.98557e-07	0.00518	TRUE
TP53I3	Q53FA7	2.48	3.05629e-07	0.00221	TRUE
POLDIP2	Q9Y2S7	2.59	2.46291e-07	0.00146	TRUE
RBM3	P98179	2.88	6.44434e-08	0.000502	TRUE
GPX8	Q8TED1	2.89	1.59252e-08	1.05e-05	TRUE
GHITM	Q9H3K2	2.96	1.07978e-07	0.000239	TRUE
MAGED2	Q9UNF1	3.09	1.58808e-07	0.000579	TRUE
SDC4	P31431	3.21	9.99365e-09	8.74e-08	TRUE
LPCAT3	Q6P1A2	3.23	3.32343e-08	8.73e-06	TRUE
PCYOX1	Q9UHG3	3.27	9.15546e-09	1.64e-06	TRUE
COL12A1	Q99715	3.41	5.7344e-08	0.000386	TRUE
CIRBP	Q14011	3.53	4.11013e-08	1.72e-05	TRUE
TGFBI	Q15582	3.56	2.26746e-09	3.08e-09	TRUE
LGALS3BP	Q08380	3.66	2.24786e-09	2.95e-09	TRUE
NT5C2	P49902	3.76	1.77104e-09	6.64e-12	TRUE
TMA7	Q9Y2S6	3.78	2.14272e-06	0.045	TRUE
ECE1	P42892	3.88	3.09705e-08	7e-06	TRUE
TUBB3	Q13509	3.9	3.41194e-09	2.42e-08	TRUE
IFIT2	P09913	3.92	1.20583e-08	2e-07	TRUE
SLC2A3	P11169	3.93	2.46204e-09	4.68e-09	TRUE
FKBP1A	P62942	4.96	5.65381e-10	1.93e-14	TRUE
COL6A3	P12111	5.36	4.57786e-08	2.38e-05	TRUE
HMGCS1	Q01581	5.54	2.57026e-10	1.93e-14	TRUE
IPO8	O15397	7.89	2.62838e-11	1.93e-14	TRUE
AAAS	Q9NRG9	-3.04	0.00131048	0.841	FALSE
AAK1	Q2M2I8	-0.396	0.000933111	0.827	FALSE
AAMP	Q13685	0.534	0.00042598	0.787	FALSE
AARS	P49588	-0.943	4.39263e-08	0.000201	FALSE
AASDHPPT	Q9NRN7	-0.335	0.00026526	0.757	FALSE
ABCE1	P61221	-0.274	0.000478205	0.794	FALSE
ABCF1	Q8NE71	0.0171	0.797712	0.949	FALSE
ABCF3	Q9NUQ8	0.228	0.0155612	0.904	FALSE
ABHD12	Q8N2K0	0.585	0.000213352	0.74	FALSE
ACACA	Q13085	-0.4	0.242396	0.938	FALSE
ACAD9	Q9H845	-0.183	0.100242	0.929	FALSE
ACADVL	P49748	-0.254	0.00267709	0.865	FALSE
ACAT1	P24752	-0.551	0.000361647	0.777	FALSE
ACBD3	Q9H3P7	-0.14	0.120829	0.931	FALSE
ACIN1	Q9UKV3	-0.0495	0.708806	0.948	FALSE
ACLY	P53396	0.404	3.10239e-05	0.523	FALSE
ACO1	P21399	-0.952	4.04592e-07	0.0142	FALSE
ACO2	Q99798	-0.279	0.0202687	0.909	FALSE
ACOT1	Q86TX2	0.396	0.000396768	0.783	FALSE
ACOT7	O00154	0.0201	0.891315	0.95	FALSE
ACOT9	Q9Y305	-0.092	0.37427	0.942	FALSE
ACP1	P24666	0.112	0.401521	0.942	FALSE
ACSL1	P33121	-4.67	5.33451e-05	0.599	FALSE
ACSL3	O95573	-0.542	0.00750503	0.891	FALSE
ACSL4	O60488	-0.327	0.0877306	0.928	FALSE
ACTA1	P68133	0.643	0.0023143	0.861	FALSE
ACTB	P60709	0.122	0.0411439	0.919	FALSE
ACTL6A	O96019	-0.21	0.0256602	0.912	FALSE
ACTN1	P12814	0.331	3.45639e-05	0.539	FALSE
ACTN4	O43707	0.423	1.61474e-05	0.418	FALSE
ACTR1A	P61163	0.287	0.0323578	0.916	FALSE
ACTR2	P61160	-0.259	0.00700216	0.889	FALSE
ACTR3	P61158	0.0155	0.768248	0.948	FALSE
ADAR	P55265	-0.0224	0.784376	0.949	FALSE
ADD1	P35611	-0.0373	0.645088	0.947	FALSE
ADD3	Q9UEY8	0.396	0.010024	0.897	FALSE
ADGRE5	P48960	1.04	0.097696	0.929	FALSE
ADH5	P11766	-0.309	0.000161645	0.718	FALSE
ADNP	Q9H2P0	0.272	0.00519329	0.883	FALSE
ADRM1	Q16186	-0.15	0.573905	0.946	FALSE
ADSL	P30566	0.0573	0.460019	0.944	FALSE
ADSS	P30520	0.215	0.162844	0.934	FALSE
AFDN	P55196	0.224	0.653287	0.947	FALSE
AFG3L2	Q9Y4W6	-0.587	0.00012334	0.693	FALSE
AGPAT1	Q99943	0.239	0.487139	0.944	FALSE
AGPS	O00116	0.514	0.0761225	0.926	FALSE
AHCTF1	Q8WYP5	0.418	0.00905154	0.895	FALSE
AHCY	P23526	-0.038	0.409485	0.943	FALSE
AHCYL1	O43865	3.98	0.00493509	0.882	FALSE
AHNAK	Q09666	-0.0837	0.0725569	0.926	FALSE
AHSA1	O95433	0.301	0.00743551	0.891	FALSE
AIFM1	O95831	-0.111	0.271681	0.939	FALSE
AIMP1	Q12904	-0.311	0.00252549	0.864	FALSE
AIMP2	Q13155	0.581	0.0189356	0.908	FALSE
AK1	P00568	0.191	0.0593487	0.923	FALSE
AK2	P54819	-0.511	5.23537e-05	0.596	FALSE
AKAP12	Q02952	0.306	0.01289	0.901	FALSE
AKAP2	Q9Y2D5	-0.0784	0.296068	0.94	FALSE
AKR1A1	P14550	0.667	0.00022149	0.743	FALSE
AKR7A2	O43488	0.809	2.90048e-05	0.513	FALSE
ALCAM	Q13740	0.711	0.0021231	0.858	FALSE
ALDH18A1	P54886	0.286	0.00178413	0.852	FALSE
ALDH1B1	P30837	-0.294	0.143853	0.933	FALSE
ALDH7A1	P49419	-0.166	0.0664863	0.925	FALSE
ALDH9A1	P49189	-0.411	0.00109972	0.834	FALSE
ALDOA	P04075	0.131	0.049052	0.921	FALSE
ALDOC	P09972	-0.252	0.113855	0.93	FALSE
ALYREF	Q86V81	0.2	0.0872599	0.928	FALSE
ANLN	Q9NQW6	0.0883	0.350234	0.941	FALSE
ANP32A	P39687	-0.491	7.55916e-06	0.288	FALSE
ANP32B	Q92688	-0.255	0.00343812	0.872	FALSE
ANP32E	Q9BTT0	-0.327	0.0343172	0.916	FALSE
ANXA1	P04083	-0.0177	0.706309	0.948	FALSE
ANXA11	P50995	0.334	0.00121376	0.838	FALSE
ANXA2	P07355	0.6	3.31129e-06	0.162	FALSE
ANXA4	P09525	-0.0585	0.661061	0.947	FALSE
ANXA5	P08758	0.568	3.3838e-06	0.164	FALSE
ANXA6	P08133	-0.0949	0.176497	0.935	FALSE
ANXA7	P20073	-0.0313	0.679514	0.947	FALSE
AP1B1	Q10567	-0.298	0.0464626	0.92	FALSE
AP1G1	O43747	-0.134	0.0823757	0.927	FALSE
AP2A1	O95782	0.0786	0.316704	0.94	FALSE
AP2B1	P63010	-0.0185	0.685048	0.947	FALSE
AP2M1	Q96CW1	-0.132	0.317647	0.94	FALSE
AP2S1	P53680	-0.0688	0.598347	0.946	FALSE
AP3B1	O00203	-0.222	0.131759	0.932	FALSE
AP3D1	O14617	-0.102	0.556216	0.945	FALSE
AP3M1	Q9Y2T2	-0.177	0.0112923	0.899	FALSE
AP3S1	Q92572	0.268	0.735558	0.948	FALSE
APEH	P13798	-0.0743	0.184098	0.935	FALSE
API5	Q9BZZ5	-0.481	2.15686e-05	0.466	FALSE
APMAP	Q9HDC9	-0.0554	0.390482	0.942	FALSE
APOL2	Q9BQE5	-0.0728	0.625873	0.946	FALSE
APPL1	Q9UKG1	-0.0658	0.647772	0.947	FALSE
APRT	P07741	0.0505	0.613697	0.946	FALSE
ARAP1	Q96P48	0.445	0.0141968	0.903	FALSE
ARCN1	P48444	0.171	0.018973	0.908	FALSE
ARF1	P84077	0.113	0.102522	0.929	FALSE
ARF4	P18085	0.102	0.199817	0.936	FALSE
ARF6	P62330	-0.00924	0.936603	0.95	FALSE
ARFGAP2	Q8N6H7	0.67	0.00224657	0.86	FALSE
ARFGEF2	Q9Y6D5	0.0822	0.521253	0.945	FALSE
ARFIP1	P53367	-3.15	4.73497e-05	0.583	FALSE
ARHGAP1	Q07960	-0.165	0.0623225	0.924	FALSE
ARHGAP17	Q68EM7	1.3	1.16443e-05	0.362	FALSE
ARHGAP18	Q8N392	-0.00377	0.96464	0.951	FALSE
ARHGDIA	P52565	-0.0296	0.569048	0.946	FALSE
ARIH2	O95376	0.731	0.0843467	0.927	FALSE
ARL1	P40616	0.167	0.160304	0.934	FALSE
ARL3	P36405	0.0409	0.74079	0.948	FALSE
ARL6IP5	O75915	0.584	0.0145183	0.903	FALSE
ARL8B	Q9NVJ2	0.564	0.000290596	0.763	FALSE
ARMCX3	Q9UH62	-0.128	0.288693	0.939	FALSE
ARPC1A	Q92747	0.00856	0.905187	0.95	FALSE
ARPC1B	O15143	-2.13	0.0393756	0.918	FALSE
ARPC2	O15144	-0.0874	0.205671	0.936	FALSE
ARPC3	O15145	0.403	0.00339419	0.872	FALSE
ARPC4	P59998	-0.0898	0.132716	0.932	FALSE
ASAP1	Q9ULH1	0.206	0.115365	0.931	FALSE
ASCC2	Q9H1I8	0.172	0.237485	0.938	FALSE
ASL	P04424	0.56	0.0188541	0.908	FALSE
ASNA1	O43681	-0.356	0.00888015	0.894	FALSE
ASPH	Q12797	0.161	0.365759	0.942	FALSE
ATAD3A	Q9NVI7	-0.272	0.108965	0.93	FALSE
ATG3	Q9NT62	0.129	0.147363	0.933	FALSE
ATG7	O95352	-3.41	1.70364e-05	0.427	FALSE
ATIC	P31939	-0.282	0.000991941	0.83	FALSE
ATL3	Q6DD88	0.299	0.00430283	0.878	FALSE
ATP1A1	P05023	-0.00147	0.976544	0.951	FALSE
ATP1B3	P54709	-0.0256	0.669424	0.947	FALSE
ATP2A2	P16615	-0.241	0.00523743	0.883	FALSE
ATP2B1	P20020	-0.435	0.000609236	0.807	FALSE
ATP5F1A	P25705	-0.557	1.53699e-05	0.41	FALSE
ATP5F1B	P06576	-0.281	0.000424144	0.787	FALSE
ATP5F1C	P36542	0.533	0.00104497	0.832	FALSE
ATP5MG	O75964	-0.597	6.91831e-05	0.631	FALSE
ATP5PB	P24539	-0.473	0.00114133	0.836	FALSE
ATP5PD	O75947	-1.74	0.0350072	0.917	FALSE
ATP5PO	P48047	-0.482	0.00024352	0.75	FALSE
ATP6V1A	P38606	0.313	0.0030433	0.869	FALSE
ATP6V1B2	P21281	0.142	0.166756	0.934	FALSE
ATP6V1C1	P21283	0.535	8.43572e-05	0.654	FALSE
ATP6V1E1	P36543	0.499	0.0381268	0.918	FALSE
ATXN10	Q9UBB4	-0.203	0.0241962	0.911	FALSE
ATXN2L	Q8WWM7	-0.0922	0.582768	0.946	FALSE
AUP1	Q9Y679	0.719	0.0249875	0.912	FALSE
B2M	P61769	0.15	0.243974	0.938	FALSE
BAG3	O95817	0.569	0.00193998	0.855	FALSE
BAG6	P46379	0.425	0.047923	0.921	FALSE
BAX	Q07812	0.106	0.185549	0.935	FALSE
BAZ1B	Q9UIG0	0.0396	0.725048	0.948	FALSE
BCAP31	P51572	-0.439	0.00157713	0.848	FALSE
BCAS2	O75934	0.195	0.27729	0.939	FALSE
BCAT1	P54687	0.25	0.00881291	0.894	FALSE
BCCIP	Q9P287	0.459	0.00844586	0.893	FALSE
BCL2L13	Q9BXK5	0.729	0.000316413	0.769	FALSE
BCLAF1	Q9NYF8	-0.18	0.13115	0.932	FALSE
BLVRA	P53004	-0.542	0.0019992	0.856	FALSE
BLVRB	P30043	0.952	4.73598e-06	0.213	FALSE
BOLA2	Q9H3K6	-0.23	0.0338795	0.916	FALSE
BOP1	Q14137	0.161	0.355296	0.941	FALSE
BRD4	O60885	-1.08	0.172753	0.935	FALSE
BRIX1	Q8TDN6	0.292	0.00924114	0.895	FALSE
BSG	P35613	0.052	0.366296	0.942	FALSE
BTF3	P20290	0.26	0.0215582	0.91	FALSE
BTF3L4	Q96K17	-0.272	0.251657	0.938	FALSE
BUB3	O43684	-0.0578	0.481711	0.944	FALSE
BYSL	Q13895	-0.181	0.10013	0.929	FALSE
BZW1	Q7L1Q6	-0.0926	0.185017	0.935	FALSE
BZW2	Q9Y6E2	-0.0179	0.709553	0.948	FALSE
C12orf10	Q9HB07	-0.521	0.000175855	0.725	FALSE
C1QBP	Q07021	0.228	0.00777564	0.892	FALSE
C5orf51	A6NDU8	1.03	0.000545308	0.801	FALSE
CAB39	Q9Y376	-0.511	0.000126932	0.696	FALSE
CACYBP	Q9HB71	-0.124	0.163409	0.934	FALSE
CAD	P27708	0.00465	0.957217	0.951	FALSE
CALD1	Q05682	-0.897	2.12471e-06	0.108	FALSE
CALM1	P0DP25	-0.134	0.0334688	0.916	FALSE
CALR	P27797	0.136	0.0610221	0.924	FALSE
CALU	O43852	-0.349	0.000735074	0.816	FALSE
CAMK2D	Q13557	0.552	0.000207971	0.738	FALSE
CAND1	Q86VP6	-0.0105	0.836717	0.949	FALSE
CANX	P27824	-0.0628	0.156707	0.934	FALSE
CAP1	Q01518	-0.0102	0.865632	0.95	FALSE
CAPG	P40121	-2.32	4.4709e-06	0.204	FALSE
CAPN1	P07384	0.197	0.0317491	0.915	FALSE
CAPN2	P17655	-0.294	0.000577218	0.804	FALSE
CAPNS1	P04632	-0.0978	0.383093	0.942	FALSE
CAPRIN1	Q14444	0.464	0.000178749	0.726	FALSE
CAPZA1	P52907	0.171	0.0800373	0.927	FALSE
CAPZB	P47756	0.0309	0.679662	0.947	FALSE
CARM1	Q86X55	-0.264	0.0225931	0.91	FALSE
CARS	P49589	-1.32	8.73957e-06	0.313	FALSE
CAST	P20810	0.331	0.0104114	0.897	FALSE
CAV1	Q03135	-0.174	0.0535768	0.922	FALSE
CAVIN1	Q6NZI2	-0.0406	0.515762	0.945	FALSE
CAVIN3	Q969G5	-0.212	0.0876746	0.928	FALSE
CBR1	P16152	0.504	3.38406e-05	0.536	FALSE
CBR3	O75828	0.489	0.00101657	0.831	FALSE
CBX3	Q13185	-0.359	0.000326097	0.771	FALSE
CCAR1	Q8IX12	-0.429	0.00163086	0.849	FALSE
CCAR2	Q8N163	-0.319	0.00531382	0.883	FALSE
CCDC124	Q96CT7	0.725	0.000444064	0.79	FALSE
CCDC47	Q96A33	-0.274	0.044134	0.92	FALSE
CCDC6	Q16204	0.234	0.12722	0.932	FALSE
CCN1	O00622	-0.978	0.000197458	0.734	FALSE
CCNB1	P14635	-0.13	0.406696	0.943	FALSE
CCT2	P78371	0.0411	0.501212	0.944	FALSE
CCT3	P49368	-0.045	0.319166	0.94	FALSE
CCT4	P50991	0.00893	0.870537	0.95	FALSE
CCT5	P48643	-0.146	0.0145115	0.903	FALSE
CCT6A	P40227	0.0552	0.305216	0.94	FALSE
CCT7	Q99832	-0.0151	0.781513	0.949	FALSE
CCT8	P50990	-0.126	0.0206965	0.909	FALSE
CD109	Q6YHK3	0.269	0.405821	0.943	FALSE
CD2AP	Q9Y5K6	0.284	0.0258117	0.912	FALSE
CD2BP2	O95400	-0.071	0.674438	0.947	FALSE
CD44	P16070	0.457	3.54878e-05	0.543	FALSE
CD47	Q08722	-0.49	0.00204625	0.857	FALSE
CD82	P27701	0.266	0.747152	0.948	FALSE
CDC37	Q16543	0.0131	0.864734	0.95	FALSE
CDC42	P60953	0.615	0.00168579	0.85	FALSE
CDC42BPB	Q9Y5S2	0.254	0.0167333	0.906	FALSE
CDC5L	Q99459	0.0721	0.442947	0.943	FALSE
CDC73	Q6P1J9	0.45	0.0130423	0.901	FALSE
CDH2	P19022	-2.55	0.00196494	0.856	FALSE
CDK1	P06493	0.158	0.0276857	0.913	FALSE
CDK12	Q9NYV4	-0.759	0.00289292	0.868	FALSE
CDK2	P24941	0.367	0.00473587	0.881	FALSE
CDK4	P11802	0.617	5.86344e-05	0.611	FALSE
CDK5RAP3	Q96JB5	-0.234	0.0125155	0.901	FALSE
CDK6	Q00534	0.391	0.0469735	0.92	FALSE
CDKN2A	P42771	0.198	0.220311	0.937	FALSE
CDV3	Q9UKY7	-0.523	1.80998e-06	0.0924	FALSE
CEBPZ	Q03701	0.247	0.148996	0.933	FALSE
CEP250	Q9BV73	2.5	7.8343e-05	0.645	FALSE
CFL1	P23528	0.763	5.0466e-06	0.223	FALSE
CFL2	Q9Y281	0.352	0.0207468	0.909	FALSE
CHCHD3	Q9NX63	-0.151	0.249252	0.938	FALSE
CHD4	Q14839	-0.256	0.0144296	0.903	FALSE
CHMP4A	Q9BY43	-0.0571	0.545094	0.945	FALSE
CHMP4B	Q9H444	-0.175	0.0211811	0.909	FALSE
CHMP5	Q9NZZ3	0.302	0.00163164	0.849	FALSE
CHORDC1	Q9UHD1	0.237	0.0361793	0.917	FALSE
CHTOP	Q9Y3Y2	-0.191	0.134795	0.932	FALSE
CIAO2B	Q9Y3D0	0.662	0.00017641	0.725	FALSE
CISD2	Q8N5K1	-0.358	0.0232957	0.911	FALSE
CKAP4	Q07065	-0.16	0.00729584	0.89	FALSE
CKAP5	Q14008	0.272	0.00895724	0.894	FALSE
CKB	P12277	-2.45	0.0238586	0.911	FALSE
CLASP1	Q7Z460	0.561	0.000182872	0.728	FALSE
CLDN11	O75508	0.227	0.103251	0.929	FALSE
CLIC1	O00299	0.138	0.0210988	0.909	FALSE
CLIC4	Q9Y696	0.199	0.129886	0.932	FALSE
CLINT1	Q14677	-0.684	0.00901558	0.895	FALSE
CLPP	Q16740	-0.243	0.0678994	0.925	FALSE
CLPTM1	O96005	-0.114	0.672815	0.947	FALSE
CLTA	P09496	0.105	0.452922	0.944	FALSE
CLTC	Q00610	0.0777	0.095885	0.929	FALSE
CMPK1	P30085	-0.433	0.000144674	0.708	FALSE
CNN2	Q99439	0.155	0.235318	0.938	FALSE
CNN3	Q15417	-0.159	0.0842951	0.927	FALSE
CNOT1	A5YKK6	-0.156	0.132002	0.932	FALSE
CNOT9	Q92600	-0.106	0.171541	0.935	FALSE
CNP	P09543	0.63	0.000842893	0.823	FALSE
CNPY2	Q9Y2B0	-0.0554	0.430578	0.943	FALSE
COASY	Q13057	0.939	0.000202831	0.736	FALSE
COL6A2	P12110	0.19	0.0318566	0.915	FALSE
COLGALT1	Q8NBJ5	-0.0543	0.40927	0.943	FALSE
COMMD10	Q9Y6G5	-0.726	0.000619602	0.808	FALSE
COPA	P53621	0.0908	0.0799344	0.927	FALSE
COPB1	P53618	0.113	0.0689591	0.925	FALSE
COPB2	P35606	0.115	0.0351049	0.917	FALSE
COPE	O14579	0.239	0.0300473	0.914	FALSE
COPG1	Q9Y678	-0.0361	0.523031	0.945	FALSE
COPS2	P61201	-0.282	0.0205943	0.909	FALSE
COPS3	Q9UNS2	0.17	0.185751	0.935	FALSE
COPS4	Q9BT78	0.311	0.00559895	0.884	FALSE
COPS5	Q92905	-0.157	0.324329	0.94	FALSE
COPS6	Q7L5N1	0.285	0.0119871	0.9	FALSE
COPS7A	Q9UBW8	0.284	0.0786011	0.926	FALSE
COPS8	Q99627	0.522	0.0560731	0.923	FALSE
COPZ1	P61923	0.231	0.0156081	0.905	FALSE
CORO1B	Q9BR76	0.0509	0.6275	0.947	FALSE
CORO1C	Q9ULV4	0.0358	0.631739	0.947	FALSE
COTL1	Q14019	-0.116	0.235624	0.938	FALSE
COX2	P00403	0.214	0.0947139	0.928	FALSE
COX4I1	P13073	-0.0852	0.337845	0.941	FALSE
COX5B	P10606	-0.309	0.0245241	0.912	FALSE
COX6C	P09669	-0.071	0.383322	0.942	FALSE
CPNE1	Q99829	0.292	0.0013303	0.842	FALSE
CPNE3	O75131	0.238	0.00598751	0.886	FALSE
CPOX	P36551	-0.193	0.315197	0.94	FALSE
CPSF1	Q10570	0.234	0.0952163	0.929	FALSE
CPSF2	Q9P2I0	0.333	0.182424	0.935	FALSE
CPSF3	Q9UKF6	-0.119	0.225476	0.937	FALSE
CPSF6	Q16630	-0.294	0.00714009	0.89	FALSE
CPSF7	Q8N684	-0.259	0.111478	0.93	FALSE
CRK	P46108	0.103	0.616007	0.946	FALSE
CRTAP	O75718	0.172	0.088281	0.928	FALSE
CRYBG1	Q9Y4K1	0.445	0.00887158	0.894	FALSE
CRYZ	Q08257	-0.505	0.00139461	0.844	FALSE
CS	O75390	-0.225	0.00494034	0.882	FALSE
CSDE1	O75534	0.0713	0.368235	0.942	FALSE
CSE1L	P55060	-0.0997	0.103815	0.929	FALSE
CSK	P41240	-0.148	0.248877	0.938	FALSE
CSNK2A3	Q8NEV1	0.157	0.077728	0.926	FALSE
CSNK2B	P67870	0.217	0.195097	0.936	FALSE
CSRP1	P21291	-0.536	7.43095e-05	0.639	FALSE
CSTB	P04080	0.374	0.0335633	0.916	FALSE
CSTF2	P33240	-0.357	0.00298764	0.868	FALSE
CSTF3	Q12996	0.248	0.0116412	0.899	FALSE
CTBP2	P56545	0.159	0.242998	0.938	FALSE
CTNNA1	P35221	0.285	0.00940449	0.895	FALSE
CTNNB1	P35222	0.61	0.00220515	0.859	FALSE
CTNNBL1	Q8WYA6	-0.133	0.256062	0.938	FALSE
CTNND1	O60716	0.28	0.0131016	0.902	FALSE
CTPS1	P17812	-0.469	0.000211466	0.74	FALSE
CTSA	P10619	0.466	0.0155483	0.904	FALSE
CTSD	P07339	0.755	3.19626e-05	0.527	FALSE
CTSZ	Q9UBR2	-0.128	0.323152	0.94	FALSE
CTTN	Q14247	-0.226	0.010018	0.897	FALSE
CUL3	Q13618	-0.384	0.0056774	0.885	FALSE
CUL4B	Q13620	0.598	7.80802e-06	0.294	FALSE
CYB5A	P00167	-0.169	0.0983965	0.929	FALSE
CYB5B	O43169	0.559	0.00713597	0.89	FALSE
CYB5R3	P00387	0.107	0.0480716	0.921	FALSE
CYC1	P08574	-0.0647	0.681917	0.947	FALSE
CYCS	P99999	-0.443	1.12018e-05	0.355	FALSE
CYFIP1	Q7L576	-0.293	0.0320507	0.915	FALSE
DAB2	P98082	0.889	0.000171928	0.723	FALSE
DAD1	P61803	-0.242	0.0225416	0.91	FALSE
DAP3	P51398	0.138	0.138756	0.932	FALSE
DARS	P14868	-0.347	6.36874e-05	0.621	FALSE
DARS2	Q6PI48	-3.91	0.000251551	0.753	FALSE
DBI	P07108	0.0369	0.693533	0.947	FALSE
DBN1	Q16643	-1.09	0.000621492	0.808	FALSE
DBNL	Q9UJU6	0.351	0.000968253	0.829	FALSE
DCK	P27707	-3.43	0.000501262	0.797	FALSE
DCPS	Q96C86	-0.0686	0.652913	0.947	FALSE
DCTN1	Q14203	0.135	0.0850073	0.927	FALSE
DCTN2	Q13561	0.151	0.0333259	0.916	FALSE
DCTN4	Q9UJW0	0.767	0.000769326	0.819	FALSE
DDB1	Q16531	-0.195	0.0117812	0.9	FALSE
DDOST	P39656	0.186	0.00510197	0.882	FALSE
DDRGK1	Q96HY6	-0.00321	0.981783	0.951	FALSE
DDT	P30046	0.041	0.745564	0.948	FALSE
DDX1	Q92499	0.0636	0.254133	0.938	FALSE
DDX17	Q92841	-0.201	0.00152418	0.847	FALSE
DDX18	Q9NVP1	-0.0213	0.90608	0.95	FALSE
DDX19A	Q9NUU7	-0.0912	0.186258	0.935	FALSE
DDX21	Q9NR30	-0.426	0.000313822	0.768	FALSE
DDX23	Q9BUQ8	-0.294	0.010556	0.898	FALSE
DDX24	Q9GZR7	0.674	0.00104714	0.832	FALSE
DDX27	Q96GQ7	-0.379	0.00312059	0.87	FALSE
DDX39B	Q13838	-0.196	0.00258538	0.864	FALSE
DDX3X	O00571	0.0148	0.785025	0.949	FALSE
DDX42	Q86XP3	0.0917	0.654495	0.947	FALSE
DDX46	Q7L014	0.118	0.142087	0.933	FALSE
DDX47	Q9H0S4	0.976	8.81922e-05	0.658	FALSE
DDX49	Q9Y6V7	-0.473	0.00339462	0.872	FALSE
DDX5	P17844	-0.343	0.000131793	0.699	FALSE
DDX50	Q9BQ39	0.669	0.000486146	0.795	FALSE
DDX52	Q9Y2R4	0.817	0.00965237	0.896	FALSE
DDX6	P26196	0.0331	0.590614	0.946	FALSE
DEK	P35659	-0.119	0.0909786	0.928	FALSE
DENR	O43583	0.0993	0.735471	0.948	FALSE
DERL1	Q9BUN8	0.286	0.0188554	0.908	FALSE
DFFA	O00273	0.467	0.000335317	0.773	FALSE
DHRS7	Q9Y394	0.163	0.102114	0.929	FALSE
DHX15	O43143	-0.345	0.000409735	0.785	FALSE
DHX30	Q7L2E3	0.126	0.378608	0.942	FALSE
DHX36	Q9H2U1	0.627	0.0151033	0.904	FALSE
DHX9	Q08211	-0.139	0.0360091	0.917	FALSE
DIAPH1	O60610	0.642	0.000343383	0.774	FALSE
DIS3	Q9Y2L1	-0.0591	0.646275	0.947	FALSE
DKC1	O60832	0.132	0.261254	0.938	FALSE
DLAT	P10515	-0.114	0.451243	0.943	FALSE
DLST	P36957	-0.301	0.00402464	0.876	FALSE
DNAJA1	P31689	-0.0788	0.232671	0.937	FALSE
DNAJB1	P25685	0.21	0.0455717	0.92	FALSE
DNAJB11	Q9UBS4	0.115	0.336015	0.941	FALSE
DNAJC10	Q8IXB1	0.232	0.177413	0.935	FALSE
DNAJC13	O75165	0.612	0.000315398	0.769	FALSE
DNAJC5	Q9H3Z4	0.199	0.0903246	0.928	FALSE
DNAJC7	Q99615	0.0721	0.538762	0.945	FALSE
DNAJC8	O75937	-0.37	0.0221631	0.91	FALSE
DNAJC9	Q8WXX5	-0.151	0.199317	0.936	FALSE
DNM1L	O00429	0.624	8.39086e-06	0.306	FALSE
DNM2	P50570	-0.446	0.000206105	0.738	FALSE
DNMT1	P26358	0.0695	0.270369	0.939	FALSE
DNPEP	Q9ULA0	-0.837	3.64553e-05	0.547	FALSE
DOHH	Q9BU89	0.167	0.409521	0.943	FALSE
DPM1	O60762	0.376	0.0033906	0.872	FALSE
DPP3	Q9NY33	0.342	0.00564194	0.885	FALSE
DPP9	Q86TI2	-0.195	0.0848323	0.927	FALSE
DPYSL2	Q16555	-0.463	0.000565129	0.803	FALSE
DPYSL3	Q14195	-0.156	0.0243872	0.912	FALSE
DRG1	Q9Y295	-0.251	0.148555	0.933	FALSE
DRG2	P55039	-0.364	0.00902776	0.895	FALSE
DST	Q03001	0.956	7.37605e-05	0.638	FALSE
DTYMK	P23919	-0.177	0.129489	0.932	FALSE
DUT	P33316	0.922	9.26395e-05	0.664	FALSE
DYNC1H1	Q14204	-0.329	4.08559e-05	0.563	FALSE
DYNC1I2	Q13409	-0.501	0.00024068	0.749	FALSE
DYNC1LI1	Q9Y6G9	-0.38	0.036735	0.917	FALSE
DYNC1LI2	O43237	0.0145	0.904867	0.95	FALSE
DYNLL1	P63167	-0.153	0.261631	0.939	FALSE
DYNLT1	P63172	-2.85	0.0400547	0.918	FALSE
EBNA1BP2	Q99848	0.325	0.00316104	0.87	FALSE
EBP	Q15125	-0.00791	0.972587	0.951	FALSE
ECHS1	P30084	0.441	0.00172046	0.851	FALSE
ECI1	P42126	0.113	0.0722637	0.925	FALSE
ECPAS	Q5VYK3	-0.0918	0.143865	0.933	FALSE
EDC4	Q6P2E9	-0.202	0.120175	0.931	FALSE
EDF1	O60869	0.137	0.0650027	0.924	FALSE
EEA1	Q15075	-0.946	8.18074e-06	0.302	FALSE
EEF1A1	P68104	0.19	0.00581347	0.885	FALSE
EEF1AKNMT	Q8N6R0	-0.759	0.000930986	0.827	FALSE
EEF1B2	P24534	0.1	0.16769	0.934	FALSE
EEF1D	P29692	-0.0433	0.576027	0.946	FALSE
EEF1E1	O43324	0.191	0.216236	0.937	FALSE
EEF1G	P26641	0.0422	0.462887	0.944	FALSE
EEF2	P13639	0.25	0.000294506	0.764	FALSE
EFHD2	Q96C19	-0.209	0.0336128	0.916	FALSE
EFTUD2	Q15029	-0.269	0.000726261	0.816	FALSE
EGFR	P00533	0.182	0.0211596	0.909	FALSE
EHD1	Q9H4M9	-0.165	0.0154486	0.904	FALSE
EHD4	Q9H223	-0.465	0.000196106	0.734	FALSE
EIF1	P41567	0.421	0.00798544	0.892	FALSE
EIF1AX	P47813	0.512	0.00132471	0.842	FALSE
EIF2A	Q9BY44	-0.069	0.281231	0.939	FALSE
EIF2AK2	P19525	0.323	0.000245394	0.751	FALSE
EIF2AK4	Q9P2K8	-0.759	0.00115843	0.836	FALSE
EIF2B1	Q14232	0.303	0.00251819	0.863	FALSE
EIF2B2	P49770	0.726	0.000490673	0.796	FALSE
EIF2B3	Q9NR50	-1.86	2.65701e-06	0.134	FALSE
EIF2B5	Q13144	0.177	0.222353	0.937	FALSE
EIF2S1	P05198	0.096	0.0473252	0.92	FALSE
EIF2S2	P20042	-0.299	0.00286079	0.867	FALSE
EIF2S3	P41091	-0.141	0.034405	0.916	FALSE
EIF3A	Q14152	0.0214	0.637359	0.947	FALSE
EIF3B	P55884	-0.0242	0.623511	0.946	FALSE
EIF3C	Q99613	-0.175	0.00468981	0.88	FALSE
EIF3D	O15371	-0.207	0.0487661	0.921	FALSE
EIF3E	P60228	-0.19	0.00468338	0.88	FALSE
EIF3F	O00303	-0.161	0.229893	0.937	FALSE
EIF3G	O75821	0.141	0.170304	0.934	FALSE
EIF3H	O15372	-0.111	0.421861	0.943	FALSE
EIF3I	Q13347	-0.178	0.0749983	0.926	FALSE
EIF3J	O75822	-0.5	0.000219885	0.743	FALSE
EIF3K	Q9UBQ5	0.246	0.126821	0.932	FALSE
EIF3L	Q9Y262	-0.142	0.0180285	0.907	FALSE
EIF3M	Q7L2H7	0.64	0.00969818	0.896	FALSE
EIF4A1	P60842	-0.0295	0.515638	0.945	FALSE
EIF4A2	Q14240	0.209	0.0435423	0.919	FALSE
EIF4A3	P38919	-0.427	1.18027e-05	0.364	FALSE
EIF4B	P23588	-0.04	0.728283	0.948	FALSE
EIF4E	P06730	-0.386	0.00332456	0.871	FALSE
EIF4G1	Q04637	0.0322	0.466918	0.944	FALSE
EIF4G2	P78344	-0.11	0.0490859	0.921	FALSE
EIF4H	Q15056	-0.178	0.0340468	0.916	FALSE
EIF5	P55010	0.37	0.000935745	0.827	FALSE
EIF5A	P63241	-0.117	0.224041	0.937	FALSE
EIF5B	O60841	-0.379	4.32806e-05	0.571	FALSE
EIF6	P56537	0.415	0.00910192	0.895	FALSE
ELAVL1	Q15717	-0.518	8.94104e-05	0.66	FALSE
ELMO2	Q96JJ3	0.466	0.012001	0.9	FALSE
ELOB	Q15370	-0.281	0.00142041	0.844	FALSE
ELOC	Q15369	0.191	0.366366	0.942	FALSE
ELP1	O95163	0.56	0.00555905	0.884	FALSE
ELP3	Q9H9T3	-0.174	0.201378	0.936	FALSE
EMC1	Q8N766	0.22	0.185309	0.935	FALSE
EMD	P50402	-0.0033	0.977393	0.951	FALSE
EMG1	Q92979	0.117	0.028519	0.914	FALSE
ENAH	Q8N8S7	0.273	0.150419	0.933	FALSE
ENO1	P06733	0.0315	0.563295	0.946	FALSE
ENOPH1	Q9UHY7	0.351	0.000490135	0.795	FALSE
ENSA	O43768	0.284	0.240605	0.938	FALSE
EPB41L2	O43491	-0.45	0.011558	0.899	FALSE
EPB41L3	Q9Y2J2	-0.553	4.0568e-05	0.562	FALSE
EPHA2	P29317	0.306	0.00131042	0.841	FALSE
EPHX1	P07099	0.596	0.000683501	0.813	FALSE
EPN1	Q9Y6I3	0.781	0.00023624	0.748	FALSE
EPRS	P07814	-0.486	2.89461e-05	0.512	FALSE
ERAP1	Q9NZ08	0.188	0.141284	0.933	FALSE
ERC1	Q8IUD2	2.29	0.00806398	0.892	FALSE
ERGIC1	Q969X5	-0.311	0.0314549	0.915	FALSE
ERH	P84090	-0.59	0.117854	0.931	FALSE
ERLIN1	O75477	0.0167	0.896156	0.95	FALSE
ERLIN2	O94905	-0.0554	0.313401	0.94	FALSE
ERO1A	Q96HE7	0.0234	0.642872	0.947	FALSE
ERP29	P30040	-0.0812	0.30897	0.94	FALSE
ERP44	Q9BS26	-0.0841	0.160104	0.934	FALSE
ESD	P10768	-0.524	0.000144841	0.708	FALSE
ESYT1	Q9BSJ8	0.384	0.000151489	0.712	FALSE
ESYT2	A0FGR8	0.809	0.00226167	0.86	FALSE
ETF1	P62495	-0.0878	0.359876	0.941	FALSE
ETFA	P13804	0.182	0.0856804	0.927	FALSE
ETFB	P38117	-0.246	0.0302223	0.915	FALSE
EWSR1	Q01844	-0.536	3.25025e-06	0.159	FALSE
EXOSC4	Q9NPD3	-0.0168	0.803235	0.949	FALSE
EXOSC7	Q15024	-0.351	0.0716195	0.925	FALSE
EXOSC9	Q06265	-0.248	0.0256763	0.912	FALSE
EZR	P15311	0.186	0.00661216	0.888	FALSE
FAF1	Q9UNN5	-3.59	0.000291282	0.763	FALSE
FAF2	Q96CS3	-0.514	0.00184048	0.853	FALSE
FAH	P16930	-0.38	0.0104551	0.897	FALSE
FAM114A1	Q8IWE2	0.539	0.000242104	0.75	FALSE
FAM120A	Q9NZB2	0.23	0.0447472	0.92	FALSE
FAM49B	Q9NUQ9	0.504	0.017242	0.906	FALSE
FAM50A	Q14320	0.448	0.000245822	0.751	FALSE
FAM98B	Q52LJ0	-0.267	0.0672032	0.925	FALSE
FARSA	Q9Y285	-0.22	0.0374637	0.917	FALSE
FARSB	Q9NSD9	-0.519	2.19726e-05	0.469	FALSE
FASN	P49327	0.217	0.00107297	0.833	FALSE
FAU	P62861	-0.617	0.00024281	0.75	FALSE
FBL	P22087	-0.062	0.620544	0.946	FALSE
FDPS	P14324	-0.221	0.0749337	0.926	FALSE
FDXR	P22570	1.85	0.00313851	0.87	FALSE
FEN1	P39748	-0.0975	0.0598772	0.923	FALSE
FERMT2	Q96AC1	-0.0979	0.31265	0.94	FALSE
FGF2	P09038	-0.763	3.26165e-06	0.16	FALSE
FH	P07954	0.12	0.288177	0.939	FALSE
FKBP10	Q96AY3	0.502	8.20495e-06	0.302	FALSE
FKBP11	Q9NYL4	-0.561	0.000611186	0.807	FALSE
FKBP3	Q00688	-0.0189	0.746831	0.948	FALSE
FKBP4	Q02790	0.78	5.11251e-07	0.0195	FALSE
FKBP8	Q14318	0.036	0.778141	0.949	FALSE
FLII	Q13045	-0.483	0.000141705	0.706	FALSE
FLNA	P21333	0.0244	0.561576	0.945	FALSE
FLNB	O75369	0.59	5.82612e-07	0.023	FALSE
FLNC	Q14315	0.27	0.00120089	0.838	FALSE
FMNL3	Q8IVF7	-0.275	0.231363	0.937	FALSE
FN1	P02751	-0.195	0.042873	0.919	FALSE
FRYL	O94915	0.328	0.0540551	0.922	FALSE
FSCN1	Q16658	0.243	0.000891265	0.825	FALSE
FTSJ3	Q8IY81	0.269	0.0208738	0.909	FALSE
FUBP1	Q96AE4	-0.687	1.203e-05	0.368	FALSE
FUBP3	Q96I24	-0.509	3.44177e-05	0.538	FALSE
FUS	P35637	0.133	0.109362	0.93	FALSE
FXR1	P51114	0.0116	0.803499	0.949	FALSE
FXR2	P51116	0.395	0.0525916	0.922	FALSE
G3BP1	Q13283	0.464	0.000172624	0.723	FALSE
G3BP2	Q9UN86	0.354	0.0250606	0.912	FALSE
GABARAP	O95166	-0.182	0.10085	0.929	FALSE
GALE	Q14376	-0.6	0.000822156	0.822	FALSE
GALK1	P51570	0.0109	0.930074	0.95	FALSE
GALNT2	Q10471	0.978	2.5764e-05	0.494	FALSE
GANAB	Q14697	-0.0929	0.0770867	0.926	FALSE
GAPVD1	Q14C86	-0.106	0.467318	0.944	FALSE
GART	P22102	-0.438	0.000828256	0.822	FALSE
GBE1	Q04446	-0.248	0.00574457	0.885	FALSE
GBP1	P32455	-0.369	0.01527	0.904	FALSE
GCN1	Q92616	0.236	0.001727	0.851	FALSE
GDI1	P31150	-0.465	2.81951e-05	0.508	FALSE
GDI2	P50395	-0.000248	0.996044	0.951	FALSE
GFPT1	Q06210	-0.84	1.53013e-07	0.00281	FALSE
GFPT2	O94808	-2.37	0.0104186	0.897	FALSE
GGH	Q92820	0.171	0.197888	0.936	FALSE
GIGYF2	Q6Y7W6	-0.135	0.334112	0.941	FALSE
GIPC1	O14908	0.64	0.507038	0.945	FALSE
GLMN	Q92990	0.192	0.185844	0.935	FALSE
GLO1	Q04760	0.0746	0.298268	0.94	FALSE
GLOD4	Q9HC38	0.124	0.159594	0.934	FALSE
GLRX3	O76003	-0.0914	0.245873	0.938	FALSE
GLS	O94925	0.25	0.0224552	0.91	FALSE
GLT8D1	Q68CQ7	1.24	0.000107474	0.679	FALSE
GLUD1	P00367	-0.267	0.00225274	0.86	FALSE
GMFB	P60983	0.18	0.277351	0.939	FALSE
GMPPB	Q9Y5P6	-0.316	0.00737864	0.891	FALSE
GMPS	P49915	-0.238	0.00123564	0.839	FALSE
GNA11	P29992	-0.209	0.0284106	0.914	FALSE
GNAI2	P04899	0.341	0.0436158	0.919	FALSE
GNAS	P63092	-0.381	0.00074839	0.817	FALSE
GNB1	P62873	0.0535	0.659144	0.947	FALSE
GNG12	Q9UBI6	-0.0789	0.448633	0.943	FALSE
GNL1	P36915	-2.24	0.00859938	0.894	FALSE
GNL3	Q9BVP2	-0.353	0.00223131	0.86	FALSE
GNPDA1	P46926	0.0311	0.722943	0.948	FALSE
GNPNAT1	Q96EK6	0.725	0.0017271	0.851	FALSE
GNS	P15586	-0.0937	0.517065	0.945	FALSE
GOLGB1	Q14789	0.0948	0.670681	0.947	FALSE
GOLIM4	O00461	0.199	0.0518192	0.922	FALSE
GORASP2	Q9H8Y8	-0.0345	0.803941	0.949	FALSE
GOT1	P17174	-0.266	0.0675387	0.925	FALSE
GOT2	P00505	-0.276	0.00377564	0.875	FALSE
GPD2	P43304	0.207	0.315519	0.94	FALSE
GPI	P06744	-0.0986	0.106719	0.93	FALSE
GPS1	Q13098	0.335	0.00256303	0.864	FALSE
GRHPR	Q9UBQ7	-0.242	0.00191334	0.855	FALSE
GRPEL1	Q9HAV7	-0.731	0.00155605	0.848	FALSE
GSDME	O60443	-0.181	0.193984	0.936	FALSE
GSN	P06396	-0.137	0.0762787	0.926	FALSE
GSPT1	P15170	-0.0899	0.485195	0.944	FALSE
GSS	P48637	-0.0262	0.723318	0.948	FALSE
GSTM3	P21266	0.29	0.00587668	0.886	FALSE
GSTO1	P78417	-0.684	1.53208e-06	0.0775	FALSE
GSTP1	P09211	0.705	1.00804e-05	0.337	FALSE
GTF2F1	P35269	-0.00696	0.941794	0.951	FALSE
GTF2F2	P13984	0.0638	0.605126	0.946	FALSE
GTF2I	P78347	-0.0127	0.861362	0.95	FALSE
GTPBP1	O00178	-0.022	0.878212	0.95	FALSE
H1F0	P07305	-0.103	0.310276	0.94	FALSE
H1FX	Q92522	-0.198	0.148114	0.933	FALSE
H2AFV	Q71UI9	-0.514	0.0107792	0.898	FALSE
H2AFY	O75367	-0.403	0.000252083	0.753	FALSE
HACD3	Q9P035	-0.132	0.190753	0.936	FALSE
HADHA	P40939	-0.061	0.343319	0.941	FALSE
HADHB	P55084	-0.317	0.000362906	0.778	FALSE
HARS	P12081	-0.133	0.0345865	0.916	FALSE
HAT1	O14929	0.347	0.00122692	0.839	FALSE
HBS1L	Q9Y450	0.0833	0.516819	0.945	FALSE
HCFC1	P51610	0.0583	0.588657	0.946	FALSE
HDAC1	Q13547	-0.281	0.0175711	0.906	FALSE
HDGF	P51858	-0.389	7.45035e-05	0.64	FALSE
HDGFL2	Q7Z4V5	-0.21	0.0565228	0.923	FALSE
HDLBP	Q00341	0.167	0.0204698	0.909	FALSE
HEATR1	Q9H583	0.371	0.0189589	0.908	FALSE
HEBP1	Q9NRV9	0.376	0.0157241	0.905	FALSE
HECTD1	Q9ULT8	0.18	0.0953135	0.929	FALSE
HELZ2	Q9BYK8	1.25	4.83928e-05	0.586	FALSE
HERC4	Q5GLZ8	0.652	0.00763106	0.891	FALSE
HEXA	P06865	0.275	0.00401067	0.876	FALSE
HEXB	P07686	0.133	0.124256	0.931	FALSE
HGS	O14964	-0.397	0.00304568	0.869	FALSE
HIST1H1B	P16401	-0.702	3.40584e-06	0.165	FALSE
HIST1H1C	P16403	-0.631	5.98878e-06	0.25	FALSE
HIST1H2AC	Q93077	-0.8	0.000642885	0.81	FALSE
HIST1H2AJ	Q99878	-0.292	0.00613708	0.887	FALSE
HIST1H2BL	Q99880	-0.234	0.00554038	0.884	FALSE
HIST1H4I	P62805	-0.351	0.000596368	0.806	FALSE
HIST2H2BE	Q16778	-0.353	0.00156686	0.848	FALSE
HIST2H3C	Q71DI3	-0.707	6.03323e-05	0.614	FALSE
HK1	P19367	-0.0549	0.265925	0.939	FALSE
HK2	P52789	-0.772	0.00170784	0.851	FALSE
HLA-C	P10321	0.0798	0.67289	0.947	FALSE
HM13	Q8TCT9	-0.424	0.000226268	0.745	FALSE
HMGA1	P17096	-0.0664	0.684368	0.947	FALSE
HMGA2	P52926	2.5	0.00196629	0.856	FALSE
HMGB1	P09429	-0.631	3.70548e-06	0.177	FALSE
HMGB2	P26583	-0.345	0.000374859	0.78	FALSE
HMGB3	O15347	-0.402	0.00093722	0.828	FALSE
HMGN2	P05204	0.211	0.304332	0.94	FALSE
HNRNPA0	Q13151	0.0163	0.899895	0.95	FALSE
HNRNPA1	P09651	0.0884	0.364432	0.942	FALSE
HNRNPA2B1	P22626	-0.234	0.000936383	0.827	FALSE
HNRNPA3	P51991	-0.505	5.06047e-05	0.592	FALSE
HNRNPAB	Q99729	0.156	0.236123	0.938	FALSE
HNRNPC	P07910	0.0254	0.626134	0.947	FALSE
HNRNPD	Q14103	0.0431	0.434519	0.943	FALSE
HNRNPDL	O14979	-0.182	0.030422	0.915	FALSE
HNRNPF	P52597	0.0147	0.857035	0.95	FALSE
HNRNPH1	P31943	0.375	0.00176379	0.852	FALSE
HNRNPH3	P31942	-0.15	0.0424185	0.919	FALSE
HNRNPK	P61978	-0.215	0.00319846	0.87	FALSE
HNRNPL	P14866	-0.129	0.359506	0.941	FALSE
HNRNPM	P52272	-0.108	0.0599103	0.923	FALSE
HNRNPR	O43390	0.0251	0.702549	0.948	FALSE
HNRNPU	Q00839	-0.349	0.000497089	0.796	FALSE
HNRNPUL1	Q9BUJ2	-0.33	0.00963326	0.896	FALSE
HNRNPUL2	Q1KMD3	-0.375	0.00169726	0.851	FALSE
HP1BP3	Q5SSJ5	-0.0293	0.672153	0.947	FALSE
HPF1	Q9NWY4	0.352	0.00296206	0.868	FALSE
HPRT1	P00492	0.609	1.37051e-05	0.39	FALSE
HS1BP3	Q53T59	0.369	0.0180488	0.907	FALSE
HSD17B10	Q99714	-0.359	0.00260714	0.864	FALSE
HSD17B12	Q53GQ0	0.402	0.000812306	0.821	FALSE
HSD17B4	P51659	-0.209	0.103255	0.929	FALSE
HSDL2	Q6YN16	0.714	0.00336728	0.872	FALSE
HSP90AA1	P07900	0.243	0.000557899	0.803	FALSE
HSP90AB1	P08238	0.0273	0.664631	0.947	FALSE
HSP90B1	P14625	-0.227	0.000728337	0.816	FALSE
HSPA13	P48723	-0.498	0.0146187	0.903	FALSE
HSPA1A	P0DMV9	0.235	0.00320462	0.87	FALSE
HSPA4	P34932	0.0136	0.759177	0.948	FALSE
HSPA5	P11021	-0.698	3.1513e-07	0.00977	FALSE
HSPA6	P17066	-0.14	0.220015	0.937	FALSE
HSPA8	P11142	0.154	0.00996749	0.897	FALSE
HSPA9	P38646	-0.82	1.1211e-07	0.00151	FALSE
HSPB1	P04792	0.545	7.5607e-06	0.288	FALSE
HSPBP1	Q9NZL4	0.225	0.133376	0.932	FALSE
HSPD1	P10809	-0.112	0.0254217	0.912	FALSE
HSPE1	P61604	-0.243	0.0079369	0.892	FALSE
HSPH1	Q92598	-0.252	0.00606169	0.886	FALSE
HUWE1	Q7Z6Z7	-0.422	0.0221472	0.91	FALSE
HYOU1	Q9Y4L1	-0.307	0.00131727	0.841	FALSE
IARS	P41252	-0.417	0.000135141	0.701	FALSE
IARS2	Q9NSE4	-0.301	0.014042	0.903	FALSE
ICAM1	P05362	-0.354	2.7283e-05	0.503	FALSE
IDE	P14735	0.408	0.00164463	0.85	FALSE
IDH1	O75874	0.516	0.0458355	0.92	FALSE
IDH2	P48735	-0.145	0.204718	0.936	FALSE
IDI1	Q13907	0.958	0.000645828	0.81	FALSE
IFI16	Q16666	-0.352	0.000416303	0.786	FALSE
IFI35	P80217	0.562	0.0107714	0.898	FALSE
IFIT1	P09914	1.39	1.51538e-05	0.407	FALSE
IFIT3	O14879	0.622	0.000133047	0.7	FALSE
IGF2BP1	Q9NZI8	0.61	0.000410556	0.785	FALSE
IGF2BP2	Q9Y6M1	-0.205	0.0203711	0.909	FALSE
IGF2BP3	O00425	-0.069	0.265994	0.939	FALSE
IGF2R	P11717	-0.444	1.31577e-05	0.383	FALSE
IK	Q13123	-0.299	0.075447	0.926	FALSE
IKBIP	Q70UQ0	-0.327	0.00503899	0.882	FALSE
ILF2	Q12905	-0.322	0.00046805	0.793	FALSE
ILF3	Q12906	-0.23	0.000786347	0.82	FALSE
ILK	Q13418	-0.0723	0.435254	0.943	FALSE
ILKAP	Q9H0C8	-0.414	0.158947	0.934	FALSE
IMMT	Q16891	-0.328	0.000687234	0.813	FALSE
IMPA1	P29218	-0.245	0.0955173	0.929	FALSE
IMPAD1	Q9NX62	1.15	0.00507096	0.882	FALSE
IMPDH2	P12268	0.297	0.000619609	0.808	FALSE
INF2	Q27J81	0.887	4.51551e-06	0.206	FALSE
INHBA	P08476	-0.00484	0.99351	0.951	FALSE
INPPL1	O15357	1.01	0.000216188	0.741	FALSE
INTS5	Q6P9B9	-1.4	3.76111e-05	0.551	FALSE
IPO4	Q8TEX9	0.0162	0.892193	0.95	FALSE
IPO5	O00410	-0.148	0.0676659	0.925	FALSE
IPO7	O95373	0.391	0.000217097	0.742	FALSE
IPO9	Q96P70	0.164	0.0559506	0.923	FALSE
IQGAP1	P46940	0.0929	0.087108	0.928	FALSE
IST1	P53990	-0.091	0.420959	0.943	FALSE
ITGA5	P08648	0.316	0.0288709	0.914	FALSE
ITGB1	P05556	-0.262	0.00185808	0.854	FALSE
ITPRIP	Q8IWB1	-3.48	0.000445827	0.79	FALSE
JPT2	Q9H910	0.0181	0.833601	0.949	FALSE
JUND	P17535	-0.0746	0.631449	0.947	FALSE
KARS	Q15046	-0.15	0.0618943	0.924	FALSE
KCTD12	Q96CX2	-0.936	0.000242143	0.75	FALSE
KHDRBS1	Q07666	-0.269	0.00101133	0.831	FALSE
KHSRP	Q92945	-0.16	0.0246331	0.912	FALSE
KIF11	P52732	0.00113	0.995559	0.951	FALSE
KIF15	Q9NS87	0.817	0.00135961	0.843	FALSE
KIF1BP	Q96EK5	0.0133	0.856726	0.95	FALSE
KIF23	Q02241	0.509	0.00376678	0.875	FALSE
KIF5B	P33176	-0.29	0.00593568	0.886	FALSE
KLC1	Q07866	-0.147	0.459223	0.944	FALSE
KPNA1	P52294	-0.0507	0.567151	0.946	FALSE
KPNA2	P52292	0.0586	0.430698	0.943	FALSE
KPNA3	O00505	-0.118	0.430719	0.943	FALSE
KPNA4	O00629	0.56	0.000155751	0.714	FALSE
KPNB1	Q14974	-0.122	0.0511853	0.921	FALSE
KRAS	P01116	-0.00855	0.953405	0.951	FALSE
KTN1	Q86UP2	0.384	0.000677674	0.812	FALSE
LAMC1	P11047	0.167	0.820021	0.949	FALSE
LAMP1	P11279	-0.232	0.0909656	0.928	FALSE
LAP3	P28838	0.225	0.0163506	0.905	FALSE
LARP1	Q6PKG0	-0.00872	0.939996	0.951	FALSE
LARS	Q9P2J5	-0.827	5.70044e-07	0.0224	FALSE
LASP1	Q14847	0.57	8.90763e-06	0.316	FALSE
LBR	Q14739	0.105	0.489793	0.944	FALSE
LDHA	P00338	-0.0782	0.170659	0.934	FALSE
LDHB	P07195	0.807	8.85984e-08	0.000951	FALSE
LETM1	O95202	-0.284	0.00739147	0.891	FALSE
LGALS1	P09382	0.0388	0.710485	0.948	FALSE
LGALS3	P17931	-0.0472	0.442831	0.943	FALSE
LGMN	Q99538	0.773	0.000960533	0.829	FALSE
LIMA1	Q9UHB6	0.223	0.0116306	0.899	FALSE
LMAN2	Q12907	-0.2	0.0697424	0.925	FALSE
LMNA	P02545	0.163	0.0104673	0.897	FALSE
LMNB1	P20700	-0.325	0.00067577	0.812	FALSE
LMNB2	Q03252	-0.396	2.17656e-05	0.467	FALSE
LMO7	Q8WWI1	0.417	0.00117664	0.837	FALSE
LONP1	P36776	-0.572	6.15726e-06	0.254	FALSE
LOX	P28300	-0.586	0.000108198	0.68	FALSE
LPCAT1	Q8NF37	1.41	4.10968e-06	0.192	FALSE
LPXN	O60711	-0.55	0.00110462	0.834	FALSE
LRP1	Q07954	0.0268	0.638169	0.947	FALSE
LRPAP1	P30533	0.286	0.0882563	0.928	FALSE
LRPPRC	P42704	0.0319	0.534733	0.945	FALSE
LRRC40	Q9H9A6	-0.44	0.00784922	0.892	FALSE
LRRC47	Q8N1G4	0.121	0.0736365	0.926	FALSE
LRRC59	Q96AG4	0.389	0.000908146	0.826	FALSE
LRRFIP1	Q32MZ4	-0.471	0.000561531	0.803	FALSE
LSM14B	Q9BX40	0.549	0.00145658	0.845	FALSE
LSM2	Q9Y333	0.306	0.031638	0.915	FALSE
LSM3	P62310	0.306	0.0116382	0.899	FALSE
LSM4	Q9Y4Z0	0.259	0.0539138	0.922	FALSE
LSS	P48449	0.189	0.266238	0.939	FALSE
LTA4H	P09960	0.256	0.0159151	0.905	FALSE
LUC7L2	Q9Y383	-0.416	0.0247785	0.912	FALSE
LUC7L3	O95232	-0.0999	0.486974	0.944	FALSE
LYAR	Q9NX58	-0.0668	0.419117	0.943	FALSE
M6PR	P20645	0.546	0.000235412	0.748	FALSE
MACF1	Q9UPN3	0.769	2.89317e-05	0.512	FALSE
MAGOHB	Q96A72	0.0483	0.590715	0.946	FALSE
MAN1B1	Q9UKM7	1.37	4.68838e-06	0.211	FALSE
MAN2A1	Q16706	0.257	0.00229868	0.861	FALSE
MANF	P55145	0.104	0.355755	0.941	FALSE
MAP1S	Q66K74	-0.565	5.21075e-06	0.228	FALSE
MAP2K1	Q02750	-0.325	0.0174149	0.906	FALSE
MAP2K2	P36507	-0.0594	0.335444	0.941	FALSE
MAP4	P27816	-0.272	0.000278938	0.76	FALSE
MAP4K4	O95819	-0.0882	0.459017	0.944	FALSE
MAP7D1	Q3KQU3	0.844	0.000151743	0.712	FALSE
MAPK1	P28482	-0.403	5.45728e-05	0.602	FALSE
MAPK14	Q16539	0.0858	0.543487	0.945	FALSE
MAPRE1	Q15691	-0.492	0.000135784	0.702	FALSE
MARCKS	P29966	-0.29	0.00165007	0.85	FALSE
MARS	P56192	-0.471	0.000159219	0.716	FALSE
MAT2A	P31153	-0.548	7.68872e-05	0.643	FALSE
MAT2B	Q9NZL9	-0.338	0.123493	0.931	FALSE
MATR3	P43243	-0.23	0.0015458	0.847	FALSE
MBOAT7	Q96N66	0.37	0.004189	0.877	FALSE
MCM2	P49736	0.0466	0.436692	0.943	FALSE
MCM3	P25205	0.00713	0.873722	0.95	FALSE
MCM4	P33991	0.0286	0.596879	0.946	FALSE
MCM5	P33992	-0.0484	0.363317	0.942	FALSE
MCM6	Q14566	0.103	0.0625568	0.924	FALSE
MCM7	P33993	-0.129	0.0475945	0.921	FALSE
MCMBP	Q9BTE3	0.349	0.000927167	0.827	FALSE
MDH1	P40925	-0.058	0.243064	0.938	FALSE
MDH2	P40926	0.0427	0.571286	0.946	FALSE
MEAK7	Q6P9B6	0.734	0.0029028	0.868	FALSE
MELTF	P08582	0.259	0.753462	0.948	FALSE
MESD	Q14696	0.195	0.0905938	0.928	FALSE
MGST1	P10620	1.43	1.46567e-05	0.402	FALSE
MIF	P14174	-6.62	0.00238859	0.862	FALSE
MINPP1	Q9UNW1	1.36	0.012387	0.901	FALSE
MKI67	P46013	-0.0702	0.382986	0.942	FALSE
MLEC	Q14165	-0.232	0.0296371	0.914	FALSE
MME	P08473	-0.258	0.00316954	0.87	FALSE
MMP14	P50281	-1.31	0.097141	0.929	FALSE
MMS19	Q96T76	0.431	0.0262307	0.913	FALSE
MMUT	P22033	-0.112	0.561109	0.945	FALSE
MOB1A	Q9H8S9	0.211	0.0601001	0.923	FALSE
MOGS	Q13724	0.482	0.000249492	0.752	FALSE
MOV10	Q9HCE1	0.511	0.00178911	0.852	FALSE
MPDU1	O75352	0.351	0.0036236	0.874	FALSE
MRC2	Q9UBG0	0.64	0.000915759	0.827	FALSE
MRE11	P49959	-0.262	0.167052	0.934	FALSE
MRPL11	Q9Y3B7	0.329	0.00148246	0.846	FALSE
MRPL21	Q7Z2W9	-0.734	0.00136419	0.843	FALSE
MRPL28	Q13084	-0.243	0.0538411	0.922	FALSE
MRPL37	Q9BZE1	-0.0234	0.837677	0.949	FALSE
MRPL4	Q9BYD3	0.34	0.000801034	0.82	FALSE
MRPS27	Q92552	0.484	0.0159742	0.905	FALSE
MRPS34	P82930	0.301	0.0360273	0.917	FALSE
MRTO4	Q9UKD2	-0.299	0.0560954	0.923	FALSE
MSH2	P43246	-0.0495	0.55566	0.945	FALSE
MSH6	P52701	-0.145	0.0516301	0.922	FALSE
MSN	P26038	0.0605	0.211359	0.937	FALSE
MTA2	O94776	0.0598	0.515412	0.945	FALSE
MTAP	Q13126	-0.107	0.350646	0.941	FALSE
MTCH2	Q9Y6C9	-0.306	0.0283001	0.914	FALSE
MTDH	Q86UE4	-0.479	2.96977e-05	0.516	FALSE
MTHFD1	P11586	0.0875	0.0736376	0.926	FALSE
MTHFD1L	Q6UB35	-0.395	0.00255576	0.864	FALSE
MTREX	P42285	-0.115	0.0606486	0.923	FALSE
MVP	Q14764	0.522	4.18796e-06	0.194	FALSE
MYBBP1A	Q9BQG0	0.245	0.0124688	0.901	FALSE
MYDGF	Q969H8	-0.127	0.335601	0.941	FALSE
MYH10	P35580	1.42	1.84442e-06	0.0942	FALSE
MYL12A	P19105	0.304	8.41878e-05	0.653	FALSE
MYL6	P60660	0.675	1.5509e-06	0.0785	FALSE
MYL9	P24844	0.393	0.000886149	0.825	FALSE
MYO1B	O43795	-0.224	0.00163056	0.849	FALSE
MYO1C	O00159	-0.175	0.00351486	0.873	FALSE
MYO1E	Q12965	0.582	0.00160938	0.849	FALSE
MYO9B	Q13459	0.71	0.000644587	0.81	FALSE
MYOF	Q9NZM1	0.568	7.62086e-07	0.0334	FALSE
NAA10	P41227	0.000881	0.99281	0.951	FALSE
NAA15	Q9BXJ9	-0.0227	0.715044	0.948	FALSE
NAA25	Q14CX7	0.584	0.000713535	0.815	FALSE
NAA50	Q9GZZ1	-0.0245	0.846559	0.949	FALSE
NACA	Q13765	0.451	0.000837993	0.823	FALSE
NAE1	Q13564	-0.286	0.0466614	0.92	FALSE
NAGK	Q9UJ70	0.0665	0.682353	0.947	FALSE
NANS	Q9NR45	-0.149	0.184457	0.935	FALSE
NAP1L1	P55209	0.532	8.3321e-06	0.305	FALSE
NAP1L4	Q99733	-0.258	0.00479916	0.881	FALSE
NAPA	P54920	0.638	2.4299e-05	0.485	FALSE
NASP	P49321	-0.427	1.46885e-05	0.402	FALSE
NAT10	Q9H0A0	0.0615	0.662302	0.947	FALSE
NAXE	Q8NCW5	0.831	2.26589e-06	0.115	FALSE
NCAPD2	Q15021	0.534	0.0557591	0.922	FALSE
NCAPG	Q9BPX3	1.34	1.6267e-05	0.419	FALSE
NCAPH	Q15003	-0.415	0.00752667	0.891	FALSE
NCBP1	Q09161	-0.375	0.00669449	0.888	FALSE
NCDN	Q9UBB6	0.493	0.0110489	0.898	FALSE
NCEH1	Q6PIU2	0.398	0.000290246	0.763	FALSE
NCKAP1	Q9Y2A7	-0.231	0.452165	0.944	FALSE
NCL	P19338	-0.393	2.39328e-05	0.483	FALSE
NCLN	Q969V3	0.504	0.00709366	0.89	FALSE
NCSTN	Q92542	0.26	0.108253	0.93	FALSE
NDRG3	Q9UGV2	-0.171	0.267188	0.939	FALSE
NDUFA13	Q9P0J0	0.386	0.000553996	0.802	FALSE
NDUFA8	P51970	0.313	0.0321834	0.915	FALSE
NDUFA9	Q16795	0.946	0.000138952	0.704	FALSE
NDUFB10	O96000	0.738	0.000147582	0.709	FALSE
NDUFB4	O95168	-0.314	0.0927925	0.928	FALSE
NDUFS1	P28331	-0.0446	0.606992	0.946	FALSE
NDUFS2	O75306	0.0699	0.553403	0.945	FALSE
NDUFS3	O75489	0.185	0.147462	0.933	FALSE
NDUFV1	P49821	0.014	0.901392	0.95	FALSE
NDUFV2	P19404	0.181	0.0738406	0.926	FALSE
NEDD4	P46934	0.543	0.00353611	0.873	FALSE
NEK9	Q8TD19	-0.0804	0.250818	0.938	FALSE
NELFB	Q8WX92	0.396	0.0223727	0.91	FALSE
NELFCD	Q8IXH7	0.241	0.152833	0.933	FALSE
NF2	P35240	0.0425	0.949057	0.951	FALSE
NFATC2IP	Q8NCF5	0.331	0.0382069	0.918	FALSE
NFKB2	Q00653	-1.42	0.000230447	0.746	FALSE
NHLRC2	Q8NBF2	0.108	0.579595	0.946	FALSE
NIBAN1	Q9BZQ8	-0.213	0.0513916	0.921	FALSE
NIBAN2	Q96TA1	0.271	0.000732003	0.816	FALSE
NIFK	Q9BYG3	0.415	0.0399541	0.918	FALSE
NME1	P15531	-0.307	0.00695298	0.889	FALSE
NME2	P22392	-0.164	0.00560336	0.884	FALSE
NMT1	P30419	-0.478	0.000404714	0.784	FALSE
NNMT	P40261	0.0158	0.911942	0.95	FALSE
NOLC1	Q14978	-0.253	0.0642494	0.924	FALSE
NOMO1	Q15155	0.433	0.0369684	0.917	FALSE
NONO	Q15233	0.229	0.00118706	0.837	FALSE
NOP2	P46087	0.647	3.19612e-05	0.527	FALSE
NOP56	O00567	-0.189	0.086724	0.928	FALSE
NOP58	Q9Y2X3	-0.417	0.000637998	0.809	FALSE
NPEPPS	P55786	0.121	0.0467988	0.92	FALSE
NPM1	P06748	-0.0576	0.513108	0.945	FALSE
NPM3	O75607	0.469	0.00108251	0.834	FALSE
NPTN	Q9Y639	-1.47	0.162828	0.934	FALSE
NRDC	O43847	0.328	0.00887463	0.894	FALSE
NSDHL	Q15738	0.448	0.00950116	0.896	FALSE
NSF	P46459	0.216	0.0182344	0.907	FALSE
NSFL1C	Q9UNZ2	-0.217	0.0554622	0.922	FALSE
NSUN2	Q08J23	1.08	1.93418e-06	0.0988	FALSE
NT5DC1	Q5TFE4	0.897	0.0040231	0.876	FALSE
NUCB1	Q02818	1.18	0.000236065	0.748	FALSE
NUCB2	P80303	0.464	0.000947829	0.828	FALSE
NUCKS1	Q9H1E3	0.272	0.169179	0.934	FALSE
NUDC	Q9Y266	-0.249	0.00801605	0.892	FALSE
NUDCD1	Q96RS6	-0.383	0.0284585	0.914	FALSE
NUDT21	O43809	-0.659	7.95471e-05	0.647	FALSE
NUMA1	Q14980	-0.226	0.0098952	0.896	FALSE
NUP107	P57740	0.086	0.575377	0.946	FALSE
NUP133	Q8WUM0	0.401	0.000569802	0.804	FALSE
NUP153	P49790	-0.31	0.16262	0.934	FALSE
NUP155	O75694	0.526	0.000240996	0.75	FALSE
NUP160	Q12769	0.159	0.228336	0.937	FALSE
NUP188	Q5SRE5	0.0927	0.433901	0.943	FALSE
NUP205	Q92621	-0.0834	0.566933	0.946	FALSE
NUP214	P35658	0.337	0.0230103	0.911	FALSE
NUP88	Q99567	-0.141	0.0947909	0.928	FALSE
NUP93	Q8N1F7	-0.291	0.00113537	0.836	FALSE
NUP98	P52948	-2.54	0.00192377	0.855	FALSE
OAS3	Q9Y6K5	0.596	0.000985159	0.83	FALSE
OAT	P04181	0.819	1.11398e-06	0.0539	FALSE
OCIAD1	Q9NX40	-0.217	0.1963	0.936	FALSE
OGA	O60502	-0.123	0.297125	0.94	FALSE
OGDH	Q02218	-0.371	0.00057748	0.804	FALSE
OGFR	Q9NZT2	0.00738	0.94682	0.951	FALSE
OLA1	Q9NTK5	0.0831	0.193529	0.936	FALSE
OPA1	O60313	0.698	0.000988719	0.83	FALSE
OSBP	P22059	-0.396	0.000187653	0.73	FALSE
OSBPL3	Q9H4L5	0.236	0.759046	0.948	FALSE
OSBPL8	Q9BZF1	0.384	0.0114365	0.899	FALSE
OTUB1	Q96FW1	-0.5	0.000991977	0.83	FALSE
OXCT1	P55809	0.6	0.000392846	0.783	FALSE
OXSR1	O95747	-0.136	0.158559	0.934	FALSE
P3H1	Q32P28	0.634	0.000207576	0.738	FALSE
P3H3	Q8IVL6	1.79	0.00338108	0.872	FALSE
P4HA2	O15460	-0.282	0.00926921	0.895	FALSE
P4HB	P07237	-0.105	0.0416129	0.919	FALSE
PA2G4	Q9UQ80	-0.0626	0.240395	0.938	FALSE
PABPC1	P11940	0.0283	0.63171	0.947	FALSE
PABPC4	Q13310	-0.092	0.171645	0.935	FALSE
PABPN1	Q86U42	-0.0319	0.752042	0.948	FALSE
PACSIN2	Q9UNF0	0.242	0.142336	0.933	FALSE
PAFAH1B1	P43034	-0.16	0.062097	0.924	FALSE
PAFAH1B2	P68402	0.515	0.00154874	0.847	FALSE
PAFAH1B3	Q15102	0.0519	0.686681	0.947	FALSE
PAICS	P22234	-0.0698	0.282067	0.939	FALSE
PAIP1	Q9H074	1.93	0.0648234	0.924	FALSE
PAK2	Q13177	0.00375	0.944611	0.951	FALSE
PAPOLA	P51003	0.278	0.101273	0.929	FALSE
PAPSS1	O43252	-0.517	0.000239564	0.749	FALSE
PAPSS2	O95340	-0.55	2.03072e-06	0.104	FALSE
PARK7	Q99497	0.287	0.000876096	0.825	FALSE
PARP1	P09874	-0.323	8.08968e-05	0.649	FALSE
PARP14	Q460N5	-0.357	0.0239479	0.911	FALSE
PARP4	Q9UKK3	0.38	0.122017	0.931	FALSE
PARVA	Q9NVD7	-0.248	0.0104669	0.897	FALSE
PBK	Q96KB5	0.32	0.00449024	0.879	FALSE
PBXIP1	Q96AQ6	1.48	0.00335	0.872	FALSE
PCBP1	Q15365	0.0849	0.348588	0.941	FALSE
PCBP2	Q15366	0.318	0.016458	0.905	FALSE
PCK2	Q16822	-4.52	5.15194e-06	0.226	FALSE
PCNA	P12004	0.107	0.248772	0.938	FALSE
PCNP	Q8WW12	-0.119	0.385571	0.942	FALSE
PDAP1	Q13442	-0.17	0.23745	0.938	FALSE
PDCD11	Q14690	-0.0559	0.521382	0.945	FALSE
PDCD4	Q53EL6	0.0827	0.650435	0.947	FALSE
PDCD5	O14737	-0.5	0.000126485	0.695	FALSE
PDCD6	O75340	0.616	2.99784e-05	0.518	FALSE
PDCD6IP	Q8WUM4	-0.151	0.0145476	0.903	FALSE
PDHA1	P08559	-0.493	0.00757017	0.891	FALSE
PDHB	P11177	-0.236	0.042038	0.919	FALSE
PDIA3	P30101	-0.149	0.00988656	0.896	FALSE
PDIA4	P13667	-0.0149	0.771581	0.949	FALSE
PDIA6	Q15084	-0.148	0.0226003	0.91	FALSE
PDLIM1	O00151	0.175	0.0426037	0.919	FALSE
PDLIM4	P50479	-1.15	1.45326e-06	0.0731	FALSE
PDLIM5	Q96HC4	0.172	0.0305056	0.915	FALSE
PDLIM7	Q9NR12	-0.464	0.000208519	0.739	FALSE
PDP1	Q9P0J1	0.224	0.164957	0.934	FALSE
PDS5A	Q29RF7	-0.229	0.222917	0.937	FALSE
PDXDC1	Q6P996	0.137	0.216688	0.937	FALSE
PDXK	O00764	0.124	0.466815	0.944	FALSE
PEA15	Q15121	3.83	0.0060279	0.886	FALSE
PEBP1	P30086	0.203	0.0114224	0.899	FALSE
PELP1	Q8IZL8	-0.406	0.00102735	0.831	FALSE
PEPD	P12955	0.604	0.000457787	0.792	FALSE
PES1	O00541	-0.359	0.00170349	0.851	FALSE
PFAS	O15067	-0.343	0.000211208	0.74	FALSE
PFDN4	Q9NQP4	-0.234	0.104658	0.93	FALSE
PFKL	P17858	-0.212	0.0382974	0.918	FALSE
PFKM	P08237	-0.363	0.0172838	0.906	FALSE
PFKP	Q01813	0.197	0.0352418	0.917	FALSE
PFN1	P07737	0.26	0.00120333	0.838	FALSE
PFN2	P35080	0.53	0.000617899	0.808	FALSE
PGAM1	P18669	0.265	0.000811927	0.821	FALSE
PGAM5	Q96HS1	-0.141	0.295498	0.94	FALSE
PGD	P52209	0.668	3.02262e-06	0.15	FALSE
PGK1	P00558	-0.178	0.0062641	0.887	FALSE
PGLS	O95336	0.114	0.34729	0.941	FALSE
PGM1	P36871	-0.469	0.000252165	0.753	FALSE
PGM2	Q96G03	-0.124	0.0765945	0.926	FALSE
PGM3	O95394	0.227	0.0183465	0.907	FALSE
PGRMC1	O00264	-0.131	0.177297	0.935	FALSE
PGRMC2	O15173	0.0914	0.289459	0.939	FALSE
PHB	P35232	0.0672	0.232745	0.937	FALSE
PHB2	Q99623	0.407	0.00100032	0.83	FALSE
PI4K2A	Q9BTU6	0.205	0.131264	0.932	FALSE
PICALM	Q13492	0.0909	0.534603	0.945	FALSE
PIGK	Q92643	0.657	1.52824e-05	0.409	FALSE
PIGU	Q9H490	-2.13	0.0103493	0.897	FALSE
PIK3C3	Q8NEB9	-0.409	0.0945142	0.928	FALSE
PITPNB	P48739	-0.474	0.000733912	0.816	FALSE
PKM	P14618	0.548	9.23044e-06	0.322	FALSE
PLCB3	Q01970	0.259	0.0839584	0.927	FALSE
PLCG1	P19174	-0.0444	0.629523	0.947	FALSE
PLEC	Q15149	0.0352	0.39256	0.942	FALSE
PLIN3	O60664	-0.065	0.309793	0.94	FALSE
PLOD1	Q02809	0.616	6.37003e-05	0.621	FALSE
PLOD2	O00469	0.581	8.97112e-06	0.317	FALSE
PLOD3	O60568	-0.215	0.0271904	0.913	FALSE
PLS3	P13797	0.0515	0.316915	0.94	FALSE
PLXNB2	O15031	0.325	0.0161907	0.905	FALSE
PML	P29590	0.412	0.00225842	0.86	FALSE
PMM2	O15305	-0.0986	0.373188	0.942	FALSE
PNP	P00491	-0.243	0.00936025	0.895	FALSE
POFUT1	Q9H488	0.486	0.00132345	0.842	FALSE
POGLUT3	Q7Z4H8	-0.116	0.286807	0.939	FALSE
POLD1	P28340	-0.125	0.118665	0.931	FALSE
POLDIP3	Q9BY77	0.706	3.45336e-05	0.539	FALSE
POLE3	Q9NRF9	0.0504	0.794496	0.949	FALSE
POLR2B	P30876	0.321	0.00482087	0.881	FALSE
PON2	Q15165	2.33	7.62135e-06	0.29	FALSE
POP1	Q99575	-0.18	0.151283	0.933	FALSE
POTEE	Q6S8J3	-0.905	0.0404864	0.918	FALSE
PPA1	Q15181	-0.0647	0.317747	0.94	FALSE
PPA2	Q9H2U2	-0.774	0.00419108	0.877	FALSE
PPAT	Q06203	-0.335	0.0500808	0.921	FALSE
PPFIBP1	Q86W92	0.104	0.579799	0.946	FALSE
PPIA	P62937	-0.00864	0.847584	0.949	FALSE
PPIB	P23284	-0.187	0.00262832	0.865	FALSE
PPIF	P30405	2.44	0.0247601	0.912	FALSE
PPIL4	Q8WUA2	-0.356	0.00980888	0.896	FALSE
PPM1G	O15355	-0.176	0.0238302	0.911	FALSE
PPP1CA	P62136	-0.145	0.060411	0.923	FALSE
PPP1CC	P36873	0.449	0.00320983	0.87	FALSE
PPP1R12A	O14974	-0.211	0.0230755	0.911	FALSE
PPP1R18	Q6NYC8	-0.485	2.96195e-05	0.516	FALSE
PPP1R7	Q15435	-2.94	0.00164404	0.85	FALSE
PPP2CA	P67775	0.282	0.00436261	0.878	FALSE
PPP2R1A	P30153	0.146	0.0284009	0.914	FALSE
PPP2R1B	P30154	-2.12	4.8418e-05	0.586	FALSE
PPP2R2A	P63151	0.401	0.651629	0.947	FALSE
PPP3CA	Q08209	-0.219	0.0752808	0.926	FALSE
PPP4R2	Q9NY27	-0.157	0.494836	0.944	FALSE
PRDX1	Q06830	0.241	0.00308038	0.869	FALSE
PRDX2	P32119	-0.667	3.85094e-05	0.554	FALSE
PRDX3	P30048	0.147	0.385714	0.942	FALSE
PRDX4	Q13162	-0.432	0.000565197	0.803	FALSE
PRDX5	P30044	-0.0419	0.603237	0.946	FALSE
PRDX6	P30041	0.0262	0.560915	0.945	FALSE
PREP	P48147	0.256	0.192539	0.936	FALSE
PRIM2	P49643	1.15	2.95761e-05	0.516	FALSE
PRKAA1	Q13131	-0.0337	0.807534	0.949	FALSE
PRKACA	P17612	-0.565	0.000385454	0.781	FALSE
PRKAR1A	P10644	0.0132	0.822881	0.949	FALSE
PRKAR2A	P13861	-0.0604	0.393931	0.942	FALSE
PRKCI	P41743	1.13	0.00477126	0.881	FALSE
PRKCSH	P14314	-0.306	0.000429871	0.788	FALSE
PRKDC	P78527	-0.253	0.000305297	0.766	FALSE
PRMT1	Q99873	0.124	0.148783	0.933	FALSE
PRMT5	O14744	0.108	0.13351	0.932	FALSE
PRPF19	Q9UMS4	-0.543	7.11507e-05	0.634	FALSE
PRPF31	Q8WWY3	-0.172	0.295484	0.94	FALSE
PRPF4	O43172	-0.448	0.00205483	0.857	FALSE
PRPF40A	O75400	-0.357	0.00660443	0.888	FALSE
PRPF6	O94906	-0.44	0.000312771	0.768	FALSE
PRPF8	Q6P2Q9	-0.173	0.0128549	0.901	FALSE
PRPS2	P11908	0.438	0.00114078	0.836	FALSE
PRPSAP1	Q14558	-0.0308	0.740669	0.948	FALSE
PRR14L	Q5THK1	-0.0708	0.550152	0.945	FALSE
PRRC2C	Q9Y520	0.207	0.282484	0.939	FALSE
PRXL2A	Q9BRX8	1.6	2.05596e-06	0.105	FALSE
PSAP	P07602	0.504	0.0001179	0.688	FALSE
PSIP1	O75475	-0.589	0.000380488	0.781	FALSE
PSMA1	P25786	-0.246	0.00690872	0.889	FALSE
PSMA2	P25787	-0.0206	0.882173	0.95	FALSE
PSMA3	P25788	-0.112	0.102078	0.929	FALSE
PSMA4	P25789	-0.276	0.00100096	0.83	FALSE
PSMA5	P28066	0.0849	0.26252	0.939	FALSE
PSMA6	P60900	-0.353	0.0107828	0.898	FALSE
PSMA7	O14818	-0.203	0.00912162	0.895	FALSE
PSMB1	P20618	-0.00205	0.974793	0.951	FALSE
PSMB2	P49721	-0.00388	0.964661	0.951	FALSE
PSMB3	P49720	3.75	0.00369745	0.874	FALSE
PSMB4	P28070	-0.176	0.0600505	0.923	FALSE
PSMB5	P28074	-0.0216	0.810277	0.949	FALSE
PSMB6	P28072	0.12	0.119795	0.931	FALSE
PSMB7	Q99436	-0.0748	0.415079	0.943	FALSE
PSMB8	P28062	2.95	0.00613838	0.887	FALSE
PSMC1	P62191	0.302	0.000682879	0.813	FALSE
PSMC2	P35998	-0.193	0.0492514	0.921	FALSE
PSMC3	P17980	0.0127	0.889792	0.95	FALSE
PSMC4	P43686	-0.0412	0.503758	0.944	FALSE
PSMC5	P62195	-0.0747	0.15892	0.934	FALSE
PSMC6	P62333	0.177	0.0171513	0.906	FALSE
PSMD1	Q99460	-0.159	0.00512823	0.882	FALSE
PSMD11	O00231	-0.0781	0.205268	0.936	FALSE
PSMD12	O00232	-0.264	0.0287853	0.914	FALSE
PSMD13	Q9UNM6	-0.22	0.0188422	0.908	FALSE
PSMD14	O00487	-0.468	0.000188248	0.73	FALSE
PSMD2	Q13200	0.159	0.0168652	0.906	FALSE
PSMD3	O43242	-0.138	0.0135478	0.902	FALSE
PSMD4	P55036	-0.117	0.227486	0.937	FALSE
PSMD5	Q16401	0.234	0.000708281	0.815	FALSE
PSMD6	Q15008	-0.151	0.0237116	0.911	FALSE
PSMD7	P51665	0.102	0.153117	0.933	FALSE
PSMD8	P48556	0.103	0.236416	0.938	FALSE
PSME1	Q06323	-0.239	0.00538433	0.884	FALSE
PSME2	Q9UL46	-0.13	0.10223	0.929	FALSE
PSME3	P61289	-0.0433	0.650247	0.947	FALSE
PSMG1	O95456	0.445	0.00714257	0.89	FALSE
PSPC1	Q8WXF1	-0.232	0.127026	0.932	FALSE
PTBP1	P26599	0.135	0.127692	0.932	FALSE
PTGES3	Q15185	-0.263	0.0513059	0.921	FALSE
PTGR1	Q14914	1.26	3.54536e-06	0.171	FALSE
PTMA	P06454	-0.227	0.142134	0.933	FALSE
PTMS	P20962	2.79	0.0759897	0.926	FALSE
PTPA	Q15257	0.0527	0.536424	0.945	FALSE
PTPN1	P18031	0.0464	0.543626	0.945	FALSE
PTPN11	Q06124	-0.275	0.00581744	0.885	FALSE
PTRH2	Q9Y3E5	0.353	0.00477568	0.881	FALSE
PUF60	Q9UHX1	-0.0742	0.360283	0.941	FALSE
PWP2	Q15269	0.2	0.140846	0.933	FALSE
PXN	P49023	0.129	0.502805	0.944	FALSE
PYCR2	Q96C36	2.55	0.000363088	0.778	FALSE
PYGB	P11216	0.0326	0.649219	0.947	FALSE
PYGL	P06737	0.543	8.99335e-06	0.318	FALSE
QARS	P47897	-0.0231	0.682015	0.947	FALSE
QKI	Q96PU8	-0.29	0.026069	0.912	FALSE
QSOX1	O00391	-0.117	0.418459	0.943	FALSE
QSOX2	Q6ZRP7	0.548	0.475866	0.944	FALSE
QTRT1	Q9BXR0	-0.323	0.076528	0.926	FALSE
RAB10	P61026	0.837	0.00223468	0.86	FALSE
RAB11B	Q15907	-0.0366	0.598961	0.946	FALSE
RAB13	P51153	-0.319	0.00406281	0.877	FALSE
RAB14	P61106	0.164	0.0578249	0.923	FALSE
RAB1B	Q9H0U4	0.129	0.148791	0.933	FALSE
RAB21	Q9UL25	-0.4	0.000462836	0.792	FALSE
RAB23	Q9ULC3	-1.09	0.000414746	0.786	FALSE
RAB27A	P51159	-0.238	0.0384268	0.918	FALSE
RAB2A	P61019	0.0708	0.161865	0.934	FALSE
RAB32	Q13637	0.164	0.155515	0.934	FALSE
RAB34	Q9BZG1	0.0762	0.294687	0.94	FALSE
RAB3GAP1	Q15042	-0.0792	0.388189	0.942	FALSE
RAB3GAP2	Q9H2M9	-0.385	0.0236731	0.911	FALSE
RAB5C	P51148	-0.122	0.0859668	0.927	FALSE
RAB6A	P20340	0.083	0.351823	0.941	FALSE
RAB7A	P51149	0.274	0.0108787	0.898	FALSE
RAB8A	P61006	0.632	0.005454	0.884	FALSE
RAB8B	Q92930	0.915	0.000122423	0.692	FALSE
RABGAP1	Q9Y3P9	0.438	0.00366677	0.874	FALSE
RABL6	Q3YEC7	0.45	0.00222728	0.86	FALSE
RAC1	P63000	0.253	0.0272438	0.913	FALSE
RACK1	P63244	-0.223	0.00795956	0.892	FALSE
RAD23B	P54727	0.228	0.00200082	0.856	FALSE
RAD50	Q92878	-0.81	0.00124268	0.839	FALSE
RAI14	Q9P0K7	-0.0925	0.246143	0.938	FALSE
RALA	P11233	-0.567	0.000326044	0.771	FALSE
RALY	Q9UKM9	-0.568	1.56474e-05	0.413	FALSE
RAN	P62826	-0.172	0.0227507	0.91	FALSE
RANBP1	P43487	-0.271	0.000752178	0.818	FALSE
RANBP2	P49792	-0.264	0.0106575	0.898	FALSE
RANBP3	Q9H6Z4	-0.06	0.35621	0.941	FALSE
RANGAP1	P46060	0.218	0.00775879	0.892	FALSE
RAP1B	P61224	-0.393	0.00861201	0.894	FALSE
RAP2B	P61225	0.295	0.0240072	0.911	FALSE
RARS	P54136	-0.174	0.0133587	0.902	FALSE
RASA1	P20936	0.178	0.149674	0.933	FALSE
RAVER1	Q8IY67	-0.145	0.347864	0.941	FALSE
RBBP4	Q09028	-0.127	0.198534	0.936	FALSE
RBBP7	Q16576	-0.157	0.037478	0.917	FALSE
RBM12	Q9NTZ6	-0.54	6.19015e-06	0.255	FALSE
RBM14	Q96PK6	-0.328	0.00124657	0.839	FALSE
RBM25	P49756	-0.0762	0.230532	0.937	FALSE
RBM39	Q14498	-0.376	0.010161	0.897	FALSE
RBM8A	Q9Y5S9	-0.0366	0.603089	0.946	FALSE
RBMX	P38159	-0.31	0.00999744	0.897	FALSE
RBX1	P62877	-0.0554	0.517976	0.945	FALSE
RCC1	P18754	-0.246	0.0102719	0.897	FALSE
RCC2	Q9P258	-0.276	0.00475684	0.881	FALSE
RCN1	Q15293	-0.499	0.00018197	0.728	FALSE
RCN2	Q14257	0.617	3.72711e-05	0.55	FALSE
RCN3	Q96D15	0.476	0.0050211	0.882	FALSE
RDH11	Q8TC12	-0.279	0.048515	0.921	FALSE
RDX	P35241	-0.00187	0.985659	0.951	FALSE
RECQL	P46063	0.542	3.78742e-05	0.552	FALSE
REEP5	Q00765	-0.414	0.00794263	0.892	FALSE
RER1	O15258	-0.329	0.000362266	0.777	FALSE
RFC1	P35251	0.314	0.0624945	0.924	FALSE
RFC2	P35250	-0.0775	0.322008	0.94	FALSE
RFC4	P35249	0.0552	0.547874	0.945	FALSE
RFC5	P40937	0.0925	0.718796	0.948	FALSE
RHOC	P08134	0.25	0.00726922	0.89	FALSE
RIC8A	Q9NPQ8	0.2	0.0704072	0.925	FALSE
RIF1	Q5UIP0	0.258	0.0802225	0.927	FALSE
RIN1	Q13671	0.423	0.0409645	0.919	FALSE
RND3	P61587	-1.17	3.01579e-05	0.519	FALSE
RNF213	Q63HN8	-0.913	0.0219975	0.91	FALSE
RNH1	P13489	-0.464	0.00108304	0.834	FALSE
RNPEP	Q9H4A4	0.0555	0.436139	0.943	FALSE
RO60	P10155	-0.119	0.473668	0.944	FALSE
RPA1	P27694	0.301	0.00405885	0.877	FALSE
RPL10	P27635	-0.0984	0.0773212	0.926	FALSE
RPL10A	P62906	-0.208	0.0139234	0.903	FALSE
RPL11	P62913	-0.242	0.0317609	0.915	FALSE
RPL12	P30050	0.111	0.173989	0.935	FALSE
RPL13	P26373	-0.144	0.0184908	0.907	FALSE
RPL13A	P40429	-0.084	0.184329	0.935	FALSE
RPL14	P50914	0.491	0.000802224	0.821	FALSE
RPL15	P61313	2.08e-05	0.999787	0.951	FALSE
RPL17	P18621	-0.552	0.000383486	0.781	FALSE
RPL18	Q07020	0.228	0.00388867	0.876	FALSE
RPL18A	Q02543	0.0695	0.280518	0.939	FALSE
RPL19	P84098	0.319	0.0370882	0.917	FALSE
RPL21	P46778	0.179	0.00314387	0.87	FALSE
RPL22	P35268	-0.0123	0.850815	0.949	FALSE
RPL23A	P62750	-0.127	0.0304027	0.915	FALSE
RPL24	P83731	-0.815	0.00120559	0.838	FALSE
RPL26	P61254	-0.016	0.922226	0.95	FALSE
RPL27	P61353	-0.0836	0.199248	0.936	FALSE
RPL27A	P46776	-0.427	0.000127834	0.696	FALSE
RPL28	P46779	0.225	0.282288	0.939	FALSE
RPL29	P47914	-0.249	0.0251563	0.912	FALSE
RPL3	P39023	0.0503	0.34218	0.941	FALSE
RPL30	P62888	0.213	0.00203046	0.857	FALSE
RPL31	P62899	0.546	0.000145243	0.708	FALSE
RPL32	P62910	0.225	0.0118409	0.9	FALSE
RPL34	P49207	-0.0215	0.77742	0.949	FALSE
RPL35	P42766	-0.357	0.00234954	0.861	FALSE
RPL35A	P18077	-0.185	0.0753276	0.926	FALSE
RPL36	Q9Y3U8	0.0954	0.401674	0.942	FALSE
RPL38	P63173	0.0529	0.528723	0.945	FALSE
RPL4	P36578	0.0486	0.423746	0.943	FALSE
RPL5	P46777	-0.0928	0.22903	0.937	FALSE
RPL6	Q02878	-0.144	0.0117511	0.9	FALSE
RPL7	P18124	-0.0536	0.348676	0.941	FALSE
RPL7A	P62424	-0.0158	0.765804	0.948	FALSE
RPL8	P62917	0.0164	0.750779	0.948	FALSE
RPL9	P32969	0.882	1.47262e-05	0.402	FALSE
RPLP0	P05388	0.242	0.0110314	0.898	FALSE
RPLP1	P05386	1.15	0.00406707	0.877	FALSE
RPLP2	P05387	-0.211	0.00385043	0.875	FALSE
RPN1	P04843	-0.122	0.0315016	0.915	FALSE
RPN2	P04844	-0.0672	0.207898	0.936	FALSE
RPP30	P78346	0.316	0.133078	0.932	FALSE
RPRD1B	Q9NQG5	0.0678	0.408384	0.943	FALSE
RPRD2	Q5VT52	0.0861	0.742744	0.948	FALSE
RPS10	P46783	0.274	0.00530241	0.883	FALSE
RPS11	P62280	0.256	0.00409003	0.877	FALSE
RPS12	P25398	-0.289	0.00992145	0.896	FALSE
RPS13	P62277	0.179	0.0186704	0.907	FALSE
RPS14	P62263	-0.199	0.00553228	0.884	FALSE
RPS15	P62841	-0.117	0.238204	0.938	FALSE
RPS15A	P62244	0.109	0.190533	0.936	FALSE
RPS16	P62249	-0.398	4.05114e-05	0.562	FALSE
RPS17	P08708	1.25	0.0126539	0.901	FALSE
RPS18	P62269	-0.103	0.0578195	0.923	FALSE
RPS19	P39019	-0.237	0.00734069	0.89	FALSE
RPS2	P15880	0.0998	0.120418	0.931	FALSE
RPS20	P60866	-0.12	0.0404869	0.918	FALSE
RPS21	P63220	0.242	0.029437	0.914	FALSE
RPS23	P62266	-0.207	0.0684526	0.925	FALSE
RPS24	P62847	0.207	0.00546494	0.884	FALSE
RPS25	P62851	-0.326	0.00288033	0.867	FALSE
RPS26	P62854	0.272	0.0166517	0.906	FALSE
RPS27	P42677	0.184	0.0207168	0.909	FALSE
RPS27L	Q71UM5	3.19	0.0107366	0.898	FALSE
RPS28	P62857	-0.177	0.0323091	0.915	FALSE
RPS3	P23396	-0.155	0.0097694	0.896	FALSE
RPS3A	P61247	0.135	0.111963	0.93	FALSE
RPS4X	P62701	0.0145	0.752323	0.948	FALSE
RPS5	P46782	0.233	0.00277234	0.866	FALSE
RPS6	P62753	-0.135	0.125078	0.931	FALSE
RPS6KA3	P51812	-0.41	0.000204016	0.737	FALSE
RPS7	P62081	0.15	0.0504508	0.921	FALSE
RPS8	P62241	-0.0925	0.210565	0.936	FALSE
RPS9	P46781	-0.0607	0.185116	0.935	FALSE
RPSA	P08865	0.0572	0.395714	0.942	FALSE
RRAD	P55042	0.114	0.388049	0.942	FALSE
RRAS	P10301	0.0638	0.633353	0.947	FALSE
RRAS2	P62070	-0.526	0.0017457	0.852	FALSE
RRBP1	Q9P2E9	-0.0788	0.16314	0.934	FALSE
RRM2	P31350	0.0916	0.202082	0.936	FALSE
RSL1D1	O76021	-0.368	0.00267512	0.865	FALSE
RSU1	Q15404	-0.522	0.183516	0.935	FALSE
RTCB	Q9Y3I0	-0.245	0.0187738	0.908	FALSE
RTF2	Q9BY42	0.901	0.000282673	0.761	FALSE
RTN4	Q9NQC3	-0.00546	0.914972	0.95	FALSE
RTRAF	Q9Y224	-0.47	0.00358964	0.873	FALSE
RUVBL1	Q9Y265	-0.168	0.135986	0.932	FALSE
RUVBL2	Q9Y230	-0.548	1.33072e-05	0.385	FALSE
S100A10	P60903	0.62	0.000322611	0.77	FALSE
S100A11	P31949	-0.7	0.0765095	0.926	FALSE
S100A13	Q99584	0.087	0.330703	0.941	FALSE
S100A16	Q96FQ6	-0.109	0.12798	0.932	FALSE
S100A6	P06703	0.131	0.181647	0.935	FALSE
SACM1L	Q9NTJ5	-0.246	0.197873	0.936	FALSE
SAE1	Q9UBE0	-0.13	0.375967	0.942	FALSE
SAFB	Q15424	-0.0631	0.69051	0.947	FALSE
SAMHD1	Q9Y3Z3	1.61	0.0131475	0.902	FALSE
SAMM50	Q9Y512	0.144	0.0323378	0.916	FALSE
SAR1A	Q9NR31	0.121	0.116448	0.931	FALSE
SARNP	P82979	-0.524	0.00082805	0.822	FALSE
SARS	P49591	-0.743	9.39035e-07	0.0437	FALSE
SART1	O43290	-0.0777	0.487634	0.944	FALSE
SART3	Q15020	-0.631	0.00125691	0.84	FALSE
SBDS	Q9Y3A5	-1.26	0.203974	0.936	FALSE
SCAF4	O95104	0.39	0.00942073	0.895	FALSE
SCAMP2	O15127	0.26	0.00717385	0.89	FALSE
SCAMP3	O14828	0.355	0.109295	0.93	FALSE
SCARB2	Q14108	0.34	0.0155066	0.904	FALSE
SCFD1	Q8WVM8	0.197	0.0256222	0.912	FALSE
SCRN1	Q12765	-0.201	0.00582227	0.885	FALSE
SDHA	P31040	-0.22	0.0439505	0.92	FALSE
SEC11A	P67812	-0.145	0.0399248	0.918	FALSE
SEC22B	O75396	-0.458	1.93574e-05	0.448	FALSE
SEC23A	Q15436	0.445	0.000205933	0.738	FALSE
SEC23B	Q15437	0.0787	0.600397	0.946	FALSE
SEC24C	P53992	-0.04	0.484279	0.944	FALSE
SEC24D	O94855	0.0794	0.624219	0.946	FALSE
SEC31A	O94979	0.0595	0.515289	0.945	FALSE
SEC61A1	P61619	-0.309	0.00762378	0.891	FALSE
SEC61B	P60468	0.352	0.00248487	0.863	FALSE
SEC63	Q9UGP8	-0.561	0.000421235	0.787	FALSE
SEH1L	Q96EE3	1.74	0.00913323	0.895	FALSE
SEPTIN10	Q9P0V9	-0.913	0.208765	0.936	FALSE
SEPTIN11	Q9NVA2	-0.281	0.00154407	0.847	FALSE
SEPTIN2	Q15019	0.299	0.00340214	0.872	FALSE
SEPTIN7	Q16181	-0.242	0.00189602	0.854	FALSE
SEPTIN9	Q9UHD8	-0.353	0.000399469	0.784	FALSE
SERBP1	Q8NC51	0.0196	0.67164	0.947	FALSE
SERPINB1	P30740	0.0931	0.372037	0.942	FALSE
SERPINB6	P35237	-0.176	0.089105	0.928	FALSE
SERPINE1	P05121	-0.459	0.00194812	0.855	FALSE
SERPINH1	P50454	0.223	0.00419795	0.878	FALSE
SET	Q01105	-0.259	0.00120322	0.838	FALSE
SF1	Q15637	0.194	0.22655	0.937	FALSE
SF3A1	Q15459	-0.195	0.0127881	0.901	FALSE
SF3A3	Q12874	-0.336	0.0112573	0.899	FALSE
SF3B1	O75533	-0.144	0.0339485	0.916	FALSE
SF3B2	Q13435	-0.245	0.000398706	0.783	FALSE
SF3B3	Q15393	-0.044	0.349662	0.941	FALSE
SF3B4	Q15427	-0.262	0.00400672	0.876	FALSE
SF3B6	Q9Y3B4	1.1	7.2567e-05	0.636	FALSE
SFN	P31947	0.951	0.109069	0.93	FALSE
SFPQ	P23246	-0.109	0.087437	0.928	FALSE
SFXN1	Q9H9B4	-0.202	0.014837	0.904	FALSE
SFXN3	Q9BWM7	-0.291	0.000322998	0.77	FALSE
SGTA	O43765	-0.0636	0.587337	0.946	FALSE
SH3BGRL3	Q9H299	0.782	0.00012719	0.696	FALSE
SH3GL1	Q99961	0.0581	0.555011	0.945	FALSE
SH3KBP1	Q96B97	-0.238	0.1856	0.935	FALSE
SHC1	P29353	0.104	0.143615	0.933	FALSE
SHMT2	P34897	-0.679	3.36344e-07	0.0108	FALSE
SKP1	P63208	0.37	0.000461419	0.792	FALSE
SLC16A1	P53985	-0.0975	0.209812	0.936	FALSE
SLC16A3	O15427	0.243	0.0021181	0.858	FALSE
SLC25A1	P53007	0.452	0.000322297	0.77	FALSE
SLC25A11	Q02978	-0.0958	0.393062	0.942	FALSE
SLC25A12	O75746	-0.124	0.614349	0.946	FALSE
SLC25A13	Q9UJS0	-0.0839	0.409786	0.943	FALSE
SLC25A18	Q9H1K4	-0.509	5.6547e-05	0.606	FALSE
SLC25A24	Q6NUK1	-0.427	0.00103233	0.832	FALSE
SLC25A3	Q00325	0.0251	0.678545	0.947	FALSE
SLC25A5	P05141	-0.212	0.0114051	0.899	FALSE
SLC25A6	P12236	0.0273	0.560666	0.945	FALSE
SLC35B2	Q8TB61	0.245	0.0169651	0.906	FALSE
SLC3A2	P08195	-0.275	0.0384708	0.918	FALSE
SLIRP	Q9GZT3	-0.26	0.0878731	0.928	FALSE
SLK	Q9H2G2	0.199	0.239884	0.938	FALSE
SMAD3	P84022	0.251	0.0814722	0.927	FALSE
SMARCA4	P51532	-0.173	0.0957558	0.929	FALSE
SMARCA5	O60264	-0.371	0.00120129	0.838	FALSE
SMARCC2	Q8TAQ2	-0.121	0.320635	0.94	FALSE
SMC1A	Q14683	-0.332	0.0165129	0.905	FALSE
SMC2	O95347	-0.122	0.039873	0.918	FALSE
SMC3	Q9UQE7	-0.32	0.000346396	0.775	FALSE
SMC4	Q9NTJ3	0.0875	0.313107	0.94	FALSE
SMCHD1	A6NHR9	0.876	0.00306209	0.869	FALSE
SMNDC1	O75940	-0.014	0.923815	0.95	FALSE
SMS	P52788	0.452	0.00406678	0.877	FALSE
SMU1	Q2TAY7	0.4	0.0105431	0.898	FALSE
SNAP23	O00161	-0.45	0.000523951	0.799	FALSE
SND1	Q7KZF4	-0.198	0.0162496	0.905	FALSE
SNRNP200	O75643	-0.179	0.00429988	0.878	FALSE
SNRNP70	P08621	-0.227	0.00488312	0.881	FALSE
SNRPA	P09012	-0.584	3.91528e-05	0.557	FALSE
SNRPA1	P09661	-0.164	0.115799	0.931	FALSE
SNRPB2	P08579	-0.389	0.00837004	0.893	FALSE
SNRPD1	P62314	-0.341	0.000685512	0.813	FALSE
SNRPD2	P62316	0.0761	0.13313	0.932	FALSE
SNRPD3	P62318	-0.18	0.0333624	0.916	FALSE
SNRPE	P62304	-0.0823	0.23947	0.938	FALSE
SNRPF	P62306	-0.0736	0.486961	0.944	FALSE
SNRPN	P63162	-0.398	5.26067e-05	0.597	FALSE
SNW1	Q13573	0.356	0.0659479	0.924	FALSE
SNX1	Q13596	-0.333	0.00391144	0.876	FALSE
SNX2	O60749	-0.385	0.00226958	0.86	FALSE
SNX3	O60493	-0.239	0.0527436	0.922	FALSE
SNX6	Q9UNH7	0.0907	0.382523	0.942	FALSE
SNX9	Q9Y5X1	-0.237	0.0217335	0.91	FALSE
SOAT1	P35610	0.72	0.00118161	0.837	FALSE
SORD	Q00796	-0.758	1.55958e-05	0.412	FALSE
SP100	P23497	-0.0301	0.784461	0.949	FALSE
SPAG9	O60271	0.291	0.00229261	0.861	FALSE
SPCS1	Q9Y6A9	-0.377	0.00291908	0.868	FALSE
SPCS2	Q15005	-0.219	0.0245856	0.912	FALSE
SPCS3	P61009	-0.082	0.442469	0.943	FALSE
SPTAN1	Q13813	0.124	0.0377091	0.918	FALSE
SPTBN1	Q01082	0.12	0.0218719	0.91	FALSE
SQOR	Q9Y6N5	-0.2	0.0690355	0.925	FALSE
SQSTM1	Q13501	0.69	1.97278e-05	0.451	FALSE
SRM	P19623	-0.323	0.000151189	0.712	FALSE
SRP14	P37108	1.14	1.54401e-05	0.41	FALSE
SRP54	P61011	-0.0548	0.47651	0.944	FALSE
SRP68	Q9UHB9	-0.0282	0.59838	0.946	FALSE
SRP72	O76094	-0.062	0.480079	0.944	FALSE
SRP9	P49458	2.26	0.012175	0.9	FALSE
SRPK1	Q96SB4	-0.353	0.0315666	0.915	FALSE
SRPRA	P08240	0.0201	0.731122	0.948	FALSE
SRPRB	Q9Y5M8	-0.343	0.00466042	0.88	FALSE
SRRM1	Q8IYB3	0.126	0.284266	0.939	FALSE
SRRM2	Q9UQ35	-0.0375	0.54168	0.945	FALSE
SRRT	Q9BXP5	-0.21	0.0502418	0.921	FALSE
SRSF1	Q07955	-0.342	0.000445163	0.79	FALSE
SRSF11	Q05519	0.00319	0.96695	0.951	FALSE
SRSF2	Q01130	-0.237	0.0103953	0.897	FALSE
SRSF3	P84103	0.137	0.249337	0.938	FALSE
SRSF5	Q13243	0.234	0.116078	0.931	FALSE
SRSF6	Q13247	-0.395	9.59357e-05	0.667	FALSE
SRSF7	Q16629	0.218	0.112583	0.93	FALSE
SRSF9	Q13242	-0.331	0.0123347	0.9	FALSE
SSB	P05455	-0.0986	0.389719	0.942	FALSE
SSBP1	Q04837	1.58	0.0156328	0.905	FALSE
SSR1	P43307	0.576	0.0140103	0.903	FALSE
SSR3	Q9UNL2	-0.0147	0.911762	0.95	FALSE
SSR4	P51571	0.35	0.00160142	0.849	FALSE
SSRP1	Q08945	0.437	0.00403695	0.877	FALSE
ST13	P50502	-0.158	0.0127743	0.901	FALSE
STAT2	P52630	0.963	7.18537e-06	0.28	FALSE
STAT3	P40763	0.347	0.0132514	0.902	FALSE
STAU1	O95793	0.149	0.0568369	0.923	FALSE
STEAP3	Q658P3	0.0235	0.809744	0.949	FALSE
STIP1	P31948	-0.0526	0.414842	0.943	FALSE
STK25	O00506	-0.156	0.460601	0.944	FALSE
STK4	Q13043	1.3	0.0138779	0.903	FALSE
STMN1	P16949	0.104	0.142606	0.933	FALSE
STOML2	Q9UJZ1	0.0305	0.688058	0.947	FALSE
STRAP	Q9Y3F4	0.52	1.84637e-05	0.44	FALSE
STT3A	P46977	-0.15	0.0363811	0.917	FALSE
STT3B	Q8TCJ2	-0.499	0.000232297	0.747	FALSE
STX12	Q86Y82	-0.0843	0.587906	0.946	FALSE
STX8	Q9UNK0	0.809	0.00801372	0.892	FALSE
STXBP1	P61764	0.262	0.0819601	0.927	FALSE
STXBP2	Q15833	-0.308	0.386921	0.942	FALSE
SUB1	P53999	0.534	4.00363e-06	0.188	FALSE
SUCLG1	P53597	-0.357	0.01335	0.902	FALSE
SUCLG2	Q96I99	-0.146	0.109842	0.93	FALSE
SUGT1	Q9Y2Z0	-0.217	0.131896	0.932	FALSE
SUMO1	P63165	-0.633	0.000109563	0.681	FALSE
SUN2	Q9UH99	-0.156	0.478119	0.944	FALSE
SUPT16H	Q9Y5B9	-0.0848	0.318806	0.94	FALSE
SUPT5H	O00267	1.13	0.0478607	0.921	FALSE
SUPT6H	Q7KZ85	0.206	0.371414	0.942	FALSE
SUPV3L1	Q8IYB8	-0.175	0.103484	0.929	FALSE
SURF4	O15260	0.385	0.00298249	0.868	FALSE
SWAP70	Q9UH65	-0.301	0.00568239	0.885	FALSE
SYMPK	Q92797	0.733	0.000896905	0.826	FALSE
SYNCRIP	O60506	-0.25	0.00438852	0.879	FALSE
TAGLN2	P37802	0.187	0.00455436	0.88	FALSE
TALDO1	P37837	0.143	0.0149167	0.904	FALSE
TARDBP	Q13148	-0.253	0.0420778	0.919	FALSE
TARS	P26639	0.273	0.00091136	0.826	FALSE
TBC1D13	Q9NVG8	0.622	0.000189677	0.731	FALSE
TBC1D15	Q8TC07	-0.398	0.00424559	0.878	FALSE
TBC1D2	Q9BYX2	-0.759	0.00215467	0.859	FALSE
TBCA	O75347	-0.331	0.00364106	0.874	FALSE
TBCB	Q99426	-0.502	0.00166201	0.85	FALSE
TBL3	Q12788	-0.147	0.131566	0.932	FALSE
TBRG4	Q969Z0	-0.383	0.000289955	0.763	FALSE
TCEA1	P23193	-1.15	5.9655e-05	0.613	FALSE
TCERG1	O14776	-0.0992	0.502321	0.944	FALSE
TCOF1	Q13428	-0.779	0.00125272	0.839	FALSE
TCP1	P17987	-0.106	0.096904	0.929	FALSE
TECR	Q9NZ01	-0.269	0.00565993	0.885	FALSE
TEX10	Q9NXF1	0.133	0.318876	0.94	FALSE
TFAM	Q00059	-0.102	0.257799	0.938	FALSE
TFG	Q92734	0.237	0.0307224	0.915	FALSE
TFRC	P02786	0.208	0.00388304	0.876	FALSE
TGOLN2	O43493	0.193	0.500521	0.944	FALSE
THBS1	P07996	-0.132	0.407009	0.943	FALSE
THOC2	Q8NI27	0.18	0.220955	0.937	FALSE
THOP1	P52888	0.0747	0.254943	0.938	FALSE
THRAP3	Q9Y2W1	-0.169	0.0240384	0.911	FALSE
THY1	P04216	0.352	0.00713415	0.89	FALSE
THYN1	Q9P016	-2.86	0.0011168	0.835	FALSE
TIAL1	Q01085	-0.0605	0.604026	0.946	FALSE
TIMM44	O43615	-0.349	5.94431e-05	0.612	FALSE
TIMM50	Q3ZCQ8	0.0333	0.794363	0.949	FALSE
TIPRL	O75663	1.78	0.0272254	0.913	FALSE
TJP1	Q07157	0.739	0.00383629	0.875	FALSE
TJP2	Q9UDY2	0.657	0.00155911	0.848	FALSE
TKFC	Q3LXA3	0.337	0.0423174	0.919	FALSE
TKT	P29401	0.0425	0.417815	0.943	FALSE
TLN1	Q9Y490	-0.173	0.00443896	0.879	FALSE
TM9SF3	Q9HD45	0.0285	0.769226	0.948	FALSE
TM9SF4	Q92544	0.319	0.0126445	0.901	FALSE
TMCO1	Q9UM00	0.934	0.00121961	0.838	FALSE
TMED10	P49755	0.0248	0.708715	0.948	FALSE
TMED2	Q15363	-0.453	0.415517	0.943	FALSE
TMED4	Q7Z7H5	-0.146	0.0432545	0.919	FALSE
TMED9	Q9BVK6	-0.18	0.0106542	0.898	FALSE
TMEM165	Q9HC07	-0.515	0.00259222	0.864	FALSE
TMEM214	Q6NUQ4	0.474	0.00563767	0.885	FALSE
TMEM33	P57088	-0.194	0.0256121	0.912	FALSE
TMEM43	Q9BTV4	-0.273	0.00702279	0.889	FALSE
TMOD3	Q9NYL9	0.235	0.0140078	0.903	FALSE
TMPO	P42166	-0.189	0.00451435	0.879	FALSE
TMPO.1	P42167	-0.395	0.00525193	0.883	FALSE
TMSB4X	P62328	-0.972	0.000111321	0.683	FALSE
TMX1	Q9H3N1	0.27	0.00413003	0.877	FALSE
TMX3	Q96JJ7	-1.19	1.00726e-05	0.337	FALSE
TNC	P24821	-1.41	0.000293627	0.764	FALSE
TNKS1BP1	Q9C0C2	-0.364	0.000221307	0.743	FALSE
TNPO1	Q92973	0.0882	0.180475	0.935	FALSE
TOMM22	Q9NS69	-0.044	0.573347	0.946	FALSE
TOMM34	Q15785	0.789	0.00274644	0.866	FALSE
TOMM40	O96008	-0.000355	0.996822	0.951	FALSE
TOMM70	O94826	-0.526	0.000269494	0.758	FALSE
TOP1	P11387	-0.621	7.35523e-06	0.284	FALSE
TOP2A	P11388	0.171	0.245782	0.938	FALSE
TOR1A	O14656	0.49	4.9729e-05	0.59	FALSE
TOR1AIP1	Q5JTV8	-0.57	0.000517691	0.798	FALSE
TOR1B	O14657	0.447	0.127069	0.932	FALSE
TP53BP1	Q12888	0.074	0.562721	0.946	FALSE
TPBG	Q13641	-0.54	0.000695009	0.814	FALSE
TPD52L2	O43399	-0.206	0.022532	0.91	FALSE
TPM1	P09493	0.0785	0.621864	0.946	FALSE
TPM2	P07951	-0.178	0.048375	0.921	FALSE
TPM3	P06753	-0.13	0.254631	0.938	FALSE
TPM4	P67936	-0.372	0.000126448	0.695	FALSE
TPP1	O14773	0.11	0.391391	0.942	FALSE
TPR	P12270	-0.294	0.000477509	0.794	FALSE
TPT1	P13693	-0.141	0.0496641	0.921	FALSE
TRA2B	P62995	0.77	7.99239e-05	0.648	FALSE
TRAP1	Q12931	-0.316	0.00291307	0.868	FALSE
TRAPPC3	O43617	-0.585	3.23409e-05	0.529	FALSE
TRIM25	Q14258	-0.221	0.00356099	0.873	FALSE
TRIM28	Q13263	-0.234	0.00651478	0.888	FALSE
TRIP10	Q15642	-0.472	0.0135962	0.902	FALSE
TRIP12	Q14669	0.208	0.0131018	0.902	FALSE
TRNT1	Q96Q11	0.37	0.0169996	0.906	FALSE
TSG101	Q99816	-0.215	0.0950405	0.929	FALSE
TSN	Q15631	0.134	0.0469175	0.92	FALSE
TSR1	Q2NL82	0.525	0.00598494	0.886	FALSE
TSTA3	Q13630	-0.148	0.307696	0.94	FALSE
TTLL12	Q14166	0.308	0.00114484	0.836	FALSE
TUBA1B	P68363	-0.0134	0.792429	0.949	FALSE
TUBA4A	P68366	0.66	0.0136771	0.902	FALSE
TUBB	P07437	0.0894	0.406033	0.943	FALSE
TUBB2A	Q13885	0.455	0.00401372	0.876	FALSE
TUBB4A	P04350	0.719	0.00041126	0.785	FALSE
TUBB4B	P68371	0.434	0.000222599	0.744	FALSE
TUBB6	Q9BUF5	0.39	0.000302736	0.766	FALSE
TUBG2	Q9NRH3	0.156	0.545167	0.945	FALSE
TUFM	P49411	-0.12	0.107292	0.93	FALSE
TWF1	Q12792	-0.151	0.0696188	0.925	FALSE
TWF2	Q6IBS0	-0.422	0.00020071	0.736	FALSE
TXLNA	P40222	0.557	2.03786e-05	0.457	FALSE
TXN	P10599	0.533	8.74559e-06	0.313	FALSE
TXNDC12	O95881	-0.256	0.0287001	0.914	FALSE
TXNDC17	Q9BRA2	-0.0613	0.526241	0.945	FALSE
TXNDC5	Q8NBS9	-0.137	0.0920478	0.928	FALSE
TXNL1	O43396	-0.718	0.00471446	0.88	FALSE
TXNRD1	Q16881	0.238	0.0252188	0.912	FALSE
TYMS	P04818	1.55	1.81242e-05	0.437	FALSE
U2AF1	P0DN76	0.82	0.00283825	0.867	FALSE
U2AF2	P26368	-0.0833	0.589178	0.946	FALSE
U2SURP	O15042	-0.0811	0.513381	0.945	FALSE
UACA	Q9BZF9	-0.641	0.00118648	0.837	FALSE
UAP1	Q16222	-0.253	0.00180812	0.853	FALSE
UBA1	P22314	-0.109	0.0556697	0.922	FALSE
UBA2	Q9UBT2	-0.224	0.0375095	0.917	FALSE
UBA3	Q8TBC4	0.425	0.017567	0.906	FALSE
UBA52	P62987	-0.457	0.000223136	0.744	FALSE
UBA6	A0AVT1	-0.422	8.56359e-06	0.309	FALSE
UBAP2L	Q14157	0.345	0.00138597	0.843	FALSE
UBE2I	P63279	-0.292	0.00273472	0.866	FALSE
UBE2K	P61086	1.71	0.0829056	0.927	FALSE
UBE2L3	P68036	0.13	0.451241	0.943	FALSE
UBE2N	P61088	-0.566	0.000347061	0.775	FALSE
UBE2V1	Q13404	-0.242	0.00106829	0.833	FALSE
UBLCP1	Q8WVY7	-0.133	0.0860344	0.927	FALSE
UBQLN1	Q9UMX0	-0.456	0.00356193	0.873	FALSE
UBR4	Q5T4S7	-0.188	0.0811723	0.927	FALSE
UBXN1	Q04323	-0.00311	0.971663	0.951	FALSE
UBXN4	Q92575	-0.863	0.247975	0.938	FALSE
UBXN7	O94888	-0.192	0.130403	0.932	FALSE
UCHL3	P15374	-0.306	0.0428195	0.919	FALSE
UCK2	Q9BZX2	0.405	0.00055991	0.803	FALSE
UFD1	Q92890	0.116	0.192466	0.936	FALSE
UFL1	O94874	-0.237	0.0323215	0.915	FALSE
UGDH	O60701	0.0556	0.435816	0.943	FALSE
UGGT1	Q9NYU2	0.389	9.2371e-05	0.663	FALSE
UGP2	Q16851	-0.109	0.0482722	0.921	FALSE
UHRF1	Q96T88	0.631	0.00224798	0.86	FALSE
UMPS	P11172	-0.215	0.0434992	0.919	FALSE
UNC45A	Q9H3U1	0.593	2.2994e-05	0.476	FALSE
UPF1	Q92900	0.188	0.0122198	0.9	FALSE
UPP1	Q16831	-0.414	0.00273388	0.866	FALSE
UQCR10	Q9UDW1	-0.0462	0.596703	0.946	FALSE
UQCRB	P14927	0.119	0.183485	0.935	FALSE
UQCRC1	P31930	-0.209	0.0180512	0.907	FALSE
UQCRC2	P22695	-0.133	0.0264251	0.913	FALSE
UQCRFS1	P47985	-0.000538	0.992038	0.951	FALSE
UQCRQ	O14949	-0.0199	0.769407	0.948	FALSE
UROD	P06132	-0.493	0.000149409	0.711	FALSE
USO1	O60763	-0.253	0.000705213	0.814	FALSE
USP10	Q14694	-0.0134	0.838861	0.949	FALSE
USP11	P51784	0.0805	0.422035	0.943	FALSE
USP14	P54578	-0.046	0.480752	0.944	FALSE
USP39	Q53GS9	0.405	0.0190396	0.908	FALSE
USP47	Q96K76	0.252	0.101534	0.929	FALSE
USP5	P45974	0.884	9.47218e-07	0.0442	FALSE
USP7	Q93009	0.283	0.0491673	0.921	FALSE
UTP14A	Q9BVJ6	0.212	0.346909	0.941	FALSE
UTRN	P46939	-0.027	0.731298	0.948	FALSE
UTS2	O95399	-0.823	0.000283508	0.761	FALSE
VAMP3	Q15836	0.351	0.00156731	0.848	FALSE
VAPA	Q9P0L0	0.00681	0.922068	0.95	FALSE
VAPB	O95292	0.205	0.0471981	0.92	FALSE
VARS	P26640	-0.365	0.000113161	0.684	FALSE
VASP	P50552	0.237	0.454216	0.944	FALSE
VAT1	Q99536	-0.0621	0.262614	0.939	FALSE
VAT1L	Q9HCJ6	0.286	0.195291	0.936	FALSE
VCL	P18206	0.385	2.16548e-05	0.467	FALSE
VCP	P55072	-0.148	0.00824301	0.893	FALSE
VDAC1	P21796	-0.152	0.0296589	0.914	FALSE
VDAC2	P45880	-0.385	0.000549848	0.802	FALSE
VDAC3	Q9Y277	-0.0319	0.516933	0.945	FALSE
VIM	P08670	-0.407	3.47603e-05	0.54	FALSE
VPS26A	O75436	-0.29	0.0298677	0.914	FALSE
VPS26C	O14972	0.664	0.00385539	0.875	FALSE
VPS29	Q9UBQ0	-0.22	0.128449	0.932	FALSE
VPS35	Q96QK1	-0.0241	0.77587	0.949	FALSE
VPS45	Q9NRW7	0.791	0.00128916	0.841	FALSE
VTA1	Q9NP79	0.249	0.0312422	0.915	FALSE
WARS	P23381	-1.06	4.6998e-06	0.212	FALSE
WASHC2A	Q641Q2	0.385	0.000647534	0.81	FALSE
WASHC5	Q12768	0.266	0.0124059	0.901	FALSE
WBP11	Q9Y2W2	0.777	0.000113623	0.685	FALSE
WDHD1	O75717	0.0765	0.503473	0.944	FALSE
WDR1	O75083	-0.106	0.134693	0.932	FALSE
WDR11	Q9BZH6	0.218	0.180733	0.935	FALSE
WDR18	Q9BV38	-0.54	0.000523293	0.799	FALSE
WDR3	Q9UNX4	-0.39	0.0303369	0.915	FALSE
WDR33	Q9C0J8	1.22	0.00405398	0.877	FALSE
WDR36	Q8NI36	-0.193	0.197886	0.936	FALSE
WDR5	P61964	-0.456	0.0167253	0.906	FALSE
WNK1	Q9H4A3	0.0874	0.63157	0.947	FALSE
XPNPEP1	Q9NQW7	0.324	0.00341993	0.872	FALSE
XPO1	O14980	0.044	0.4478	0.943	FALSE
XPO5	Q9HAV4	-0.0919	0.370326	0.942	FALSE
XPO7	Q9UIA9	0.67	0.00358538	0.873	FALSE
XPOT	O43592	-0.44	0.00284211	0.867	FALSE
XRCC1	P18887	-0.178	0.0697436	0.925	FALSE
XRCC5	P13010	-0.275	0.00019847	0.735	FALSE
XRCC6	P12956	-0.286	0.000594743	0.806	FALSE
XRN2	Q9H0D6	-0.929	3.63906e-06	0.174	FALSE
YARS2	Q9Y2Z4	0.557	0.0035074	0.873	FALSE
YBX1	P67809	-0.219	0.00647951	0.888	FALSE
YBX3	P16989	0.23	0.00730305	0.89	FALSE
YKT6	O15498	-0.0542	0.636105	0.947	FALSE
YLPM1	P49750	0.135	0.45962	0.944	FALSE
YME1L1	Q96TA2	0.247	0.088828	0.928	FALSE
YTHDF2	Q9Y5A9	-0.252	0.0660512	0.924	FALSE
YWHAB	P31946	-0.0712	0.372189	0.942	FALSE
YWHAE	P62258	-0.0675	0.253444	0.938	FALSE
YWHAH	Q04917	0.0397	0.550028	0.945	FALSE
YWHAQ	P27348	-0.0222	0.74878	0.948	FALSE
YWHAZ	P63104	0.0905	0.0717984	0.925	FALSE
ZC3H11A	O75152	-0.97	3.36961e-05	0.535	FALSE
ZC3H15	Q8WU90	0.244	0.124515	0.931	FALSE
ZC3HAV1	Q7Z2W4	-0.321	0.0384618	0.918	FALSE
ZFR	Q96KR1	-0.0608	0.719383	0.948	FALSE
ZMPSTE24	O75844	0.0927	0.620359	0.946	FALSE
ZNF207	O43670	-0.32	0.00777696	0.892	FALSE
ZNF326	Q5BKZ1	0.206	0.158073	0.934	FALSE
ZPR1	O75312	0.255	0.144341	0.933	FALSE
ZW10	O43264	0.171	0.0724454	0.926	FALSE
ZYX	Q15942	-0.492	5.08824e-05	0.593	FALSE

## Sheet: Secretome (S)
Secretome Mass-Spec Analysis (S): HS-5 LYNKO vs. LYNWT
Table of differentially expressed proteins
SYMBOL	ID	FC	p.val	p.adj	Location	sig
UCHL1	P09936	-8.2	93748.5	3.56e-14	Cytoplasm	TRUE
BGN	P21810	-6.95	0.000154541235137557	0.00198	Secreted	TRUE
CCL2	P13500	-6.29	0.000105116934065577	0.000844	Secreted	TRUE
RIF1	Q5UIP0	-6.09	8.07827e+06	3.56e-14	Nucleus	TRUE
FLII	Q13045	-5.8	1.25499e+07	3.56e-14	Nucleus	TRUE
SUMO2	P61956	-5.48	3.07346e+07	3.56e-14	Nucleus	TRUE
XYLT1	Q86Y38	-4.89	1.64926e+08	2.93e-06	Secreted	TRUE
LMAN1	P49257	-4.58	9.77852e+08	3.08e-07	Endoplasmic reticulum-Golgi intermediate compartment membrane	TRUE
RPS8	P62241	-4.56	3.83696e+08	3.38e-09	Cytoplasm	TRUE
IVL	P07476	-4.52	0.00164727358735855	0.0922	Nucleus	FALSE
CXCL5	P42830	-4.49	0.00255429745643806	0.15	Golgi apparatus	FALSE
RPL15	P61313	-4.47	2.45666e+07	3.56e-14	Cytosol	TRUE
CRIP1	P50238	-4.44	0.00134323389938579	0.0715	Cytosol	FALSE
RPL7A	P62424	-4.36	3.19638e+08	1.12e-09	Cytosol	TRUE
RPL3	P39023	-4.21	4.95394e+08	1.27e-08	Cytosol	TRUE
MAP1B	P46821	-4.18	0.000100008491989767	0.000756	Cytoplasm	TRUE
FABP5	Q01469	-4.09	5.95816e+09	0.0002	Secreted	TRUE
EFEMP1	Q12805	-3.91	5.38983e+09	0.000154	Secreted	TRUE
RPS10	P46783	-3.85	2.1214e+08	8.75e-11	Cytoplasm	TRUE
NRP2	O60462	-3.76	0.0263361526193735	0.602	Secreted	FALSE
LIF	P15018	-3.68	0.000359095424803484	0.0102	Secreted	TRUE
DNMT1	P26358	-3.55	5.6107e+07	3.56e-14	Nucleus	TRUE
BLMH	Q13867	-3.55	2.86846e+09	2.35e-05	Cytoplasm	TRUE
RHOC	P08134	-3.52	7.9761e+08	1.3e-07	Cell membrane	TRUE
RBX1	P62877	-3.49	2.54817e+08	3e-10	Cytoplasm	TRUE
RPS14	P62263	-3.44	4.09856e+09	6.95e-05	Cytosol	TRUE
PFKP	Q01813	-3.44	1.81227e+08	2.85e-11	Cytoplasm	TRUE
H1-5	P16401	-3.41	8.16181e+07	3.56e-14	Nucleus	TRUE
HPCAL1	P37235	-3.22	9.12778e+08	2.34e-07	Membrane	TRUE
RPL10	P27635	-3.19	9.98768e+07	2.61e-13	Cytosol	TRUE
AMPD2	Q01433	-3.15	5.23462e+07	0.000142	Cytosol	TRUE
RPL21	P46778	-3.11	0.000194054725206431	0.0031	Cytosol	TRUE
VGF	O15240	-3.07	0.00272403550323475	0.16	Secreted	FALSE
CSNK2A1	P68400	-3.05	5.60761e+08	2.34e-08	Nucleus	TRUE
ASS1	P00966	-3.04	0.00143241337296637	0.0776	Nucleoplasm	FALSE
HDLBP	Q00341	-3	2.91127e+07	6.44e-10	Cytoplasm	TRUE
TMA7	Q9Y2S6	-3	1.30723e+07	2.21e-12	Nuclear bodies	TRUE
SUMF2	Q8NBJ7	-2.98	0.00591093224568221	0.303	Nucleus	FALSE
CFHR5	Q9BXR6	-2.92	9.85515e+08	3.18e-07	Secreted	TRUE
CXCL3	P19876	-2.88	0.000295586730803983	0.00713	Secreted	TRUE
CEP170	Q5SW79	-2.87	8.20263e+09	0.000469	Cytoplasm	TRUE
DNAJA1	P31689	-2.86	6.22381e+09	0.000222	Membrane	TRUE
RPL35	P42766	-2.82	1.94021e+09	5.69e-06	Cytosol	TRUE
ATG3	Q9NT62	-2.81	2.87098e+08	5.99e-10	Cytoplasm	TRUE
PAMR1	Q6UXH9	-2.67	0.0679168861598302	0.736	Cytoplasm	FALSE
PAPSS2	O95340	-2.63	3.94702e+08	3.97e-09	Mitochondria	TRUE
CXCL8	P10145	-2.59	0.000292558151849039	0.007	Secreted	TRUE
RPS9	P46781	-2.58	4.68441e+08	9.85e-09	Cytoplasm	TRUE
PFKL	P17858	-2.56	5.78985e+08	2.73e-08	Cytoplasm	TRUE
LARS1	Q9P2J5	-2.53	5.40363e+08	1.97e-08	Cytoplasm	TRUE
SEPTIN8	Q92599	-2.52	0.00010530795067037	0.000848	Cytoplasm	TRUE
ROCK2	O75116	-2.43	6.20344e+09	0.000221	Cytoplasm	TRUE
RPS26	P62854	-2.41	6.22659e+08	3.93e-08	Cytoplasm	TRUE
RPL13A	P40429	-2.35	3.09683e+09	3e-05	Cytosol	TRUE
CD3EAP	O15446	-2.3	9.74213e+07	3.04e-07	Nucleus	TRUE
RPL8	P62917	-2.29	0.00143486681511192	0.0778	Cytosol	FALSE
VCAN	P13611	-2.25	0.0764332257353924	0.749	Secreted	FALSE
RPS16	P62249	-2.23	7.38209e+09	0.000356	Cytosol	TRUE
SERPINB2	P05120	-2.17	0.000179027883467745	0.00267	Secreted	TRUE
RELB	Q01201	-2.17	0.000890414301533118	0.0408	Nucleus	TRUE
ISOC1	Q96CN7	-2.16	0.000177396555711446	0.00262	Endoplasmic reticulum	TRUE
RPL18A	Q02543	-2.11	1.51415e+09	2.07e-06	Cytosol	TRUE
RPL24	P83731	-2.11	0.00369814411877278	0.212	Golgi apparatus	FALSE
SMU1	Q2TAY7	-2.1	9.32484e+09	0.000643	Cytoplasm	TRUE
SH2D4A	Q9H788	-2.05	7.0516e+09	0.000315	Cytoplasm	TRUE
RPL31	P62899	-2.04	5.57515e+09	0.000168	Cytosol	TRUE
LIMS1	P48059	-2.02	3.95794e+09	6.29e-05	Cell junction	TRUE
LSM4	Q9Y4Z0	-2	2.19115e+09	9.12e-06	Nucleus	TRUE
TRIR	Q9BQ61	-1.99	2.72579e+09	1.99e-05	Nucleoplasm	TRUE
EPHA5	P54756	-1.98	0.00158637630728888	0.0881	Cell membrane	FALSE
CYFIP1	Q7L576	-1.97	0.000188093911085845	0.00293	Cytoplasm	TRUE
CNOT3	O75175	-1.94	3.49807e+08	4.33e-05	Cytoplasm	TRUE
SRP72	O76094	-1.91	0.000403799136984466	0.0125	Cytoplasm	TRUE
SRA1	Q9HD15	-1.91	3.3188e+09	3.72e-05	Nucleus	TRUE
SERPINB4	P48594	-1.88	0.0399000119950041	0.667	Cytoplasm	FALSE
RPS3A	P61247	-1.86	0.0118490056255182	0.45	Cytoplasm	FALSE
TXNL1	O43396	-1.86	0.00354224177259918	0.204	Cytoplasm	FALSE
MFAP1	P55081	-1.84	0.000167996030070483	0.00235	Nucleus	TRUE
PTMA	P06454	-1.81	0.000502560513682509	0.0178	Nucleus	TRUE
SMYD5	Q6GMV2	-1.81	0.000301170651267922	0.00737	Mitochondria	TRUE
TPP2	P29144	-1.81	0.0373292576654048	0.657	Lysosome	FALSE
GEMIN5	Q8TEQ6	-1.8	5.9022e+09	0.000195	Nucleus	TRUE
NCKAP1	Q9Y2A7	-1.77	5.50174e+09	0.000162	Cell membrane	TRUE
TNC	P24821	-1.7	0.000629423982102287	0.0249	Secreted	TRUE
HS6ST2	Q96MM7	-1.7	5.99071e+09	0.000202	Membrane	TRUE
TRMT1	Q9NXH9	-1.69	0.000657605701655593	0.0266	Cytosol	TRUE
SIL1	Q9H173	-1.61	0.00080232586065229	0.0354	Endoplasmic reticulum lumen	TRUE
LUC7L2	Q9Y383	-1.61	0.00204267915085885	0.118	Secreted	FALSE
CHURC1	Q8WUH1	-1.57	0.000865051264191938	0.0392	Cytosol	TRUE
FLNC	Q14315	-1.56	0.000147729281653403	0.0018	Cytoplasm	TRUE
CD248	Q9HCU0	-1.56	0.00474112222297581	0.259	Cytoplasm	FALSE
CSDE1	O75534	-1.55	0.000838431527488107	0.0376	Cytoplasm	TRUE
CHMP5	Q9NZZ3	-1.54	0.00231801725586153	0.135	Cytoplasm	FALSE
DDX3X	O00571	-1.53	0.00205512359212259	0.119	Cytoplasm	FALSE
IGF1	P05019	-1.53	0.0045235342382668	0.25	Secreted	FALSE
IL6	P05231	-1.53	0.0158809793662015	0.509	Cytoplasm	FALSE
LRRFIP1	Q32MZ4	-1.53	0.00248410696828862	0.145	Nucleus	FALSE
RPL6	Q02878	-1.53	0.0175989440870968	0.529	Cytoplasm	FALSE
LYAR	Q9NX58	-1.49	0.00230681360601186	0.135	Cytoplasm	FALSE
GSTT2B	P0CG30	-1.47	0.000437638194686057	0.0143	Cytoplasm	TRUE
HS3ST3B1	Q9Y662	-1.47	0.0303223549527199	0.625	Microsome	FALSE
IMPDH2	P12268	-1.47	0.00168694711206161	0.0948	Cytoplasm	FALSE
RPS4X	P62701	-1.47	0.0156270274179118	0.506	Cytoplasm	FALSE
CAD	P27708	-1.46	0.000244729439641149	0.00499	Cytoplasm	TRUE
SRSF11	Q05519	-1.45	0.0159582334298195	0.51	Secreted	FALSE
IL1B	P01584	-1.42	0.0314956258839056	0.631	Plasma membrane	FALSE
THBS2	P35442	-1.42	0.014725762474455	0.494	Secreted	FALSE
SMC1A	Q14683	-1.41	0.00448633253694189	0.248	Apical cell membrane	FALSE
PPP1R7	Q15435	-1.4	0.000536781942852175	0.0197	Nucleus	TRUE
RUVBL1	Q9Y265	-1.4	0.0204787188162772	0.557	Nucleus	FALSE
HSPA6	P17066	-1.37	0.00944638683854975	0.402	Cytosol	FALSE
MRI1	Q9BV20	-1.36	0.00139081157937033	0.0748		FALSE
NARS1	O43776	-1.36	0.00106469839430878	0.0523	Secreted	FALSE
IPO5	O00410	-1.35	0.00247985533007894	0.145	Nucleus	FALSE
DDR2	Q16832	-1.33	0.012122062186772	0.454	Cytoplasm	FALSE
RPL17	P18621	-1.32	0.000544418726819981	0.0201	Cytosol	TRUE
UBE2C	O00762	-1.31	0.000374656024446809	0.011	Cytosol	TRUE
RPL7	P18124	-1.3	0.0077168227758295	0.359	Cytosol	FALSE
HERC4	Q5GLZ8	-1.29	0.000582768895088465	0.0222	Cytoplasm	TRUE
UBR4	Q5T4S7	-1.29	0.000514818771843777	0.0185	Membrane	TRUE
PRCP	P42785	-1.29	0.0427855596023652	0.677	Cytoplasm	FALSE
SEMA4C	Q9C0C4	-1.29	0.0570782158872064	0.715	Endoplasmic reticulum membrane	FALSE
SERPINB8	P50452	-1.29	0.00290526596231071	0.17	Nucleoplasm	FALSE
RPL9	P32969	-1.25	0.000693596656695442	0.0288	Cytosol	TRUE
RPS2	P15880	-1.22	0.00337491669978969	0.195	Cytosol	FALSE
LTBP1	Q14766	-1.21	0.115310557962266	0.79	Nucleus speckle	FALSE
MICB	Q29980	-1.21	0.00458048764891647	0.252	Cell membrane	FALSE
FUCA2	Q9BTY2	-1.2	0.0144531538572859	0.49	Cytoplasm	FALSE
PRDX4	Q13162	-1.2	0.0745686614950141	0.746	Cytoplasm	FALSE
RUVBL2	Q9Y230	-1.2	0.0022550875019125	0.132	Nucleus	FALSE
USP7	Q93009	-1.19	0.00965497019482289	0.407	Nucleus	FALSE
SNRNP200	O75643	-1.18	0.0195377821381245	0.548	Nuclear bodies	FALSE
ASNS	P08243	-1.17	0.0134376175795098	0.475	Cytosol	FALSE
ATIC	P31939	-1.16	0.00242593340690583	0.142	Cell membrane	FALSE
HEXIM1	O94992	-1.15	0.00102917751565396	0.0499	Nucleus	TRUE
FARSB	Q9NSD9	-1.15	0.00815259555174921	0.371	Secreted	FALSE
NPTX2	P47972	-1.13	0.0489735952263506	0.695	Secreted	FALSE
PRMT5	O14744	-1.11	0.0173483861478391	0.526	Endoplasmic reticulum	FALSE
PSMC4	P43686	-1.1	0.305429273845263	0.861	Cytoplasm	FALSE
RPS6	P62753	-1.1	0.013293416745382	0.473	Cytoplasm	FALSE
CAPG	P40121	-1.09	0.0186533038413565	0.54	Cytoplasm	FALSE
CAVIN1	Q6NZI2	-1.09	0.0111216110206369	0.436	Membrane	FALSE
RPL23A	P62750	-1.09	0.17517286166639	0.824	Nucleus	FALSE
STC1	P52823	-1.09	0.00152058144335078	0.0836	Cytoplasm	FALSE
SUGT1	Q9Y2Z0	-1.07	0.090191978403147	0.766	Cytoplasm	FALSE
EPB41L2	O43491	-1.06	0.066291655039776	0.733	Nucleus	FALSE
VARS1	P26640	-1.06	0.00848016465388184	0.379		FALSE
TOP1	P11387	-1.05	0.141214631605591	0.807	Cytoplasm	FALSE
BTF3	P20290	-1.04	0.0189388405194546	0.543	Nucleus	FALSE
CSNK2B	P67870	-1.04	0.0176973832439937	0.53	Secreted	FALSE
EMILIN2	Q9BXX0	-1.04	0.0839946830761679	0.759	Secreted	FALSE
IL24	Q13007	-1.04	0.0584186432429641	0.718	Nucleus	FALSE
SAAL1	Q96ER3	-1.04	0.0528454428506299	0.705	Nucleus matrix	FALSE
NANS	Q9NR45	-1.03	0.00257295455347622	0.151	Cell membrane	FALSE
PHGDH	O43175	-1.03	0.0016037668458117	0.0892	Nuclear bodies	FALSE
PRKDC	P78527	-1.03	0.0185868023519655	0.539	Cell membrane	FALSE
NAMPT	P43490	-1.02	0.00386702870056655	0.22	Nucleus	FALSE
BZW2	Q9Y6E2	-1.01	0.00956267723543443	0.405	Endoplasmic reticulum	FALSE
CRABP2	P29373	-1.01	0.0270245602755603	0.606	Cytoplasm	FALSE
OLFML2B	Q68BL8	-1.01	0.127192231882631	0.798	Secreted	FALSE
RPS3	P23396	-1.01	0.0068405169154912	0.334	Cytoplasm	FALSE
FGF2	P09038	-1	0.0950265327648741	0.772	Cytoplasm	FALSE
RRP9	O43818	-1	0.00184765565122662	0.105	Cytosol	FALSE
TCP1	P17987	-0.996	0.00208368483890657	0.121	Nucleus	FALSE
HSPH1	Q92598	-0.983	0.0113934896519971	0.441	Mitochondrion matrix	FALSE
TNFRSF10D	Q9UBN6	-0.982	0.00214448015939128	0.125	Secreted	FALSE
SRSF3	P84103	-0.979	0.0104427460604335	0.423	Nucleus	FALSE
HSPG2	P98160	-0.968	0.461504688496894	0.883	Cytoplasm	FALSE
EIF3H	O15372	-0.966	0.022873644539789	0.577	Cytoplasm	FALSE
NFASC	O94856	-0.966	0.0918036673222755	0.768	Nucleus	FALSE
RPL4	P36578	-0.962	0.036357312624494	0.653	Cytosol	FALSE
KPNA2	P52292	-0.96	0.0293006092400149	0.619	Cytoplasm	FALSE
RAD23A	P54725	-0.952	0.00474625741388064	0.259	Cytoplasmic vesicle	FALSE
HAT1	O14929	-0.949	0.0421413879599096	0.675	Mitochondrion matrix	FALSE
EML4	Q9HC35	-0.945	0.00240467917252893	0.141	Secreted	FALSE
FASN	P49327	-0.935	0.00737899823959887	0.35	Secreted	FALSE
RPS11	P62280	-0.929	0.00504955787041167	0.271	Cytoplasm	FALSE
COPG1	Q9Y678	-0.928	0.0242658958443027	0.588	Cytoplasm	FALSE
NRG1	Q02297	-0.928	0.105419349371081	0.782	Secreted	FALSE
EIF3I	Q13347	-0.927	0.00795817625505183	0.366	Cytoplasm	FALSE
GET3	O43681	-0.92	0.00543994472601641	0.286	Cytoplasm	FALSE
PRKCSH	P14314	-0.916	0.0432734783945565	0.678	Cytoplasm	FALSE
RPL26	P61254	-0.909	0.0610184338971979	0.723	Cytosol	FALSE
CKB	P12277	-0.902	0.0440237048525431	0.681	Cytoplasm	FALSE
SETD3	Q86TU7	-0.9	0.00975975133900412	0.409	Cytoplasm	FALSE
RPS21	P63220	-0.897	0.0116198023514285	0.446	Endoplasmic reticulum	FALSE
CSF3	P09919	-0.895	0.128331376195655	0.799	Secreted	FALSE
EXTL2	Q9UBQ6	-0.895	0.0232148451317263	0.58	Endoplasmic reticulum membrane	FALSE
EIF3D	O15371	-0.894	0.0172201596604169	0.525	Cytoplasm	FALSE
SEPTIN10	Q9P0V9	-0.894	0.0930591054479616	0.769	Cytoplasmic vesicle	FALSE
MYH9	P35579	-0.89	0.00636178629927307	0.319	Cell membrane	FALSE
SBSN	Q6UWP8	-0.889	0.116814601066633	0.791	Nucleus	FALSE
PSMC5	P62195	-0.888	0.0264098499863275	0.602	Cytoplasm	FALSE
ATXN10	Q9UBB4	-0.883	0.0150303563650836	0.498	Cell membrane	FALSE
CCBE1	Q6UXH8	-0.883	0.137654212956487	0.805	Mitochondria	FALSE
DR1	Q01658	-0.882	0.121224254447263	0.794	Nucleus	FALSE
DDAH2	O95865	-0.878	0.070212071099597	0.74	Cytoplasm	FALSE
FKBP10	Q96AY3	-0.877	0.43709208654345	0.881	Nucleus	FALSE
RPL29	P47914	-0.875	0.142156564647151	0.808	Nucleoli	FALSE
CCT6A	P40227	-0.871	0.00715856982118484	0.343	Cytoplasm	FALSE
RPSA	P08865	-0.868	0.00369013750378246	0.211	Cytoplasm	FALSE
DNM2	P50570	-0.864	0.0155681397825878	0.505	Cytoplasm	FALSE
PTPN12	Q05209	-0.864	0.0681881356540836	0.736	Nucleoli	FALSE
CCT3	P49368	-0.856	0.00748855856476152	0.353	Cytoplasm	FALSE
ACTR1A	P61163	-0.851	0.00446078604297999	0.247	Cytoplasm	FALSE
C12orf10	Q9HB07	-0.848	0.0225931328564941	0.575	Secreted	FALSE
RPL5	P46777	-0.846	0.104991749708147	0.781	Cytosol	FALSE
KIF5B	P33176	-0.84	0.097170320017591	0.774	Cytoplasm	FALSE
DYNC1H1	Q14204	-0.835	0.0104965220300842	0.424	Cytoplasm	FALSE
ANPEP	P15144	-0.832	0.0269821167110141	0.606	Cell membrane	FALSE
RPLP0	P05388	-0.832	0.00573723406617667	0.297	Cytosol	FALSE
HEBP2	Q9Y5Z4	-0.831	0.071825327527449	0.742	Nucleus	FALSE
PAF1	Q8N7H5	-0.829	0.0177524690792728	0.53	Nucleus	FALSE
RPL30	P62888	-0.827	0.0097745494245404	0.409	Cytosol	FALSE
CCT5	P48643	-0.826	0.00475097212902786	0.259	Cytoplasm	FALSE
MT2A	P02795	-0.826	0.101116205765383	0.778	Cytoplasm	FALSE
XRCC5	P13010	-0.826	0.0485685285644876	0.694	Nucleus	FALSE
LIG1	P18858	-0.823	0.0516039829930662	0.702	Endoplasmic reticulum-Golgi intermediate compartment membrane	FALSE
PGM1	P36871	-0.822	0.0429297716342644	0.677	Nucleoplasm	FALSE
ETF1	P62495	-0.814	0.0140077545462166	0.484	Endoplasmic reticulum membrane	FALSE
NAA25	Q14CX7	-0.814	0.17164480281096	0.823	Cell membrane	FALSE
CTSC	P53634	-0.813	0.0510037764439496	0.701	Secreted	FALSE
XRCC6	P12956	-0.808	0.00949071293125097	0.403	Nucleus	FALSE
RPL27	P61353	-0.805	0.0792320445490455	0.753	Cytosol	FALSE
MVP	Q14764	-0.803	0.0161467941825713	0.512	Secreted	FALSE
FHL3	Q13643	-0.793	0.0317060075537568	0.632	Endoplasmic reticulum membrane	FALSE
METAP2	P50579	-0.793	0.0204704650990805	0.557	Secreted	FALSE
OS9	Q13438	-0.793	0.216587753265028	0.839	Mitochondrion inner membrane	FALSE
PRDX2	P32119	-0.79	0.021996884148119	0.57	Nucleus	FALSE
LRRC15	Q8TF66	-0.788	0.155115261302436	0.815	Cytoplasm	FALSE
DDX21	Q9NR30	-0.787	0.0861132412567907	0.762	Nucleus	FALSE
MYH10	P35580	-0.787	0.0900333523488849	0.766	Secreted	FALSE
BLVRA	P53004	-0.786	0.00812890556402877	0.37	Secreted	FALSE
IGFBP5	P24593	-0.782	0.0384173457509922	0.661	Secreted	FALSE
PSMD12	O00232	-0.782	0.00813505249859382	0.37	Nucleoplasm	FALSE
RPL13	P26373	-0.778	0.0704284378090479	0.74	Nucleus	FALSE
ARPC1B	O15143	-0.777	0.0111567156292881	0.437	Cytoplasm	FALSE
RSL1D1	O76021	-0.776	0.0317041089584024	0.632	Endoplasmic reticulum membrane	FALSE
ACAA2	P42765	-0.775	0.328728310482543	0.865	Mitochondrion	FALSE
EIF3E	P60228	-0.775	0.0126049440232166	0.462	Cytoplasm	FALSE
CCT2	P78371	-0.772	0.00858658313059256	0.382	Cytoplasm	FALSE
PSMD6	Q15008	-0.772	0.0452146162953128	0.684	Nucleoplasm	FALSE
EEF1B2	P24534	-0.768	0.0103504408616227	0.421	Nucleus	FALSE
KIF23	Q02241	-0.767	0.110683525521865	0.786	Cytoplasm	FALSE
NUDT9	Q9BW91	-0.766	0.0528504246844086	0.705	Mitochondrion	FALSE
RPS13	P62277	-0.761	0.264081802224024	0.852	Cytosol	FALSE
CCT4	P50991	-0.759	0.0168768836341409	0.521	Cytoplasm	FALSE
CUTA	O60888	-0.753	0.101417055984977	0.778	Nucleus	FALSE
EEF2	P13639	-0.753	0.015949862378858	0.51	Secreted	FALSE
WDR12	Q9GZL7	-0.753	0.0398630323657936	0.667	Cytoplasm	FALSE
RPL19	P84098	-0.752	0.0129055718996244	0.467	Cytosol	FALSE
VCP	P55072	-0.75	0.0105323864018098	0.425	Cytoplasm	FALSE
FAP	Q12884	-0.748	0.0857101669592507	0.761	Cell membrane	FALSE
CACHD1	Q5VU97	-0.746	0.117554743560701	0.792	Secreted	FALSE
CCT7	Q99832	-0.744	0.015902239511323	0.509	Cytoplasm	FALSE
OGFOD1	Q8N543	-0.743	0.0679145801599485	0.736	Nucleus	FALSE
PFDN1	O60925	-0.739	0.0148971188598917	0.496	Cytoplasm	FALSE
PREP	P48147	-0.739	0.0116156843388441	0.446	Cytoplasm	FALSE
COPS7B	Q9H9Q2	-0.737	0.10712262923503	0.783	Cytoplasm	FALSE
IGF2	P01344	-0.736	0.0966088719423519	0.773	Secreted	FALSE
COPS3	Q9UNS2	-0.733	0.0251113358256406	0.593	Cytoplasm	FALSE
ITGA2	P17301	-0.733	0.261468193971763	0.852	Secreted	FALSE
XPOT	O43592	-0.731	0.0323418167406832	0.635	Nucleus	FALSE
ZC3H15	Q8WU90	-0.725	0.0570725580640739	0.715	Cytoplasm	FALSE
NOMO1	Q15155	-0.723	0.155649717386673	0.815	Nucleus	FALSE
RANBP2	P49792	-0.717	0.287546725071667	0.857	Cytoplasm	FALSE
PSMD13	Q9UNM6	-0.714	0.0124276508062575	0.459	Cytoplasm	FALSE
SRP68	Q9UHB9	-0.711	0.0563792622207629	0.713	Secreted	FALSE
B4GAT1	O43505	-0.708	0.28708561311766	0.857	Nucleus	FALSE
BZW1	Q7L1Q6	-0.708	0.0174280743961796	0.527	Nucleus	FALSE
TPT1	P13693	-0.708	0.0798557687792329	0.754	Golgi apparatus membrane	FALSE
CCDC58	Q4VC31	-0.707	0.0721248750278551	0.743	Secreted	FALSE
COPB1	P53618	-0.705	0.0502018845085549	0.699	Cytoplasm	FALSE
EIF3L	Q9Y262	-0.704	0.0233159234610675	0.581	Cytoplasm	FALSE
EIF3C	Q99613	-0.702	0.0196629341978836	0.55	Cytoplasm	FALSE
FSTL3	O95633	-0.699	0.197614681954258	0.833	Nucleus	FALSE
MCTS1	Q9ULC4	-0.694	0.0295097512087486	0.62	Secreted	FALSE
RPS5	P46782	-0.687	0.0226174962885102	0.575	Cytoplasm	FALSE
LSM8	O95777	-0.684	0.305736441192945	0.861	Secreted	FALSE
EEF1A1	P68104	-0.682	0.030755854046517	0.627	Cytosol	FALSE
EIF3F	O00303	-0.678	0.111884208749663	0.787	Cytoplasm	FALSE
AAMP	Q13685	-0.677	0.133105689057958	0.802	Cell membrane	FALSE
CMPK1	P30085	-0.676	0.041711470684123	0.673	Nucleus	FALSE
SF3A2	Q15428	-0.675	0.0488146307178139	0.695	Secreted	FALSE
NIF3L1	Q9GZT8	-0.673	0.0288302438017456	0.617	Secreted	FALSE
KARS1	Q15046	-0.672	0.0622728998299756	0.726	Cytoplasmic granule membrane	FALSE
ACAT2	Q9BWD1	-0.669	0.0607749048606365	0.723	Cytoplasm	FALSE
LDHA	P00338	-0.665	0.0698740947463237	0.739	Secreted	FALSE
SORD	Q00796	-0.664	0.0604064795697216	0.722	Early endosome	FALSE
RCN3	Q96D15	-0.659	0.0334849549787684	0.641	Nucleus	FALSE
PPP1CB	P62140	-0.658	0.0308822516671882	0.628	Nucleoplasm	FALSE
RPS20	P60866	-0.652	0.0860196925244997	0.762	Cytoplasm	FALSE
CNDP2	Q96KP4	-0.648	0.0257118442202584	0.598	Cytoplasm	FALSE
CARS1	P49589	-0.646	0.0173366610692301	0.526	Cytoplasm	FALSE
WARS1	P23381	-0.642	0.0242881609505445	0.588	Cytoplasm	FALSE
AP2M1	Q96CW1	-0.641	0.0409244632891177	0.671	Cell membrane	FALSE
GSPT1	P15170	-0.64	0.026853425383613	0.605	Nucleoplasm	FALSE
PSME3	P61289	-0.636	0.0935661412877062	0.77	Cytosol	FALSE
ACO1	P21399	-0.635	0.0685233136579357	0.737	Cytoplasm	FALSE
SEC24D	O94855	-0.634	0.128102737117375	0.799	Mitochondrion inner membrane	FALSE
ABI3BP	Q7Z7G0	-0.631	0.325590110849706	0.865	Secreted	FALSE
HNRNPA3	P51991	-0.628	0.0608931375429806	0.723	Nucleus	FALSE
PSMC3	P17980	-0.627	0.0311060662764525	0.629	Cytoplasm	FALSE
PSMD11	O00231	-0.627	0.123982877853743	0.796	Cytoplasm	FALSE
SNRPD2	P62316	-0.627	0.0725356015478313	0.743	Nucleus speckle	FALSE
CCT8	P50990	-0.626	0.0448862461012107	0.683	Cell membrane	FALSE
ESD	P10768	-0.626	0.0443344875717154	0.682	Endoplasmic reticulum lumen	FALSE
MANF	P55145	-0.625	0.359627713860475	0.87	Cytoplasm	FALSE
CLTC	Q00610	-0.624	0.0175900329222869	0.529	Cytoplasmic vesicle membrane	FALSE
TPX2	Q9ULW0	-0.62	0.114227887347167	0.789	Cytoplasm	FALSE
WDR82	Q6UXN9	-0.62	0.138568663504314	0.806	Nucleus	FALSE
PSMB3	P49720	-0.614	0.0945074860049647	0.771	Cytoplasm	FALSE
EIF4G2	P78344	-0.613	0.0767875422275502	0.749	Cytoplasm	FALSE
SEPTIN9	Q9UHD8	-0.613	0.0235672294924083	0.582	Cell membrane	FALSE
EIF3A	Q14152	-0.611	0.0210970104853105	0.563	Cytoplasm	FALSE
IGFBP2	P18065	-0.603	0.0903170591735913	0.766	Secreted	FALSE
COPA	P53621	-0.602	0.0294460392203993	0.62	Secreted	FALSE
EEF1D	P29692	-0.602	0.127414432783668	0.799	Mitochondria	FALSE
ROBO1	Q9Y6N7	-0.602	0.309441651520302	0.862	Cytoplasm	FALSE
HNRNPF	P52597	-0.601	0.0473467667902929	0.691	Nucleus	FALSE
ABCF1	Q8NE71	-0.596	0.0511392652588531	0.701	Cytoplasm	FALSE
SMS	P52788	-0.596	0.114200608122845	0.789	Cytoplasm	FALSE
UFM1	P61960	-0.593	0.126426862840286	0.798	Nucleus	FALSE
RHOA	P61586	-0.591	0.0401123795397063	0.668	Cell membrane	FALSE
MMP2	P08253	-0.59	0.257736721245354	0.851	Nucleus	FALSE
UBA6	A0AVT1	-0.59	0.108562639745983	0.784	Cytosol	FALSE
CUL5	Q93034	-0.585	0.0467307688376143	0.689	Secreted	FALSE
EEF1G	P26641	-0.583	0.0825002483928376	0.757	Cytoplasm	FALSE
HDAC2	Q92769	-0.581	0.148682855006649	0.811	Nucleus matrix	FALSE
MCM4	P33991	-0.58	0.0396967075752304	0.666	Nucleus	FALSE
CNBP	P62633	-0.579	0.217511374829167	0.84	Cytoplasm	FALSE
DHX15	O43143	-0.574	0.128888088018155	0.8	Nucleus	FALSE
RPS23	P62266	-0.574	0.11636141750974	0.791	Cytosol	FALSE
RPL12	P30050	-0.572	0.0431670307674573	0.678	Nucleus	FALSE
PSMD3	O43242	-0.571	0.0244806513007681	0.589	Nuclear speckles	FALSE
SNRPN	P63162	-0.571	0.121988650530264	0.795	Cytoplasm	FALSE
PSMD7	P51665	-0.569	0.137955352857859	0.805	Nucleoplasm	FALSE
HSPB1	P04792	-0.567	0.0741454989561266	0.746	Secreted	FALSE
PSMA1	P25786	-0.563	0.050871584793636	0.7	Secreted	FALSE
PPP1R14B	Q96C90	-0.559	0.147028904343829	0.811	Nucleoplasm	FALSE
NACA	Q13765	-0.558	0.0671524214400738	0.734	Cytosol	FALSE
C9orf64	Q5T6V5	-0.555	0.029486039189507	0.62	Nucleus	FALSE
EEA1	Q15075	-0.555	0.0525816580083654	0.705	Cytoplasm	FALSE
ATP6AP1	Q15904	-0.554	0.21488018312216	0.839	Endoplasmic reticulum membrane	FALSE
SOD2	P04179	-0.554	0.0361907606603319	0.652	Early endosome	FALSE
DSG2	Q14126	-0.553	0.192638458387916	0.831	Secreted	FALSE
NUCB2	P80303	-0.552	0.292731871711373	0.858	Secreted	FALSE
SDCBP	O00560	-0.549	0.294229156133044	0.859	Secreted	FALSE
MOB1A	Q9H8S9	-0.545	0.0765370999973058	0.749	Nucleus	FALSE
EIF3K	Q9UBQ5	-0.544	0.234788379049057	0.845	Cytoplasm	FALSE
NRDC	O43847	-0.539	0.0771551169795746	0.75	Nucleoplasm	FALSE
SEC23B	Q15437	-0.536	0.221182800702972	0.841	Secreted	FALSE
GPI	P06744	-0.533	0.0869578072112408	0.763	Cytoplasm	FALSE
GNS	P15586	-0.532	0.190143703945508	0.83	Golgi apparatus	FALSE
EIF3B	P55884	-0.53	0.0525383258896178	0.704	Cytoplasm	FALSE
PSMB7	Q99436	-0.53	0.0695573411748444	0.738	Cytoplasm	FALSE
PSMD14	O00487	-0.529	0.0878055424925971	0.764	Nucleus	FALSE
COPB2	P35606	-0.528	0.0556090846059497	0.712	Cytoplasm	FALSE
DBN1	Q16643	-0.528	0.0999135315247458	0.776	Cytoplasm	FALSE
CHMP4B	Q9H444	-0.525	0.0746267507257036	0.746	Cytoplasm	FALSE
CAPNS1	P04632	-0.519	0.0610784522409573	0.723	Cytoplasm	FALSE
SNRPC	P09234	-0.519	0.121597936185745	0.795	Nucleus	FALSE
YWHAB	P31946	-0.519	0.0617353396447852	0.725	Cytoplasm	FALSE
SNW1	Q13573	-0.518	0.0942465747349562	0.771	Cytoplasm	FALSE
HMBS	P08397	-0.516	0.132188158744587	0.802	Secreted	FALSE
ARHGAP1	Q07960	-0.513	0.0844192810647295	0.76	Cytoplasm	FALSE
HSPB11	Q9Y547	-0.512	0.114373431216016	0.789	Cytoplasm	FALSE
SRSF1	Q07955	-0.51	0.0557790420341677	0.712	Cell surface	FALSE
RO60	P10155	-0.51	0.0611923324354694	0.723	Mitochondrion	FALSE
C11orf54	Q9H0W9	-0.506	0.1228006298742	0.795	Nucleoli	FALSE
ADM	P35318	-0.505	0.486898304199536	0.886	Nucleus	FALSE
PSMD4	P55036	-0.505	0.128189530128577	0.799	Nucleoplasm	FALSE
H3C14	Q71DI3	-0.5	0.290122781447466	0.858		FALSE
SERBP1	Q8NC51	-0.498	0.0692555921992335	0.738	Cell membrane	FALSE
NPTXR	O95502	-0.496	0.378821364655897	0.873	Membrane	FALSE
VBP1	P61758	-0.496	0.142637324221451	0.808	Cytoplasm	FALSE
UBA3	Q8TBC4	-0.495	0.0827968820047458	0.758	Cytosol	FALSE
SF3B3	Q15393	-0.494	0.14353601696552	0.809	Nucleus	FALSE
HNRNPL	P14866	-0.493	0.116620761992014	0.791	Cytoplasm	FALSE
MAP2K1	Q02750	-0.493	0.132069895804381	0.802	Cytoplasm	FALSE
RPS19	P39019	-0.493	0.349495669646858	0.869	Nucleus	FALSE
CAB39	Q9Y376	-0.489	0.099004034360567	0.776	Secreted	FALSE
DNPEP	Q9ULA0	-0.488	0.122304771924528	0.795	Cytoplasm	FALSE
GARS1	P41250	-0.488	0.0663425081871045	0.733	Mitochondrion	FALSE
PFDN4	Q9NQP4	-0.488	0.0725459087023744	0.743	Cytoplasm	FALSE
YTHDF3	Q7Z739	-0.487	0.0874764257409236	0.763	Cytoplasm	FALSE
UBE2D3	P61077	-0.486	0.205792595304893	0.836	Cell membrane	FALSE
IARS1	P41252	-0.485	0.0494285368464604	0.697	Cytoplasm	FALSE
SNRPD3	P62318	-0.485	0.0900400313524064	0.766	Nucleus	FALSE
SF1	Q15637	-0.484	0.148927194675477	0.812	Secreted	FALSE
SSB	P05455	-0.482	0.19751772445826	0.833	Nucleus	FALSE
PPP6R3	Q5H9R7	-0.481	0.238014636153994	0.846	Cytoplasm	FALSE
NCL	P19338	-0.476	0.175549806934078	0.824	Cytoplasm	FALSE
TIMP1	P01033	-0.476	0.397615621646305	0.876	Mitochondrion inner membrane	FALSE
PSMA2	P25787	-0.472	0.138126119445901	0.805	Secreted	FALSE
CARM1	Q86X55	-0.47	0.157754209292907	0.816	Nucleus	FALSE
HSPA8	P11142	-0.47	0.0605610861783272	0.722	Mitochondrion matrix	FALSE
SF3B1	O75533	-0.47	0.170093499082296	0.822	Cytoplasm	FALSE
GANAB	Q14697	-0.468	0.326698121701135	0.865	Cytosol	FALSE
SRSF2	Q01130	-0.468	0.275577300316386	0.855	Nucleus	FALSE
PRPF4	O43172	-0.466	0.271266322635073	0.854	Cell membrane	FALSE
SEMA7A	O75326	-0.466	0.458580756746175	0.883	Cytoplasmic vesicle	FALSE
EFNA5	P52803	-0.465	0.192902980382351	0.831	Cell membrane	FALSE
RAB11B	Q15907	-0.464	0.134754433373602	0.803	Mitochondria	FALSE
PTX3	P26022	-0.461	0.605984709066138	0.896	Cell membrane	FALSE
RPLP1	P05386	-0.457	0.173529086004361	0.823	Cytoplasm	FALSE
C1QTNF3	Q9BXJ4	-0.456	0.292424797975569	0.858	Secreted	FALSE
COL7A1	Q02388	-0.454	0.681172238392582	0.902	Secreted	FALSE
CNN3	Q15417	-0.453	0.139329977342362	0.806	Actin filaments	FALSE
NENF	Q9UMX5	-0.451	0.189500351810133	0.83	Cell membrane	FALSE
NEO1	Q92859	-0.451	0.571484444545901	0.894	Lysosome membrane	FALSE
APOM	O95445	-0.449	0.343645764781507	0.868	Secreted	FALSE
RPLP2	P05387	-0.447	0.0921898342639567	0.769	Cytoplasm	FALSE
DARS1	P14868	-0.446	0.242301636950974	0.847	Endoplasmic reticulum	FALSE
GART	P22102	-0.446	0.0918619796095827	0.768	Lysosome membrane	FALSE
PPP2CA	P67775	-0.446	0.146987408995986	0.811	Cytoplasm	FALSE
HSPA9	P38646	-0.445	0.0979536660648988	0.775	Mitochondrion matrix	FALSE
HSP90AB1	P08238	-0.444	0.0679539737223582	0.736	Endoplasmic reticulum lumen	FALSE
NPTX1	Q15818	-0.441	0.569785196182198	0.894	Cytoplasmic vesicle	FALSE
OGA	O60502	-0.44	0.124517132007097	0.797	Endoplasmic reticulum lumen	FALSE
DKC1	O60832	-0.437	0.126898808677898	0.798	Secreted	FALSE
GPS1	Q13098	-0.435	0.0999547576776089	0.777	Secreted	FALSE
FH	P07954	-0.434	0.0713583920113265	0.741	Endoplasmic reticulum lumen	FALSE
RGMB	Q6NW40	-0.433	0.36861841979197	0.872	Endoplasmic reticulum lumen	FALSE
ILKAP	Q9H0C8	-0.432	0.0935277598894446	0.77	Centriolar satellite	FALSE
SF3A3	Q12874	-0.432	0.154444039256502	0.815	Cytoplasm	FALSE
FTO	Q9C0B1	-0.431	0.227089763313023	0.842	Secreted	FALSE
TPR	P12270	-0.431	0.0921099793005368	0.768	Cytoplasm	FALSE
EFTUD2	Q15029	-0.428	0.18933392178073	0.83	Secreted	FALSE
SARS1	P49591	-0.428	0.144723232671503	0.809	Nucleus	FALSE
YBX1	P67809	-0.428	0.223313006128899	0.841	Secreted	FALSE
AASDHPPT	Q9NRN7	-0.426	0.189639450016394	0.83	Cytoplasm	FALSE
HNRNPC	P07910	-0.426	0.0965572322284122	0.773	Nucleus	FALSE
RBBP7	Q16576	-0.426	0.118799645968443	0.793	Cell membrane	FALSE
MMP3	P08254	-0.423	0.431249195176226	0.88	Mitochondrion	FALSE
CSTA	P01040	-0.422	0.339501550346428	0.867	Cytoplasm	FALSE
PITPNB	P48739	-0.421	0.0882040175760479	0.764	Cell membrane	FALSE
PSMD8	P48556	-0.421	0.144615662808174	0.809	Cytosol	FALSE
PSMA4	P25789	-0.42	0.0922734199208144	0.769	Cytoplasm	FALSE
RAI14	Q9P0K7	-0.42	0.296169032889335	0.859	Cell membrane	FALSE
COPS2	P61201	-0.414	0.148588621717173	0.811	Cytoplasm	FALSE
RPL22	P35268	-0.414	0.325078146448047	0.865	Cytosol	FALSE
PABPC4	Q13310	-0.412	0.117764741173477	0.792	Cytoplasm	FALSE
SEC22B	O75396	-0.411	0.328874112735398	0.865	Secreted	FALSE
DYNLT1	P63172	-0.41	0.196443972237976	0.832	Mitochondrion	FALSE
NPM1	P06748	-0.41	0.163887886656723	0.819	Nucleus	FALSE
ECM29	Q5VYK3	-0.408	0.250894078562131	0.849	Cytoplasm	FALSE
SNRPF	P62306	-0.408	0.148375112498177	0.811	Nucleus	FALSE
PPM1F	P49593	-0.407	0.134194989345461	0.803	Mitochondrion matrix	FALSE
PSMA5	P28066	-0.407	0.196188562537083	0.832	Cytoplasm	FALSE
MARS1	P56192	-0.406	0.0998568507040598	0.776	Mitochondrion outer membrane	FALSE
ACTL6A	O96019	-0.403	0.189288639464854	0.83	Nucleus	FALSE
ALDH16A1	Q8IZ83	-0.402	0.254565406080801	0.85	Mitochondria	FALSE
SDF4	Q9BRK5	-0.399	0.447056415279706	0.882	Cytoplasm	FALSE
ARF4	P18085	-0.398	0.271500532384596	0.854	Nucleus	FALSE
COPS4	Q9BT78	-0.398	0.140827140429793	0.807	Cytoplasm	FALSE
CTPS1	P17812	-0.398	0.271145023719808	0.854	Lysosome	FALSE
STXBP1	P61764	-0.398	0.164912340116127	0.82	Cytoplasm	FALSE
ACTR3	P61158	-0.396	0.109420048708353	0.785	Cytoplasm	FALSE
TGFBR3	Q03167	-0.396	0.465499583103133	0.884	Secreted	FALSE
TPM4	P67936	-0.395	0.111011448538729	0.786	Cytoplasm	FALSE
EIF3G	O75821	-0.394	0.121340726073196	0.794	Cytoplasm	FALSE
ENO1	P06733	-0.394	0.129418270595025	0.8	Cell membrane	FALSE
LIN7C	Q9NUP9	-0.394	0.357217883890476	0.87	Nucleus inner membrane	FALSE
ANG	P03950	-0.391	0.374545827193957	0.872	Secreted	FALSE
CACYBP	Q9HB71	-0.39	0.197016614918248	0.833	Cytoplasm	FALSE
HSPA4	P34932	-0.389	0.15832279286928	0.816	Cytoplasm	FALSE
HYPK	Q9NX55	-0.389	0.321506413517849	0.864	Secreted	FALSE
DYNC1I2	Q13409	-0.386	0.201230412427974	0.834	Cytoplasm	FALSE
MRTO4	Q9UKD2	-0.384	0.217124096403264	0.839	Cytoplasm	FALSE
GBE1	Q04446	-0.382	0.168227292813045	0.821	Cytoplasm	FALSE
HSPD1	P10809	-0.382	0.175802162059296	0.824	Endoplasmic reticulum lumen	FALSE
PSMD1	Q99460	-0.381	0.10850118759798	0.784	Cytoplasm	FALSE
ADAR	P55265	-0.38	0.42961884285547	0.88	Cytoplasm	FALSE
NUDC	Q9Y266	-0.379	0.304915496074189	0.861	Cytoplasm	FALSE
CAPRIN1	Q14444	-0.378	0.1486249510201	0.811	Nucleus	FALSE
EPRS1	P07814	-0.378	0.186414087414767	0.829	Cell membrane	FALSE
VIM	P08670	-0.378	0.107654105137347	0.784	Cytoplasm	FALSE
CCDC12	Q8WUD4	-0.376	0.323268890822404	0.864	Cytoplasm	FALSE
MINPP1	Q9UNW1	-0.375	0.495929848736735	0.887	Membrane	FALSE
NUDT2	P50583	-0.373	0.194071255244759	0.832	Nucleoplasm	FALSE
PRPF19	Q9UMS4	-0.373	0.15725471392125	0.816	Cytoplasm	FALSE
PHF5A	Q7RTV0	-0.372	0.204621069853413	0.835	Cytosol	FALSE
BMPER	Q8N8U9	-0.371	0.496677499100277	0.887	Nuclear speckles	FALSE
ZYX	Q15942	-0.371	0.11555580450241	0.79	Cytoplasm	FALSE
OAT	P04181	-0.37	0.402081236602074	0.876	Mitochondrion matrix	FALSE
SCP2	P22307	-0.368	0.335613606915595	0.866	Nucleus	FALSE
MTPN	P58546	-0.367	0.143151980252989	0.808	Cytoplasm	FALSE
PA2G4	Q9UQ80	-0.363	0.203902873888677	0.835	Endoplasmic reticulum lumen	FALSE
USO1	O60763	-0.363	0.1752722178165	0.824	Cytoplasm	FALSE
ACLY	P53396	-0.362	0.165393786022429	0.82	Cytoplasm	FALSE
EIF4E	P06730	-0.362	0.292231909989857	0.858	Cytosol	FALSE
LRPPRC	P42704	-0.361	0.220650537507288	0.841	Actin filaments	FALSE
TIAL1	Q01085	-0.361	0.160195265068891	0.817	Cell membrane	FALSE
IDE	P14735	-0.36	0.443173105688538	0.881	Secreted	FALSE
SCRN1	Q12765	-0.36	0.223286790891116	0.841	Nucleus	FALSE
CUL3	Q13618	-0.359	0.420647312607641	0.879	Nucleus	FALSE
CWC15	Q9P013	-0.357	0.304741646911858	0.861	Secreted	FALSE
IPO7	O95373	-0.357	0.133954380326861	0.803	Cytoplasmic vesicle	FALSE
BRD4	O60885	-0.356	0.329717173552373	0.865	Secreted	FALSE
TNFRSF12A	Q9NP84	-0.356	0.489563120753372	0.886	Membrane	FALSE
CDK4	P11802	-0.355	0.135917164825281	0.804	Cytoplasm	FALSE
XPNPEP1	Q9NQW7	-0.355	0.18118505665422	0.827	Cytoplasm	FALSE
MGAT1	P26572	-0.354	0.316908826347335	0.863	Cell membrane	FALSE
PFDN6	O15212	-0.352	0.264808325086132	0.852	Cytosol	FALSE
RANBP3	Q9H6Z4	-0.351	0.240133694862404	0.846	Cell membrane	FALSE
MMP19	Q99542	-0.349	0.329234218431029	0.865	Membrane	FALSE
CRYZ	Q08257	-0.346	0.391999877473427	0.875	Cytoplasm	FALSE
CORO1B	Q9BR76	-0.345	0.306544435552395	0.861	Cytoplasm	FALSE
KIFBP	Q96EK5	-0.345	0.348170764393859	0.868	Cell projection	FALSE
CLIC1	O00299	-0.343	0.145365617059146	0.81	Nucleus	FALSE
TNFRSF8	P28908	-0.341	0.63298312587334	0.898	Cell membrane	FALSE
STK24	Q9Y6E0	-0.335	0.365479744174535	0.871	Cytoplasm	FALSE
ESM1	Q9NQ30	-0.334	0.664614549600735	0.901	Cytoplasm	FALSE
IPO9	Q96P70	-0.333	0.158484648630316	0.817	Membrane	FALSE
PDGFC	Q9NRA1	-0.333	0.547540183974495	0.892	Cytoplasm	FALSE
MCFD2	Q8NI22	-0.331	0.563083408704464	0.893	Nucleus	FALSE
CDV3	Q9UKY7	-0.33	0.241842960803503	0.847	Cell membrane	FALSE
SFPQ	P23246	-0.33	0.328638242346995	0.865	Nucleus	FALSE
ZNF207	O43670	-0.33	0.362689847541008	0.871	Nucleus	FALSE
UBFD1	O14562	-0.329	0.217353630127439	0.84	Nucleoplasm	FALSE
TBCB	Q99426	-0.328	0.248958399791888	0.848	Cytoplasm	FALSE
EIF4EBP1	Q13541	-0.327	0.156184529697638	0.815	Mitochondria	FALSE
RTN4	Q9NQC3	-0.325	0.229964757182496	0.843	Nucleus	FALSE
MAP2K2	P36507	-0.323	0.279407523160947	0.856	Cytoplasm	FALSE
COPZ1	P61923	-0.322	0.419196648953216	0.878	Cytoplasm	FALSE
NCBP2	P52298	-0.322	0.400719993785163	0.876	Nucleus	FALSE
PPP3CA	Q08209	-0.321	0.228555109331298	0.843	Cytoplasm	FALSE
TRIM28	Q13263	-0.321	0.261848374363584	0.852	Mitochondrion	FALSE
HMGB3	O15347	-0.319	0.254286241614363	0.85	Secreted	FALSE
OGFR	Q9NZT2	-0.319	0.255801698699171	0.85	Cytoplasm	FALSE
TUBB	P07437	-0.319	0.335209219013192	0.866	Cytoplasm	FALSE
NME2	P22392	-0.318	0.208273815025368	0.837	Cytoplasm	FALSE
UGP2	Q16851	-0.318	0.461162397797317	0.883	Cytoplasm	FALSE
XPO1	O14980	-0.317	0.24634135662628	0.848	Cytoplasm	FALSE
COPS5	Q92905	-0.315	0.197022694963438	0.833	Cytoplasm	FALSE
PSMC2	P35998	-0.313	0.159084382859943	0.817	Cytoplasm	FALSE
ZPR1	O75312	-0.311	0.47156290610554	0.884	Nucleus	FALSE
SERPINE1	P05121	-0.309	0.466181595430012	0.884	Secreted	FALSE
MSN	P26038	-0.308	0.219555987479816	0.84	Endoplasmic reticulum membrane	FALSE
DCTN1	Q14203	-0.307	0.265203735086465	0.852	Cytoplasm	FALSE
TWF1	Q12792	-0.307	0.31284455170674	0.862	Cytoplasm	FALSE
PAPPA	Q13219	-0.301	0.604447716548711	0.896	Secreted	FALSE
PAFAH1B1	P43034	-0.3	0.21790667942621	0.84	Cytoplasm	FALSE
ERAP1	Q9NZ08	-0.297	0.46273536657469	0.883	Cytoplasm	FALSE
SNRPG	P62308	-0.296	0.340001322134461	0.867	Cytoplasm	FALSE
CLTA	P09496	-0.295	0.229438249888235	0.843	Cytoplasmic vesicle membrane	FALSE
RAP1GDS1	P52306	-0.295	0.238364767554118	0.846	Nucleus	FALSE
RPL11	P62913	-0.294	0.326257172511764	0.865	Cell membrane	FALSE
RPS27A	P62979	-0.294	0.304608296737231	0.861	Nucleus	FALSE
SERF2	P84101	-0.294	0.415042688510529	0.878	Cytoplasm	FALSE
CAPZB	P47756	-0.293	0.260943294585558	0.851	Cytosol	FALSE
HNRNPAB	Q99729	-0.293	0.22286773201382	0.841	Nucleus	FALSE
YARS1	P54577	-0.293	0.269111756729239	0.853	Cytoplasm	FALSE
SZRD1	Q7Z422	-0.292	0.31484311405095	0.863	Nucleus	FALSE
RAB1A	P62820	-0.291	0.278319056822575	0.855	Recycling endosome membrane	FALSE
SGTA	O43765	-0.291	0.383755389260869	0.874	Nucleus	FALSE
CHORDC1	Q9UHD1	-0.29	0.210183439709883	0.837	Cytosol	FALSE
BIN1	O00499	-0.288	0.480140128178998	0.885	Secreted	FALSE
ENOPH1	Q9UHY7	-0.288	0.4040418011773	0.876	Cytoplasm	FALSE
MAPRE1	Q15691	-0.286	0.45685286595094	0.883	Plasma membrane	FALSE
COL1A2	P08123	-0.285	0.822993607426095	0.91	Secreted	FALSE
CD81	P60033	-0.283	0.50305836764023	0.888	Cell membrane	FALSE
NCOA5	Q9HCD5	-0.279	0.282740479547577	0.856	Secreted	FALSE
NUMA1	Q14980	-0.279	0.220701125855961	0.841	Nucleus	FALSE
ARGLU1	Q9NWB6	-0.278	0.217336402895106	0.839	Cytoplasm	FALSE
SYNCRIP	O60506	-0.275	0.272342913988678	0.854	Nucleus	FALSE
EIF4B	P23588	-0.274	0.284836212555297	0.857	Cytoplasm	FALSE
PTPN1	P18031	-0.274	0.417341633947563	0.878	Cytoplasm	FALSE
ANLN	Q9NQW6	-0.272	0.38986631908862	0.875	Nucleus	FALSE
KPNB1	Q14974	-0.272	0.297586325172335	0.859	Vesicles	FALSE
AP2B1	P63010	-0.271	0.230561948254376	0.843	Cell membrane	FALSE
GSR	P00390	-0.271	0.412228336619802	0.878	Cytoplasm	FALSE
LRRFIP2	Q9Y608	-0.271	0.233059157652102	0.844	Nucleus	FALSE
RPL10A	P62906	-0.271	0.514125218656106	0.889	Cytoplasm	FALSE
CIRBP	Q14011	-0.27	0.43785787013082	0.881	Nucleus	FALSE
EIF3M	Q7L2H7	-0.27	0.408902521401341	0.877	Cytosol	FALSE
PAICS	P22234	-0.268	0.317732132430898	0.863	Cytoplasm	FALSE
PPA2	Q9H2U2	-0.266	0.331292880800151	0.866	Nucleus	FALSE
NPLOC4	Q8TAT6	-0.265	0.306693519829463	0.861	Cytoplasm	FALSE
EFNB1	P98172	-0.264	0.338198039613176	0.867	Nucleus	FALSE
FLYWCH2	Q96CP2	-0.264	0.330525340825095	0.866	Cytosol	FALSE
HSBP1	O75506	-0.264	0.361868079714659	0.871	Cytoplasm	FALSE
PFAS	O15067	-0.263	0.32487371818621	0.865	Nucleus	FALSE
SRI	P30626	-0.263	0.438931084050858	0.881	Cytoplasm	FALSE
RACK1	P63244	-0.261	0.255818083650422	0.85	Golgi apparatus membrane	FALSE
LRRC59	Q96AG4	-0.261	0.484197405205306	0.886	Cytoplasm	FALSE
YKT6	O15498	-0.26	0.269158968175025	0.853	Cytoplasm	FALSE
CSRP1	P21291	-0.259	0.43600113705246	0.88	Nucleus	FALSE
BCAS2	O75934	-0.256	0.311275486625477	0.862	Nucleus	FALSE
MAP3K2	Q9Y2U5	-0.256	0.742749464132619	0.905	Cytoplasm	FALSE
OSTF1	Q92882	-0.256	0.585517204818058	0.895	Membrane	FALSE
ILF3	Q12906	-0.255	0.303661222449639	0.861	Secreted	FALSE
SH3GL1	Q99961	-0.254	0.483927227125551	0.886	Nucleus	FALSE
VPS35	Q96QK1	-0.254	0.331965685788904	0.866	Cytoplasm	FALSE
NUP50	Q9UKX7	-0.253	0.62864057947444	0.898	Nucleus	FALSE
UBA2	Q9UBT2	-0.253	0.34953252217831	0.869	Cytoplasm	FALSE
KLC1	Q07866	-0.252	0.694905496336656	0.903	Cytosol	FALSE
HNRNPA1	P09651	-0.25	0.367124376366708	0.871	Nucleus	FALSE
ADI1	Q9BV57	-0.249	0.49944462126631	0.887	Cytoplasm	FALSE
ELAVL1	Q15717	-0.249	0.33108965046765	0.866	Nucleus	FALSE
H2AC20	Q16777	-0.248	0.74058775841185	0.905	Plasma membrane	FALSE
SET	Q01105	-0.248	0.290825933426877	0.858	Cytoplasm	FALSE
GLRX3	O76003	-0.247	0.481052958807446	0.885	Cytoplasm	FALSE
YAP1	P46937	-0.247	0.260354799147372	0.851	Cytoplasm	FALSE
PLOD3	O60568	-0.246	0.586711870172176	0.895	Cytoplasm	FALSE
CAPZA1	P52907	-0.245	0.255303006600558	0.85	Cytoplasm	FALSE
GABARAP	O95166	-0.245	0.306767807717028	0.861	Secreted	FALSE
RNH1	P13489	-0.243	0.321416358163193	0.864	Mitochondrion membrane	FALSE
LPXN	O60711	-0.242	0.594774878647274	0.896	Nucleoli fibrillar center	FALSE
EIF5A	P63241	-0.24	0.397977426797461	0.876	Cytoplasm	FALSE
CTBS	Q01459	-0.238	0.365746585207372	0.871	Lysosome	FALSE
AKR1B1	P15121	-0.237	0.498086301918839	0.887	Cytoplasm	FALSE
FUBP1	Q96AE4	-0.237	0.632593528281678	0.898	Nucleus	FALSE
SAE1	Q9UBE0	-0.237	0.467682026691246	0.884	Mitochondria	FALSE
NME1	P15531	-0.233	0.283179968905745	0.856	Mitochondrion intermembrane space	FALSE
LUZP1	Q86V48	-0.231	0.346790753168148	0.868	Cytoplasm	FALSE
SEPTIN2	Q15019	-0.231	0.360850391638609	0.87	Cytoplasm	FALSE
SUPT16H	Q9Y5B9	-0.23	0.400561103938857	0.876	Cytoplasm	FALSE
CBX1	P83916	-0.229	0.525111719421569	0.89	Secreted	FALSE
SF3A1	Q15459	-0.229	0.525417716490424	0.89	Endoplasmic reticulum lumen	FALSE
PPCS	Q9HAB8	-0.228	0.72776309849642	0.905	Secreted	FALSE
WDR77	Q9BQA1	-0.228	0.45870928714782	0.883	Nucleus	FALSE
TUBB4B	P68371	-0.227	0.411130486946732	0.877	Cytoplasm	FALSE
PPIA	P62937	-0.226	0.390317329974109	0.875	Cytoplasm	FALSE
MCRIP1	C9JLW8	-0.225	0.403445591259235	0.876	Secreted	FALSE
NAP1L4	Q99733	-0.224	0.342723178555266	0.868	Cytoplasm	FALSE
TPBG	Q13641	-0.224	0.650354631595715	0.9	Vesicles	FALSE
ARPC2	O15144	-0.223	0.327271941670928	0.865	Cytoplasm	FALSE
TRNT1	Q96Q11	-0.223	0.491270371300904	0.886	Cytoplasm	FALSE
PPP2R1A	P30153	-0.222	0.396850676614397	0.876	Cytoplasm	FALSE
SEPTIN11	Q9NVA2	-0.222	0.387623810505513	0.874	Cytoplasmic vesicle	FALSE
GNPDA2	Q8TDQ7	-0.221	0.45783932104951	0.883	Lysosome	FALSE
NDUFAB1	O14561	-0.221	0.632478936267878	0.898	Cell membrane	FALSE
PSMB1	P20618	-0.221	0.46981770962215	0.884	Cytoplasm	FALSE
DCTPP1	Q9H773	-0.219	0.6756907264595	0.901	Nucleus	FALSE
IPO4	Q8TEX9	-0.219	0.373797029007163	0.872	Nucleus	FALSE
MAT2B	Q9NZL9	-0.219	0.377989976046292	0.873	Endoplasmic reticulum-Golgi intermediate compartment	FALSE
C9orf78	Q9NZ63	-0.216	0.53880545359197	0.891	Cytoplasm	FALSE
OXSR1	O95747	-0.215	0.445024604233865	0.881	Mitochondrion matrix	FALSE
EIF5B	O60841	-0.214	0.370068817502433	0.872	Cytoplasm	FALSE
HMGB1	P09429	-0.212	0.525717567520846	0.89	Nucleus	FALSE
RBBP4	Q09028	-0.212	0.418534307501408	0.878	Cytoplasm	FALSE
UHRF1	Q96T88	-0.212	0.594566180931771	0.895	Nucleus	FALSE
BUB3	O43684	-0.211	0.496381346641784	0.887	Actin filaments	FALSE
HSP90AA1	P07900	-0.21	0.331433697890902	0.866	Cytoplasm	FALSE
MYDGF	Q969H8	-0.209	0.543607692420759	0.891	Nucleoli fibrillar center	FALSE
PTPRF	P10586	-0.209	0.660787662673697	0.9	Cytoplasm	FALSE
EIF4A1	P60842	-0.205	0.394611843050483	0.875	Cytosol	FALSE
RAD23B	P54727	-0.205	0.443243660775577	0.881	Cytoplasm	FALSE
ACAT1	P24752	-0.204	0.456669029905982	0.883	Mitochondrion	FALSE
SND1	Q7KZF4	-0.204	0.490666460430086	0.886	Nucleus speckle	FALSE
APIP	Q96GX9	-0.203	0.460318712479972	0.883	Cytoplasm	FALSE
ARPC1A	Q92747	-0.203	0.503898175253703	0.888	Cytoplasm	FALSE
COMP	P49747	-0.202	0.523319419967227	0.889	Secreted	FALSE
LAMB2	P55268	-0.202	0.725447559603738	0.904	Cell membrane	FALSE
PFDN5	Q99471	-0.202	0.610592729060864	0.897	Cytoplasm	FALSE
SSRP1	Q08945	-0.201	0.442708645083585	0.881	Nucleus	FALSE
SRP9	P49458	-0.2	0.438217078209474	0.881	Cytoplasm	FALSE
NUDCD1	Q96RS6	-0.199	0.548787018703453	0.892	Cytoplasm	FALSE
PKM	P14618	-0.199	0.419804034623652	0.878	Nucleus	FALSE
TPM1	P09493	-0.199	0.55749122318831	0.892	Cytoplasm	FALSE
INPP1	P49441	-0.198	0.704335120727829	0.903	Cell membrane	FALSE
DLD	P09622	-0.197	0.532435504086029	0.89	Cytoplasm	FALSE
UBA1	P22314	-0.197	0.416784347344378	0.878	Cytoplasm	FALSE
PSMC1	P62191	-0.196	0.430285106460325	0.88	Cytoplasm	FALSE
ABCE1	P61221	-0.195	0.444335157155674	0.881	Cytoplasm	FALSE
CA12	O43570	-0.195	0.706174538730097	0.903	Cytoplasm	FALSE
EIF4H	Q15056	-0.195	0.511286281070232	0.888	Cytosol	FALSE
SRSF6	Q13247	-0.195	0.47631665539028	0.885	Cytoplasm	FALSE
TOP2A	P11388	-0.192	0.478077691537691	0.885	Nucleus	FALSE
FAF1	Q9UNN5	-0.191	0.618186754724784	0.897	Apical cell membrane	FALSE
PSMD2	Q13200	-0.19	0.419897252604174	0.878	Microtubules	FALSE
RARS1	P54136	-0.19	0.430742507089544	0.88	Cytoplasm	FALSE
RNF114	Q9Y508	-0.19	0.525463065661167	0.89	Cytoplasm	FALSE
ZC3H14	Q6PJT7	-0.19	0.498221402601376	0.887	Nucleus speckle	FALSE
CYCS	P99999	-0.189	0.484716119138443	0.886		FALSE
ACTA1	P68133	-0.188	0.576204896817984	0.894	Cytoplasm	FALSE
GDI2	P50395	-0.188	0.417264844501867	0.878	Secreted	FALSE
ACTB	P60709	-0.183	0.400091058338595	0.876	Cytoplasm	FALSE
PPIC	P45877	-0.182	0.736589744496329	0.905	Midbody ring	FALSE
VEGFA	P15692	-0.182	0.783651001361152	0.908	Secreted	FALSE
TSNAX	Q99598	-0.18	0.471246364721417	0.884	Cytoplasm	FALSE
TFPI	P10646	-0.179	0.712094649813346	0.904	Mitochondrion	FALSE
IGFBP6	P24592	-0.176	0.814113051095062	0.909	Secreted	FALSE
RPS17	P08708	-0.176	0.628968661768343	0.898	Mitochondria	FALSE
CLMP	Q9H6B4	-0.175	0.816700844069	0.91	Cell junction	FALSE
MYL6	P60660	-0.174	0.474898353602782	0.885	Cytoplasm	FALSE
ENSA	O43768	-0.173	0.498258466942867	0.887	Secreted	FALSE
RPS12	P25398	-0.173	0.542369908733077	0.891	Nucleus	FALSE
PDPR	Q8NCN5	-0.172	0.469577145731905	0.884	Cytoplasm	FALSE
WDFY1	Q8IWB7	-0.172	0.527777767796408	0.89	Early endosome membrane	FALSE
GOLIM4	O00461	-0.171	0.671139865923764	0.901	Cytoplasm	FALSE
DPP9	Q86TI2	-0.17	0.544865566815049	0.891	Nucleus	FALSE
DDB1	Q16531	-0.169	0.54614529616493	0.892	Cell membrane	FALSE
HCFC1	P51610	-0.169	0.586892359006079	0.895	Cytoplasm	FALSE
RBBP9	O75884	-0.169	0.682058183853587	0.902	Cytosol	FALSE
TXNDC9	O14530	-0.169	0.477930537574692	0.885	Cytoplasm	FALSE
SEC23A	Q15436	-0.167	0.450610153780088	0.882	Secreted	FALSE
CAPN2	P17655	-0.166	0.513862600712509	0.889	Cytoplasm	FALSE
KPNA6	O60684	-0.165	0.646214707025315	0.899	Cytoplasm	FALSE
PLS3	P13797	-0.165	0.587232639076338	0.895	Rough endoplasmic reticulum membrane	FALSE
SPESP1	Q6UW49	-0.165	0.744294696763694	0.906	Mitochondrion membrane	FALSE
TUBB6	Q9BUF5	-0.162	0.497099111857087	0.887	Cytoplasm	FALSE
CAND1	Q86VP6	-0.161	0.528668919300652	0.89	Cytoplasm	FALSE
CSE1L	P55060	-0.161	0.504594130390987	0.888	Cytoplasm	FALSE
DCPS	Q96C86	-0.161	0.540928701246502	0.891	Cytosol	FALSE
TLN1	Q9Y490	-0.161	0.53063892756706	0.89	Cytoplasm	FALSE
VASP	P50552	-0.16	0.542024456216913	0.891	Cytoplasm	FALSE
HNRNPD	Q14103	-0.157	0.566136282154523	0.893	Cytoplasm	FALSE
BCLAF1	Q9NYF8	-0.156	0.548629691776402	0.892	Cytoplasm	FALSE
NID2	Q14112	-0.156	0.869255493093494	0.912	Secreted	FALSE
OPA1	O60313	-0.156	0.578568871787497	0.894	Secreted	FALSE
UBE2K	P61086	-0.156	0.588358145787232	0.895	Cytoplasm	FALSE
SRM	P19623	-0.155	0.550128132126171	0.892	Cytoplasm	FALSE
ATXN2L	Q8WWM7	-0.154	0.544590066696254	0.891	Secreted	FALSE
GGH	Q92820	-0.154	0.700043096108252	0.903	Lysosome	FALSE
CHID1	Q9BWS9	-0.153	0.743515520104638	0.906	Secreted	FALSE
TKT	P29401	-0.153	0.666798686237393	0.901	Cell membrane	FALSE
CTNNA1	P35221	-0.152	0.715924032716395	0.904	Cytoplasm	FALSE
CTNNBL1	Q8WYA6	-0.152	0.558465318133827	0.893	Actin filaments	FALSE
NAP1L1	P55209	-0.152	0.472124851128871	0.884	Cytoplasm	FALSE
RANGAP1	P46060	-0.152	0.491753827269231	0.886	Nucleus	FALSE
RCN1	Q15293	-0.15	0.677533346044777	0.901	Nucleus speckle	FALSE
SF3B4	Q15427	-0.15	0.747486807854589	0.906	Nucleus	FALSE
OTUB1	Q96FW1	-0.148	0.646296537837658	0.899	Cytoplasm	FALSE
ARPC3	O15145	-0.146	0.642772205353813	0.899	Cytoplasm	FALSE
POFUT1	Q9H488	-0.146	0.692083516234095	0.902	Cytoplasm	FALSE
SRSF7	Q16629	-0.146	0.653854957915209	0.9	Nucleus	FALSE
DERA	Q9Y315	-0.145	0.51967588622115	0.889	Cytoplasm	FALSE
C1QBP	Q07021	-0.144	0.609818292909012	0.897	Secreted	FALSE
MAT2A	P31153	-0.144	0.523229972457828	0.889	Endoplasmic reticulum membrane	FALSE
NLE1	Q9NVX2	-0.144	0.618700035364027	0.897	Cytoplasm	FALSE
DEK	P35659	-0.143	0.780931798064262	0.908	Cytosol	FALSE
SNRNP40	Q96DI7	-0.143	0.617697109371135	0.897	Cytoplasm	FALSE
ADK	P55263	-0.139	0.569545425040006	0.893	Cytoplasm	FALSE
UCHL3	P15374	-0.139	0.633261051161671	0.898	Cytoplasm	FALSE
H2BC14	Q99879	-0.138	0.790244584890915	0.908	Mitochondrion	FALSE
PSMG1	O95456	-0.137	0.592365162062998	0.895	Cytosol	FALSE
TPM2	P07951	-0.136	0.640185687501293	0.899	Cytoplasm	FALSE
MTHFD1	P11586	-0.135	0.591496409735056	0.895	Cell membrane	FALSE
HNRNPK	P61978	-0.134	0.607164046766341	0.896	Nucleus	FALSE
CKAP5	Q14008	-0.133	0.695097746846231	0.903	Cytoplasm	FALSE
DPYSL2	Q16555	-0.133	0.645364414420742	0.899	Cytoplasm	FALSE
PPP1CA	P62136	-0.133	0.648792491168506	0.899	Nucleoplasm	FALSE
SF3B2	Q13435	-0.133	0.585054411268298	0.895	Cell membrane	FALSE
LDLR	P01130	-0.132	0.819430890715466	0.91	Secreted	FALSE
PSMB2	P49721	-0.132	0.595991720565231	0.896	Cytoplasm	FALSE
IFI16	Q16666	-0.129	0.631589352919918	0.898	Lysosome membrane	FALSE
TXNL4A	P83876	-0.128	0.742804022393977	0.905	Nucleus	FALSE
CDC37	Q16543	-0.126	0.657615757707936	0.9	Cell membrane	FALSE
CUL2	Q13617	-0.126	0.668558163156376	0.901	Nucleus	FALSE
FAH	P16930	-0.126	0.581308036796247	0.894	Nucleus	FALSE
GOT2	P00505	-0.124	0.662303199881887	0.9	Secreted	FALSE
EIF5	P55010	-0.12	0.677949465772664	0.901	Cytoplasm	FALSE
SEPTIN7	Q16181	-0.12	0.615830527874857	0.897	Cell junction	FALSE
ADSS2	P30520	-0.119	0.670372948250305	0.901	Cytosol	FALSE
RPE	Q96AT9	-0.119	0.762223313818352	0.907	Secreted	FALSE
MCM5	P33992	-0.118	0.660631887091741	0.9	Cytoplasm	FALSE
PSMB8	P28062	-0.118	0.638167299997768	0.899	Cytoplasm	FALSE
TXNRD1	Q16881	-0.118	0.687299760546953	0.902	Cytoplasm	FALSE
MRPL12	P52815	-0.116	0.776760443786666	0.907	Nucleus	FALSE
NAA50	Q9GZZ1	-0.116	0.652381497390238	0.9	Lysosome	FALSE
PTPN11	Q06124	-0.116	0.598523790729937	0.896	Membrane	FALSE
WDR1	O75083	-0.116	0.652944044986174	0.9	Early endosome	FALSE
CAPN1	P07384	-0.115	0.707076866474943	0.903	Endoplasmic reticulum	FALSE
COTL1	Q14019	-0.113	0.673798051960054	0.901	Cytoplasm	FALSE
PRKAR2A	P13861	-0.113	0.615124460451907	0.897	Cytoplasm	FALSE
SF3B5	Q9BWJ5	-0.112	0.710146607885089	0.903	Nucleus	FALSE
YWHAE	P62258	-0.112	0.622807640895996	0.898	Nucleus	FALSE
PRKAR1A	P10644	-0.111	0.67700619636205	0.901	Cytoplasm	FALSE
SUMO3	P55854	-0.111	0.684319291044362	0.902	Mitochondrion	FALSE
EIF3J	O75822	-0.107	0.646775779628067	0.899	Nucleus	FALSE
RBM8A	Q9Y5S9	-0.105	0.647011034854062	0.899	Nucleus	FALSE
APRT	P07741	-0.104	0.737151371448379	0.905	Cytoplasm	FALSE
FUS	P35637	-0.103	0.860798350421407	0.912	Cytoplasm	FALSE
PSMA3	P25788	-0.103	0.694517500306321	0.903	Secreted	FALSE
AHCY	P23526	-0.102	0.805199902374753	0.909	Secreted	FALSE
CBFB	Q13951	-0.102	0.750582060892924	0.906	Nucleus	FALSE
EMILIN1	Q9Y6C2	-0.102	0.865561209131209	0.912	Nucleus	FALSE
MCMBP	Q9BTE3	-0.101	0.774629395041474	0.907	Mitochondrion matrix	FALSE
PCMT1	P22061	-0.1	0.814471857380135	0.909	Nucleoplasm	FALSE
ILF2	Q12905	-0.0992	0.677693477740896	0.901	Cytoplasm	FALSE
SNRNP70	P08621	-0.0992	0.802906042793115	0.909	Secreted	FALSE
NONO	Q15233	-0.0989	0.746665342472828	0.906	Membrane	FALSE
PNPT1	Q8TCS8	-0.0976	0.667667420273973	0.901	Cytoplasm	FALSE
PDCD6IP	Q8WUM4	-0.0962	0.719281195385791	0.904	Cytosol	FALSE
NIT2	Q9NQR4	-0.096	0.757485051811279	0.906	Mitochondrion	FALSE
ITM2B	Q9Y287	-0.0958	0.854844244883171	0.912	Nucleus	FALSE
NUP93	Q8N1F7	-0.0934	0.668184749319664	0.901	Nucleus membrane	FALSE
HIBADH	P31937	-0.0932	0.763242135423631	0.907	Lysosome	FALSE
PDIA3	P30101	-0.0931	0.817874205454237	0.91	Cytosol	FALSE
MYL12A	P19105	-0.093	0.714305572375789	0.904	Cytoplasm	FALSE
TXNDC5	Q8NBS9	-0.0927	0.752721500878	0.906	Endoplasmic reticulum lumen	FALSE
PITPNA	Q00169	-0.0926	0.76717620124978	0.907	Secreted	FALSE
LONP1	P36776	-0.0919	0.72613637851543	0.904	Cell membrane	FALSE
PLCG1	P19174	-0.0919	0.808414947119261	0.909	Secreted	FALSE
RSF1	Q96T23	-0.0917	0.718759352926746	0.904	Cell membrane	FALSE
MICA	Q29983	-0.0916	0.809641872200072	0.909	Chromosome	FALSE
TUBA1B	P68363	-0.0912	0.674331185481844	0.901	Cytoplasm	FALSE
ITGA4	P13612	-0.0904	0.827953784295749	0.91	Cytoplasm	FALSE
PSMB4	P28070	-0.0896	0.760884895441775	0.907	Cytoplasm	FALSE
CALU	O43852	-0.0895	0.875562146296735	0.913	Nucleus	FALSE
PDLIM7	Q9NR12	-0.0894	0.751215417913879	0.906	Endoplasmic reticulum lumen	FALSE
HABP2	Q14520	-0.0889	0.793661416179056	0.908	Nucleus	FALSE
ANP32E	Q9BTT0	-0.0877	0.822542609858859	0.91	Cytoplasm	FALSE
PRKACA	P17612	-0.087	0.75392790608811	0.906	Mitochondrion	FALSE
ALDOA	P04075	-0.086	0.734173694684272	0.905	Cytoplasm	FALSE
RAB14	P61106	-0.0859	0.696457151685779	0.903	Secreted	FALSE
USP15	Q9Y4E8	-0.0858	0.701175019475325	0.903	Cytoplasm	FALSE
PACSIN2	Q9UNF0	-0.0849	0.76185679585692	0.907	Cytoplasm	FALSE
EXT1	Q16394	-0.0842	0.871529232967932	0.912	Cytoplasm	FALSE
HMGA1	P17096	-0.084	0.794900278293979	0.908	Secreted	FALSE
PRMT1	Q99873	-0.0836	0.799020600684535	0.909	Cytoplasm	FALSE
HDGFL2	Q7Z4V5	-0.0831	0.844394159382541	0.911	Nucleus	FALSE
RCN2	Q14257	-0.0795	0.733394710498284	0.905	Nucleus	FALSE
EPB41L3	Q9Y2J2	-0.0786	0.807250303404882	0.909	Cytoplasm	FALSE
PCOLCE	Q15113	-0.0777	0.908815205642509	0.914	Cell membrane	FALSE
KPNA4	O00629	-0.0776	0.741789672486895	0.905	Endoplasmic reticulum membrane	FALSE
TRAP1	Q12931	-0.0762	0.755373398141423	0.906	Nucleus	FALSE
OSBP	P22059	-0.0754	0.7427955151068	0.905	Endoplasmic reticulum lumen	FALSE
MFGE8	Q08431	-0.0744	0.901935818521767	0.914	Secreted	FALSE
PSMA7	O14818	-0.0737	0.752875438962731	0.906	Cytoplasm	FALSE
S100A13	Q99584	-0.0728	0.786882531276733	0.908	Endoplasmic reticulum membrane	FALSE
PSMB9	P28065	-0.0726	0.817886657703899	0.91	Cytoplasm	FALSE
SHMT2	P34897	-0.0724	0.788732224781421	0.908	Cytoplasm	FALSE
PDXK	O00764	-0.0722	0.826765935399889	0.91	Cell junction	FALSE
UAP1	Q16222	-0.0714	0.772997227117755	0.907	Cytoplasm	FALSE
MCM2	P49736	-0.0704	0.803111045630191	0.909	Nucleus	FALSE
LGALS1	P09382	-0.0698	0.787555558366362	0.908	Nucleus	FALSE
CCDC6	Q16204	-0.0696	0.826653244860511	0.91	Secreted	FALSE
PSMB5	P28074	-0.0692	0.819793678562455	0.91	Cytoplasm	FALSE
MCM6	Q14566	-0.0691	0.799774750926546	0.909	Cytoplasm	FALSE
PCBP2	Q15366	-0.0678	0.802835564255954	0.909	Cell junction	FALSE
EIF1	P41567	-0.0675	0.750312974748603	0.906	Cytosol	FALSE
SERPINH1	P50454	-0.0669	0.86061101769913	0.912	Cytoplasm	FALSE
SRPX	P78539	-0.0668	0.904970511024261	0.914	Nucleoplasm	FALSE
ATP1B3	P54709	-0.0665	0.866889228007	0.912	Mitochondrion	FALSE
CAP1	Q01518	-0.0664	0.765604063481013	0.907	Cytoplasm	FALSE
FHL2	Q14192	-0.0662	0.823407576977585	0.91	Cytoplasm	FALSE
LSM2	Q9Y333	-0.0648	0.819155729561426	0.91	Secreted	FALSE
DPY30	Q9C005	-0.0644	0.88718849124958	0.913	Cytoplasm	FALSE
FERMT2	Q96AC1	-0.0644	0.813044427888507	0.909	Mitochondrion	FALSE
PSMC6	P62333	-0.0636	0.805143908695156	0.909	Cytoplasm	FALSE
PFDN2	Q9UHV9	-0.063	0.812122709663339	0.909	Cytoplasm	FALSE
SNRPD1	P62314	-0.0623	0.8817931005656	0.913	Nucleus	FALSE
RSU1	Q15404	-0.0616	0.843356045684946	0.911	Cytoplasm	FALSE
ACO2	Q99798	-0.0613	0.789955460315113	0.908	Mitochondrion	FALSE
COPS7A	Q9UBW8	-0.06	0.823156543040159	0.91	Cytoplasm	FALSE
ICAM5	Q9UMF0	-0.0597	0.915165378325634	0.914	Nucleus	FALSE
PNP	P00491	-0.0588	0.871086391326695	0.912	Nucleoplasm	FALSE
EIF2A	Q9BY44	-0.0535	0.851382640240167	0.911	Cytoplasm	FALSE
ZC3H4	Q9UPT8	-0.0528	0.82907826633203	0.91	Nucleoplasm	FALSE
CALD1	Q05682	-0.0518	0.839046307207285	0.911	Secreted	FALSE
RAP1B	P61224	-0.0518	0.878261562703486	0.913	Cytosol	FALSE
ZRANB2	O95218	-0.0506	0.86376674446265	0.912	Nucleus	FALSE
DBNL	Q9UJU6	-0.0503	0.817085739245829	0.91	Membrane	FALSE
STX12	Q86Y82	-0.0482	0.904636648944119	0.914	Cytoplasm	FALSE
RGS10	O43665	-0.0459	0.899059324773178	0.914	Endoplasmic reticulum lumen	FALSE
FKBP2	P26885	-0.045	0.921070646865469	0.915	Cytoplasm	FALSE
SPAG9	O60271	-0.0441	0.850554133569883	0.911	Cytoplasm	FALSE
NOLC1	Q14978	-0.0427	0.854809960194721	0.912	Cytoplasm	FALSE
TBCA	O75347	-0.0427	0.872020000131675	0.912	Cytosol	FALSE
FLNA	P21333	-0.0426	0.853575141397252	0.911	Nucleoplasm	FALSE
GRPEL1	Q9HAV7	-0.0426	0.866833480128362	0.912	Cytosol	FALSE
PGK1	P00558	-0.0411	0.849942722730268	0.911	Cytoplasm	FALSE
MAGOHB	Q96A72	-0.0409	0.878432856604632	0.913	Golgi apparatus membrane	FALSE
ADAM15	Q13444	-0.0407	0.912453019503359	0.914	Endomembrane system	FALSE
PDAP1	Q13442	-0.04	0.891863648678361	0.913	Cytoplasm	FALSE
AKAP8L	Q9ULX6	-0.0396	0.921304985062001	0.915	Nucleus	FALSE
DDX6	P26196	-0.0396	0.889687231732552	0.913	Nucleus	FALSE
ACTR2	P61160	-0.0382	0.868075505609745	0.912	Cytoplasm	FALSE
ABRACL	Q9P1F3	-0.0378	0.935545192927503	0.915	Nucleoplasm	FALSE
LNPEP	Q9UIQ6	-0.0373	0.933701527543345	0.915	Cytoplasm	FALSE
ABHD14A	Q9BUJ0	-0.0363	0.910466452176869	0.914	Cytoplasm	FALSE
CSTF3	Q12996	-0.0354	0.909447546288273	0.914	Nucleus	FALSE
PPIB	P23284	-0.0351	0.906467991466438	0.914	Mitochondrion	FALSE
MDH1	P40925	-0.0343	0.89613185154755	0.914	Secreted	FALSE
ADNP	Q9H2P0	-0.0323	0.884263060450413	0.913	Secreted	FALSE
APOB	P04114	-0.0317	0.931435411382082	0.915	Secreted	FALSE
ENPP2	Q13822	-0.0313	0.964946582010655	0.917	Cytoplasm	FALSE
TUBA1C	Q9BQE3	-0.0308	0.93480740549004	0.915	Cytoplasm	FALSE
TBL1XR1	Q9BZK7	-0.0284	0.933442854075756	0.915	Cytoplasm	FALSE
AARS1	P49588	-0.0281	0.902374142752369	0.914	Cytoplasm	FALSE
CLASP1	Q7Z460	-0.0273	0.926704132027829	0.915	Cytoplasm	FALSE
B3GNT2	Q9NY97	-0.0265	0.945338048268526	0.916	Secreted	FALSE
CHD4	Q14839	-0.0265	0.915163319022835	0.914	Nucleus	FALSE
HARS1	P12081	-0.0262	0.921794196258568	0.915	Mitochondrion matrix	FALSE
QDPR	P09417	-0.0262	0.93458031725363	0.915	Cytosol	FALSE
HNRNPU	Q00839	-0.0256	0.908901357353954	0.914	Nucleus	FALSE
OSBPL8	Q9BZF1	-0.0251	0.93863104936572	0.915	Cytoplasm	FALSE
CORO1C	Q9ULV4	-0.0241	0.916060293412754	0.914	Cell membrane	FALSE
COPE	O14579	-0.0235	0.92153646603031	0.915	Cytoplasm	FALSE
RPA2	P15927	-0.023	0.968358829830244	0.917	Nucleus	FALSE
PNN	Q9H307	-0.0228	0.932927843353533	0.915	Cell membrane	FALSE
ATP6AP2	O75787	-0.0217	0.954707221211156	0.916	Cytoplasm	FALSE
L3HYPDH	Q96EM0	-0.0213	0.919256332245892	0.915	Secreted	FALSE
TXLNA	P40222	-0.0205	0.962104291048524	0.917	Cytosol	FALSE
B2M	P61769	-0.0203	0.966124746184663	0.917	Golgi apparatus membrane	FALSE
PPP2R5D	Q14738	-0.0189	0.933145536861437	0.915	Cytoplasm	FALSE
SNX3	O60493	-0.0189	0.943654971555921	0.916	Nucleus	FALSE
HMGA2	P52926	-0.0184	0.93823766178548	0.915	Nucleus	FALSE
GALNT10	Q86SR1	-0.0181	0.964480736965031	0.917	Golgi apparatus membrane	FALSE
H4C9	P62805	-0.0178	0.976723429589035	0.917	Mitochondrion outer membrane	FALSE
SEC24C	P53992	-0.0169	0.945537927290574	0.916	Golgi apparatus lumen	FALSE
LOX	P28300	-0.0166	0.976612631409026	0.917	Membrane	FALSE
G3BP2	Q9UN86	-0.0165	0.954220398128456	0.916	Golgi apparatus membrane	FALSE
APEH	P13798	-0.0161	0.940984108102348	0.916	Cytoplasm	FALSE
CDCP1	Q9H5V8	-0.0154	0.974829344124094	0.917	Cell membrane	FALSE
TP53I3	Q53FA7	-0.0147	0.961771744506486	0.917	Nucleus	FALSE
ACP1	P24666	-0.0127	0.969157965068958	0.917	Cytoplasm	FALSE
EIF6	P56537	-0.0124	0.974586961291211	0.917	Cytoplasm	FALSE
CLIP1	P30622	-0.0115	0.958412964691435	0.916	Cytoplasm	FALSE
SF3B6	Q9Y3B4	-0.0111	0.972309844389955	0.917	Nucleus speckle	FALSE
G3BP1	Q13283	-0.00745	0.974190990176346	0.917	Endomembrane system	FALSE
DYNLRB1	Q9NP97	-0.00645	0.981946104468745	0.917	Golgi apparatus	FALSE
NUDT5	Q9UKK9	-0.00597	0.97882921392166	0.917	Nucleus	FALSE
THRAP3	Q9Y2W1	-0.00554	0.983241507867506	0.917	Nucleus	FALSE
DCN	P07585	-0.0055	0.991536673472592	0.918	Cytoplasm	FALSE
ARHGAP18	Q8N392	-0.00461	0.988061695148611	0.918	Cytoplasm	FALSE
PIN1	Q13526	-0.00439	0.986257867131605	0.918	Cytosol	FALSE
PPP2R2A	P63151	-0.00354	0.990716054976079	0.918	Nucleoplasm	FALSE
OCIAD1	Q9NX40	-0.00348	0.98769112655289	0.918	Endosome	FALSE
MTREX	P42285	-0.00343	0.988689215890124	0.918	Cytoplasm	FALSE
STIP1	P31948	-0.00218	0.993704609088801	0.918	Golgi apparatus membrane	FALSE
PYM1	Q9BRP8	-0.00186	0.994659851732652	0.918	Nucleus	FALSE
GDI1	P31150	-0.00183	0.993415648775452	0.918	Secreted	FALSE
GTF2F1	P35269	-0.00177	0.997024453833281	0.918	Vesicles	FALSE
GRHPR	Q9UBQ7	-0.00115	0.996869324366536	0.918	Mitochondrion matrix	FALSE
YWHAZ	P63104	-0.00105	0.996252551073972	0.918	Cytoplasm	FALSE
NAA15	Q9BXJ9	-0.00096	0.997157036803686	0.918	Cytoplasm	FALSE
SWAP70	Q9UH65	-0.00073	0.997329424358426	0.918	Nucleus	FALSE
THY1	P04216	-6.72e-05	0.999848515303047	0.918	Nucleus	FALSE
STC2	O76061	0.000281	0.999434425772584	0.918	Secreted	FALSE
PWP1	Q13610	0.000976	0.998077493260988	0.918	Secreted	FALSE
PPP1R12A	O14974	0.00214	0.993011107730998	0.918	Cytoplasm	FALSE
BCCIP	Q9P287	0.00252	0.993168077666264	0.918	Nucleus	FALSE
CUL1	Q13616	0.00382	0.988825526560928	0.918	Nucleoplasm	FALSE
EIF2S3	P41091	0.00423	0.986287628131178	0.918	Cytoplasm	FALSE
TXN	P10599	0.00449	0.984849466588772	0.917	Secreted	FALSE
DPYSL3	Q14195	0.00678	0.974589316716712	0.917	Nucleus	FALSE
RAB7A	P51149	0.00781	0.987306099919604	0.918	Golgi apparatus	FALSE
MDH2	P40926	0.00819	0.972837154712212	0.917	Vesicles	FALSE
IQGAP1	P46940	0.00898	0.968377480799937	0.917	Cell membrane	FALSE
YTHDF2	Q9Y5A9	0.0106	0.967441872032737	0.917	Cytoplasm	FALSE
PCBP1	Q15365	0.0111	0.961859375839582	0.917	Nucleus	FALSE
TNPO1	Q92973	0.0132	0.955878197894288	0.916	Nucleus	FALSE
HSPA1B	P0DMV9	0.0169	0.946456566843215	0.916	Mitochondrion	FALSE
OLA1	Q9NTK5	0.018	0.946930584737513	0.916	Cytoplasm	FALSE
KIAA0319L	Q8IZA0	0.0183	0.967890866748127	0.917	Cytoplasm	FALSE
SLC39A10	Q9ULF5	0.019	0.968219473620615	0.917	Cytoplasm	FALSE
FBN2	P35556	0.0199	0.971803498136136	0.917	Cytoplasm	FALSE
UROD	P06132	0.0205	0.93413266707583	0.915	Cytoplasm	FALSE
TMPO.1	P42167	0.0213	0.940425704691689	0.916	Nucleus	FALSE
PAFAH1B2	P68402	0.0219	0.942980097830885	0.916	Nucleus	FALSE
DTD1	Q8TEA8	0.0223	0.936184374612571	0.915	Mitochondria	FALSE
FTH1	P02794	0.0229	0.939558555892565	0.916	Lysosome	FALSE
UBXN1	Q04323	0.023	0.953562265412381	0.916	Cytoplasm	FALSE
POLR2D	O15514	0.0237	0.923394172411097	0.915	Cytoplasm	FALSE
VTA1	Q9NP79	0.0238	0.912228702519543	0.914	Cytoplasm	FALSE
SLC3A2	P08195	0.0245	0.959736313402251	0.916	Mitochondrion	FALSE
CAST	P20810	0.0257	0.90908914140466	0.914	Cytoplasm	FALSE
CBX3	Q13185	0.026	0.914070999993665	0.914	Nucleoplasm	FALSE
HSPE1	P61604	0.027	0.943976106892111	0.916	Nucleus	FALSE
RBM3	P98179	0.028	0.908700757454649	0.914	Nucleus	FALSE
CRKL	P46109	0.0284	0.911161253808727	0.914	Nucleoplasm	FALSE
CHCHD4	Q8N4Q1	0.0289	0.940911921102699	0.916	Mitochondrion intermembrane space	FALSE
UGDH	O60701	0.0307	0.921610467801307	0.915	Nucleoplasm	FALSE
H1-2	P16403	0.0313	0.957035994838057	0.916	Cytoplasm	FALSE
TGFBR1	P36897	0.0314	0.907300376040356	0.914	Secreted	FALSE
CFL2	Q9Y281	0.0318	0.902262783526393	0.914	Nucleus matrix	FALSE
MAP1LC3B	Q9GZQ8	0.0325	0.923875169195544	0.915	Cytoplasm	FALSE
MTAP	Q13126	0.0338	0.899727918593641	0.914	Nucleus	FALSE
CANT1	Q8WVQ1	0.0367	0.937056845974809	0.915	Cytoplasm	FALSE
NRP1	O14786	0.0383	0.937194142130724	0.915	Secreted	FALSE
CDK2	P24941	0.0385	0.886075296554465	0.913	Cytoplasm	FALSE
EXOSC8	Q96B26	0.0386	0.86641828981316	0.912	Nucleus	FALSE
COX17	Q14061	0.0392	0.916319084182277	0.914	Mitochondrion intermembrane space	FALSE
YWHAH	Q04917	0.0398	0.89563570431132	0.913	Cytosol	FALSE
GTF2F2	P13984	0.0404	0.927060157238082	0.915	Nucleus	FALSE
CTSL	P07711	0.0413	0.932060390097947	0.915	Lysosome	FALSE
RRBP1	Q9P2E9	0.0415	0.857120049353094	0.912	Cytoplasm	FALSE
SNX9	Q9Y5X1	0.0426	0.842368235483131	0.911	Membrane	FALSE
TFAM	Q00059	0.0428	0.935277946830686	0.915	Nucleus	FALSE
DTYMK	P23919	0.0443	0.905634765580702	0.914	Nucleus	FALSE
NIT1	Q86X76	0.0443	0.893403555136527	0.913	Cytoplasm	FALSE
MEMO1	Q9Y316	0.0445	0.881251732950048	0.913	Cytoplasm	FALSE
DRG1	Q9Y295	0.0454	0.84835025962892	0.911	Cell membrane	FALSE
LSM14A	Q8ND56	0.046	0.879491377415828	0.913	Secreted	FALSE
HSPA13	P48723	0.0463	0.904509605064431	0.914	Cytoplasm	FALSE
CANX	P27824	0.0465	0.86674037470088	0.912	Cytoplasm	FALSE
STAU1	O95793	0.0471	0.857187853072963	0.912	Nucleus	FALSE
PDIA4	P13667	0.0472	0.906764686825619	0.914	Endoplasmic reticulum membrane	FALSE
CSF2	P04141	0.0477	0.935036329090829	0.915	Secreted	FALSE
EHD1	Q9H4M9	0.0481	0.8536377866387	0.911		FALSE
PSMD10	O75832	0.0484	0.911296393475455	0.914	Cytoplasm	FALSE
ADAMTS4	O75173	0.0491	0.891938413661047	0.913	Secreted	FALSE
EIF4G1	Q04637	0.0495	0.832889818001175	0.91	Cytosol	FALSE
MAP7D1	Q3KQU3	0.0495	0.870020062743357	0.912	Cytoplasm	FALSE
NAXE	Q8NCW5	0.0502	0.847286202425868	0.911	Secreted	FALSE
SPTBN1	Q01082	0.0506	0.823785484416489	0.91	Secreted	FALSE
EMG1	Q92979	0.0509	0.810028195377673	0.909	Nucleus	FALSE
SCFD1	Q8WVM8	0.051	0.834577676333322	0.91	Nucleus	FALSE
TXNDC12	O95881	0.0511	0.84472995718528	0.911	Endoplasmic reticulum lumen	FALSE
PAPSS1	O43252	0.0517	0.815729548752067	0.91	Secreted	FALSE
SMTN	P53814	0.0524	0.898513819423769	0.914	Nucleus	FALSE
MATR3	P43243	0.0535	0.861123346804814	0.912	Nucleus	FALSE
ALYREF	Q86V81	0.0544	0.852975064127301	0.911	Nucleus	FALSE
SKP1	P63208	0.0544	0.829172544815974	0.91	Cytoplasm	FALSE
MIF	P14174	0.0545	0.867965385452275	0.912	Secreted	FALSE
HYOU1	Q9Y4L1	0.0571	0.897979564123149	0.914	Membrane	FALSE
COPS6	Q7L5N1	0.0573	0.847991702883238	0.911	Nucleus	FALSE
BPNT1	O95861	0.0575	0.797487135583868	0.909	Cell membrane	FALSE
CASP3	P42574	0.0576	0.92393345826722	0.915	Cytoplasm	FALSE
UBR7	Q8N806	0.0576	0.82065429207277	0.91	Nucleoplasm	FALSE
NT5E	P21589	0.0578	0.870679368766691	0.912	Cell membrane	FALSE
S100A16	Q96FQ6	0.0588	0.841302589288809	0.911	Nucleus	FALSE
FKBP4	Q02790	0.0597	0.801037981545973	0.909	Secreted	FALSE
SERPINB6	P35237	0.0597	0.823186469918825	0.91	Cytoplasm	FALSE
BANF1	O75531	0.0606	0.839902952550759	0.911	Endoplasmic reticulum membrane	FALSE
NAE1	Q13564	0.0607	0.818834100328259	0.91	Secreted	FALSE
NOP56	O00567	0.0621	0.767116512154627	0.907	Nucleus	FALSE
CPE	P16870	0.0623	0.903480573165662	0.914	Secreted	FALSE
TPM3	P06753	0.0623	0.813934275442192	0.909	Cytoplasm	FALSE
RTCB	Q9Y3I0	0.0658	0.844027577089388	0.911	Cytoplasm	FALSE
HNRNPA2B1	P22626	0.0659	0.789335309584956	0.908	Nucleus	FALSE
PARP1	P09874	0.0672	0.822735235337076	0.91	Secreted	FALSE
VPS29	Q9UBQ0	0.0685	0.801200464070349	0.909	Cytoplasm	FALSE
AHNAK	Q09666	0.0688	0.770403871745854	0.907	Cytoplasm	FALSE
HSPA5	P11021	0.0689	0.844310940234305	0.911	Cell projection	FALSE
PAM	P19021	0.0695	0.889131394407358	0.913	Cytoplasm	FALSE
PPP1R2	P41236	0.0696	0.757806657923199	0.906	Cytoplasm	FALSE
TXNDC17	Q9BRA2	0.0699	0.793121434322157	0.908	Cytoplasm	FALSE
HEXB	P07686	0.0713	0.86612577974502	0.912	Cytoplasm	FALSE
MAP1S	Q66K74	0.0718	0.828342649618969	0.91	Cytoplasm	FALSE
STRAP	Q9Y3F4	0.0727	0.765975861058365	0.907	Secreted	FALSE
KYNU	Q16719	0.0728	0.883595456482588	0.913	Secreted	FALSE
LARP1	Q6PKG0	0.0731	0.809736566546374	0.909	Cytoplasm	FALSE
DAG1	Q14118	0.0737	0.902012069212559	0.914	Mitochondria	FALSE
TWF2	Q6IBS0	0.075	0.790929427046132	0.908	Cytoplasm	FALSE
ADSL	P30566	0.0765	0.733652747044297	0.905	Nucleus	FALSE
HNRNPUL2	Q1KMD3	0.0765	0.812690744817399	0.909	Secreted	FALSE
PLAUR	Q03405	0.0777	0.852769680256842	0.911	Cytoplasm	FALSE
FSTL1	Q12841	0.0781	0.867630897479015	0.912	Nucleus	FALSE
GSTO1	P78417	0.0782	0.781508183404334	0.908	Nucleus	FALSE
NRBP1	Q9UHY1	0.0783	0.749136971325795	0.906	Cytoplasm	FALSE
CDH13	P55290	0.0795	0.895432152674094	0.913	Cell membrane	FALSE
AP2A1	O95782	0.0798	0.743729711377055	0.906	Cell membrane	FALSE
PDCD6	O75340	0.0803	0.760535312490381	0.906	Secreted	FALSE
GMPS	P49915	0.0808	0.746998521216751	0.906	Plasma membrane	FALSE
PTGES3	Q15185	0.0816	0.762991921945714	0.907	Nucleus	FALSE
S100A11	P31949	0.0816	0.74915731696162	0.906	Nucleus	FALSE
GNPNAT1	Q96EK6	0.0819	0.816317943113802	0.91	Golgi apparatus membrane	FALSE
ENAH	Q8N8S7	0.0839	0.687083080653242	0.902	Cytoplasm	FALSE
FAM20C	Q8IXL6	0.0851	0.890338064836456	0.913	Membrane	FALSE
SPTAN1	Q13813	0.0872	0.713303179432449	0.904	Cytoplasm	FALSE
MAP4	P27816	0.0878	0.676190504066462	0.901	Cytoplasm	FALSE
DDX17	Q92841	0.0888	0.787297076299928	0.908	Nucleus	FALSE
PFN1	P07737	0.0925	0.706557744849187	0.903	Nucleus	FALSE
PSMA6	P60900	0.0925	0.702801011733524	0.903	Cytoplasm	FALSE
EIF2S2	P20042	0.0946	0.723079172249044	0.904	Secreted	FALSE
HDGF	P51858	0.0951	0.690758604733644	0.902	Cytoplasm	FALSE
PPAT	Q06203	0.0957	0.726600427398608	0.905	Golgi apparatus membrane	FALSE
GLG1	Q92896	0.0958	0.861687182091433	0.912	Mitochondrion	FALSE
TAGLN2	P37802	0.0962	0.727077882591429	0.905	Cytoplasm	FALSE
USP14	P54578	0.0974	0.713514601455737	0.904	Cytoplasm	FALSE
LRRC47	Q8N1G4	0.0978	0.793583218923886	0.908	Cytosol	FALSE
TFG	Q92734	0.098	0.833756038300993	0.91	Cytoplasm	FALSE
MTA2	O94776	0.101	0.751325356552749	0.906	Cytoplasm	FALSE
PPIF	P30405	0.101	0.754700576248203	0.906	Mitochondria	FALSE
LAMP1	P11279	0.103	0.819552322284735	0.91	Cytoplasm	FALSE
PLAT	P00750	0.103	0.671191023695491	0.901	Cytoplasm	FALSE
NTN4	Q9HB63	0.104	0.82257284495501	0.91	Secreted	FALSE
DENR	O43583	0.105	0.718850384488257	0.904	Cytoplasm	FALSE
COX5A	P20674	0.106	0.714545601363197	0.904	Mitochondrion inner membrane	FALSE
PUF60	Q9UHX1	0.106	0.757191714077348	0.906	Secreted	FALSE
EPHA7	Q15375	0.107	0.743351812351365	0.906	Cell membrane	FALSE
SEZ6L2	Q6UXD5	0.107	0.710240219397775	0.904	Secreted	FALSE
THUMPD1	Q9NXG2	0.108	0.639567037240714	0.899	Cytoplasm	FALSE
SIRPA	P78324	0.11	0.649661705715405	0.9	Vesicles	FALSE
UBAP2L	Q14157	0.11	0.678482946888194	0.901	Cytosol	FALSE
NUTF2	P61970	0.111	0.62827900910689	0.898	Cytoplasm	FALSE
U2AF2	P26368	0.111	0.788185616632118	0.908	Nucleus	FALSE
AP1B1	Q10567	0.112	0.717074990222766	0.904	Golgi apparatus	FALSE
PABPC1	P11940	0.112	0.609502417501446	0.897	Secreted	FALSE
TIPRL	O75663	0.112	0.615052943987433	0.897	Secreted	FALSE
SAFB	Q15424	0.113	0.694352470893839	0.903	Cytoplasm	FALSE
IGF2R	P11717	0.117	0.8599427977108	0.912	Secreted	FALSE
SOD1	P00441	0.117	0.632026687860074	0.898	Early endosome membrane	FALSE
TSTA3	Q13630	0.117	0.750799308927026	0.906	Cytosol	FALSE
CDKN2A	P42771	0.119	0.727432525471968	0.905	Cytoplasm	FALSE
CCDC25	Q86WR0	0.12	0.666574500253459	0.901	Secreted	FALSE
FKBP1A	P62942	0.12	0.657119876562842	0.9	Cytoplasm	FALSE
PRDX3	P30048	0.12	0.628411265694668	0.898	Lysosome	FALSE
DPP3	Q9NY33	0.121	0.633386782556842	0.898	Secreted	FALSE
NAGK	Q9UJ70	0.121	0.693790005194246	0.902	Nucleus	FALSE
GON7	Q9BXV9	0.122	0.568057446134105	0.893	Secreted	FALSE
ERO1A	Q96HE7	0.122	0.639099034305949	0.899	Nucleoplasm	FALSE
RTRAF	Q9Y224	0.124	0.687539728977881	0.902	Secreted	FALSE
PRDX6	P30041	0.124	0.585665532841294	0.895	Mitochondrion	FALSE
YBX3	P16989	0.124	0.598642659932699	0.896	Cytoplasm	FALSE
AIFM1	O95831	0.127	0.603348882636631	0.896	Cytosol	FALSE
EPHA4	P54764	0.13	0.827346758629792	0.91	Cell membrane	FALSE
CCN2	P29279	0.131	0.869642018444051	0.912	Secreted	FALSE
UBE2I	P63279	0.131	0.568678344607146	0.893	Nucleus	FALSE
CYB5R2	Q6BCY4	0.132	0.662527257706052	0.9	Mitochondrion intermembrane space	FALSE
DNAJC8	O75937	0.132	0.60410095826011	0.896	Nucleus	FALSE
PCNA	P12004	0.132	0.56964942363474	0.893	Nucleus	FALSE
NAGA	P17050	0.133	0.709268903330346	0.903	Nucleoplasm	FALSE
NOP2	P46087	0.133	0.573330743314223	0.894	Nucleus	FALSE
QARS1	P47897	0.134	0.535588468931212	0.891	Cytosol	FALSE
RANBP1	P43487	0.134	0.681849818354112	0.902	Nucleus	FALSE
DCK	P27707	0.135	0.687427738148692	0.902	Secreted	FALSE
RNPEP	Q9H4A4	0.135	0.609236299879333	0.897	Secreted	FALSE
SRP14	P37108	0.135	0.682114866915989	0.902	Cytoplasm	FALSE
AP1M1	Q9BXS5	0.137	0.68063808054323	0.902	Golgi apparatus	FALSE
CALM3	P0DP25	0.137	0.563806980907602	0.893	Endoplasmic reticulum membrane	FALSE
CLINT1	Q14677	0.137	0.602471022431231	0.896	Cytoplasm	FALSE
GRB2	P62993	0.138	0.706241036911938	0.903	Cytosol	FALSE
LDHB	P07195	0.138	0.605290925959903	0.896	Secreted	FALSE
EXOSC7	Q15024	0.139	0.750742345227031	0.906	Cytoplasm	FALSE
HSP90B1	P14625	0.139	0.692510451650969	0.902	Vesicles	FALSE
CDC5L	Q99459	0.14	0.626755398183826	0.898	Secreted	FALSE
IARS2	Q9NSE4	0.14	0.552547980470055	0.892	Peroxisome	FALSE
ADH5	P11766	0.142	0.585974678381647	0.895	Membrane	FALSE
CBX5	P45973	0.142	0.648913770734512	0.899	Cytoplasm	FALSE
COL3A1	P02461	0.143	0.902298868400902	0.914	Secreted	FALSE
ERH	P84090	0.143	0.636388979571971	0.899	Secreted	FALSE
EXT2	Q93063	0.143	0.752920269031996	0.906	Endoplasmic reticulum membrane	FALSE
CNPY2	Q9Y2B0	0.144	0.575410706368707	0.894	Endoplasmic reticulum	FALSE
LIMA1	Q9UHB6	0.144	0.606761625103305	0.896	Nucleus	FALSE
PPIH	O43447	0.145	0.708745932647477	0.903	Secreted	FALSE
APEX1	P27695	0.148	0.554955289201391	0.892	Nucleus	FALSE
DHX9	Q08211	0.148	0.669183898974393	0.901	Mitochondrion	FALSE
SLK	Q9H2G2	0.148	0.606074490938588	0.896	Nucleoplasm	FALSE
GSS	P48637	0.149	0.65281133395612	0.9	Cytoplasm	FALSE
ALDH7A1	P49419	0.15	0.552862251300331	0.892	Cytoplasm	FALSE
CTHRC1	Q96CG8	0.15	0.730825306511667	0.905	Cytoplasm	FALSE
UXS1	Q8NBZ7	0.15	0.611531753455129	0.897	Golgi apparatus	FALSE
YWHAG	P61981	0.15	0.570835677055027	0.894	Cytoplasm	FALSE
ATP5IF1	Q9UII2	0.152	0.587226546172934	0.895	Cytoplasm	FALSE
PGP	A6NDG6	0.152	0.556125303299818	0.892	Cytoplasm	FALSE
STMN1	P16949	0.152	0.536415380310697	0.891	Secreted	FALSE
CARHSP1	Q9Y2V2	0.153	0.535357137062408	0.891	Membrane	FALSE
NUCKS1	Q9H1E3	0.154	0.565210014381983	0.893	Nucleus	FALSE
RDX	P35241	0.155	0.558273480676618	0.893	Nucleus	FALSE
PRRC2C	Q9Y520	0.156	0.638988108305291	0.899	Membrane	FALSE
AIDA	Q96BJ3	0.16	0.535334583568613	0.891	Cytoplasm	FALSE
BTF3L4	Q96K17	0.16	0.60981054188135	0.897	Vesicles	FALSE
DIAPH1	O60610	0.16	0.570905408963018	0.894	Cytoplasm	FALSE
GPC6	Q9Y625	0.16	0.630613129831142	0.898	Cell membrane	FALSE
TRIP10	Q15642	0.16	0.645158278075422	0.899	Cytoplasm	FALSE
GOLM1	Q8NBJ4	0.161	0.730790122129827	0.905	Mitochondrion matrix	FALSE
COPS8	Q99627	0.162	0.643626034062832	0.899	Cytoplasm	FALSE
BOLA2	Q9H3K6	0.163	0.573716594899257	0.894	Nucleus	FALSE
CCDC124	Q96CT7	0.163	0.489996449867089	0.886	Secreted	FALSE
TUBB8	Q3ZCM7	0.163	0.640978718385689	0.899	Cytoplasm	FALSE
RAB6A	P20340	0.164	0.611611239239875	0.897	Recycling endosome	FALSE
C11orf58	O00193	0.165	0.602926892819602	0.896	Membrane	FALSE
AP1G1	O43747	0.166	0.656867236187023	0.9	Golgi apparatus	FALSE
ADAMTS1	Q9UHI8	0.167	0.843011256093875	0.911	Secreted	FALSE
NUDT21	O43809	0.167	0.703471808041331	0.903	Nucleus	FALSE
AIP	O00170	0.168	0.523995734892031	0.89	Secreted	FALSE
LMO7	Q8WWI1	0.168	0.6725475533445	0.901	Secreted	FALSE
PXN	P49023	0.168	0.571041131049915	0.894	Nucleus	FALSE
ANP32B	Q92688	0.169	0.486671759877568	0.886	Nucleus	FALSE
BAG3	O95817	0.169	0.519736491162052	0.889	Cell membrane	FALSE
CD109	Q6YHK3	0.169	0.733532897005422	0.905	Membrane	FALSE
RBM27	Q9P2N5	0.169	0.594276850028159	0.895	Nucleus	FALSE
HNRNPDL	O14979	0.17	0.70164370381695	0.903	Nucleus	FALSE
PARK7	Q99497	0.17	0.586055089536154	0.895	Cytoplasm	FALSE
ARIH1	Q9Y4X5	0.172	0.562315613150544	0.893	Golgi apparatus membrane	FALSE
DDX1	Q92499	0.174	0.458175021031614	0.883	Nucleus	FALSE
TIMM13	Q9Y5L4	0.177	0.523285284443739	0.889	Cytoplasm	FALSE
PALM2AKAP2	Q9Y2D5	0.179	0.591363999175037	0.895	Cytoplasm	FALSE
LYPLA1	O75608	0.179	0.617286910967015	0.897	Nucleus	FALSE
APPL1	Q9UKG1	0.181	0.534445017972642	0.89	Cytoplasm	FALSE
LUM	P51884	0.181	0.87084059765165	0.912	Cytoplasm	FALSE
CUL4B	Q13620	0.182	0.616804280847379	0.897	Cytosol	FALSE
PSAT1	Q9Y617	0.182	0.480164403685466	0.885	Nucleus	FALSE
GALNT2	Q10471	0.184	0.752825621982061	0.906	Endoplasmic reticulum	FALSE
RABL6	Q3YEC7	0.184	0.456075539649892	0.883	Endoplasmic reticulum-Golgi intermediate compartment membrane	FALSE
ACOT1	Q86TX2	0.185	0.473881355269587	0.885	Cytoplasm	FALSE
RAB2A	P61019	0.185	0.426647488229433	0.879	Cytoplasm	FALSE
SMARCC2	Q8TAQ2	0.185	0.474162309373206	0.885	Membrane	FALSE
ACTN4	O43707	0.186	0.437375917979408	0.881	Nucleus	FALSE
CCAR2	Q8N163	0.186	0.536868083195059	0.891	Golgi apparatus	FALSE
PHAX	Q9H814	0.186	0.584541040698473	0.895	Mitochondria	FALSE
ECH1	Q13011	0.187	0.458699864402689	0.883	Mitochondrion matrix	FALSE
CCS	O14618	0.189	0.570006043195211	0.894	Cytoplasm	FALSE
RRM2	P31350	0.189	0.605858421667557	0.896	Cytoplasm	FALSE
LRP11	Q86VZ4	0.19	0.641427529412551	0.899	Nucleus	FALSE
PABPN1	Q86U42	0.191	0.396228535568743	0.875	Cytoplasm	FALSE
VPS26A	O75436	0.191	0.45159685170224	0.882	Cytoplasm	FALSE
KHDRBS1	Q07666	0.194	0.546149660845199	0.892	Nucleus	FALSE
ARHGDIA	P52565	0.195	0.404025399048675	0.876	Cytoplasm	FALSE
RPS28	P62857	0.195	0.574634168676194	0.894	Cytosol	FALSE
SEPHS1	P49903	0.196	0.545802423034624	0.891	Cytoplasmic vesicle	FALSE
MAPK1	P28482	0.197	0.40380623664621	0.876	Nucleoplasm	FALSE
ARCN1	P48444	0.198	0.465684815976248	0.884	Golgi apparatus	FALSE
CPNE1	Q99829	0.198	0.396988330828194	0.876	Nucleus	FALSE
NDRG3	Q9UGV2	0.198	0.547553431596523	0.892	Cell membrane	FALSE
PCNP	Q8WW12	0.201	0.375006220816915	0.873	Nucleus	FALSE
TUBA4A	P68366	0.202	0.546590249800344	0.892	Cytoplasm	FALSE
API5	Q9BZZ5	0.203	0.465041916252475	0.884	Nucleus	FALSE
TMSB4X	P62328	0.205	0.508607229079176	0.888	Cytoplasm	FALSE
ECM1	Q16610	0.206	0.644824035465433	0.899	Endoplasmic reticulum	FALSE
SNCA	P37840	0.206	0.447295988685	0.882	Nucleus	FALSE
PAXX	Q9BUH6	0.208	0.493184988334637	0.887	Membrane	FALSE
EIF2S1	P05198	0.208	0.381610907207823	0.873	Endoplasmic reticulum	FALSE
ULBP2	Q9BZM5	0.208	0.576888627878241	0.894	Secreted	FALSE
NID1	P14543	0.21	0.758953206094051	0.906	Cytoplasm	FALSE
CFL1	P23528	0.212	0.374044334885992	0.872	Nucleus matrix	FALSE
ARMT1	Q9H993	0.214	0.415207910478612	0.878	Cytoplasm	FALSE
LGMN	Q99538	0.214	0.584213605306778	0.895	Lysosome	FALSE
MDK	P21741	0.214	0.699143299586545	0.903	Endoplasmic reticulum	FALSE
TPD52L2	O43399	0.214	0.479516681179306	0.885	Cell membrane	FALSE
QSOX2	Q6ZRP7	0.216	0.609317207518973	0.897	Cytoplasm	FALSE
NTNG1	Q9Y2I2	0.217	0.649619853780421	0.9	Cell membrane	FALSE
TGFB1	P01137	0.217	0.580880684684371	0.894	Secreted	FALSE
GOT1	P17174	0.218	0.362515568302597	0.871	Secreted	FALSE
LOXL2	Q9Y4K0	0.221	0.574942763230816	0.894	Mitochondrion	FALSE
TP53BP1	Q12888	0.221	0.433467677859259	0.88	Endoplasmic reticulum lumen	FALSE
SRRT	Q9BXP5	0.222	0.64751499117175	0.899	Cytoplasm	FALSE
UBE2L3	P68036	0.222	0.477519437030701	0.885	Nucleus	FALSE
IFI30	P13284	0.223	0.580270322494399	0.894	Secreted	FALSE
TAX1BP3	O14907	0.223	0.428843842473299	0.88	Nucleus	FALSE
ALDH18A1	P54886	0.224	0.545246386686397	0.891	Mitochondrion inner membrane	FALSE
RAB11FIP5	Q9BXF6	0.225	0.464656278754912	0.884	Secreted	FALSE
DCTN4	Q9UJW0	0.226	0.343007233812017	0.868	Mitochondrion	FALSE
SBDS	Q9Y3A5	0.226	0.383245061874431	0.874	Nucleus envelope	FALSE
PNPO	Q9NVS9	0.23	0.577460809070746	0.894	Nucleus	FALSE
PAK1	Q13153	0.231	0.499771458041202	0.887	Cytosol	FALSE
SPOCK1	Q08629	0.231	0.783333305284258	0.908	Nucleus	FALSE
AP3D1	O14617	0.232	0.652787067374343	0.9	Cytoplasm	FALSE
LRP1	Q07954	0.233	0.60444297451382	0.896	Microsome membrane	FALSE
ELOB	Q15370	0.234	0.460579596101085	0.883	Nucleus	FALSE
UBXN7	O94888	0.235	0.484869461022465	0.886	Nucleus	FALSE
CPQ	Q9Y646	0.236	0.648012773172082	0.899	Secreted	FALSE
PAK2	Q13177	0.236	0.396783030016864	0.876	Cytoplasm	FALSE
PLRG1	O43660	0.236	0.396214861218679	0.875	Cytoplasm	FALSE
DDX46	Q7L014	0.238	0.446822654099184	0.882	Cytoplasm	FALSE
DNASE2	O00115	0.24	0.522432573876884	0.889	Cell membrane	FALSE
WASHC2A	Q641Q2	0.24	0.303002886341085	0.86	Nucleus	FALSE
CALR	P27797	0.241	0.391457334964121	0.875	Cell membrane	FALSE
SHMT1	P34896	0.241	0.324628192771115	0.864	Secreted	FALSE
TIMM8A	O60220	0.242	0.357812355077743	0.87	Cytoplasm	FALSE
PTBP1	P26599	0.243	0.359035338032491	0.87	Cytoplasm	FALSE
VAC14	Q08AM6	0.244	0.397484131804773	0.876	Endosome membrane	FALSE
GLTP	Q9NZD2	0.245	0.612751520230424	0.897	Lysosome	FALSE
LTA4H	P09960	0.245	0.410166878645693	0.877	Nucleus speckle	FALSE
SNX12	Q9UMY4	0.245	0.276006603919306	0.855	Cytoplasm	FALSE
UBE2V2	Q15819	0.245	0.588419413091362	0.895	Nucleoplasm	FALSE
ST13	P50502	0.246	0.583877815955571	0.895	Nucleus	FALSE
CTNNB1	P35222	0.247	0.53166064286122	0.89	Nucleus	FALSE
RBMX	P38159	0.247	0.368115598392404	0.872	Cytoplasm	FALSE
SH3BGRL3	Q9H299	0.247	0.674157155094702	0.901	Nucleus	FALSE
PTMS	P20962	0.248	0.381695600879217	0.873	Cytoplasm	FALSE
TIMP2	P16035	0.248	0.630262656496105	0.898	Mitochondrion inner membrane	FALSE
PLA2G15	Q8NCC3	0.249	0.700102883804884	0.903	Cytoplasm	FALSE
GYG1	P46976	0.25	0.443945796941735	0.881	Nucleus	FALSE
LMNB2	Q03252	0.25	0.252504208154267	0.849	Secreted	FALSE
VAT1L	Q9HCJ6	0.251	0.611233169208262	0.897	Cytosol	FALSE
HNRNPH1	P31943	0.253	0.609985357016698	0.897	Nucleus	FALSE
GRN	P28799	0.256	0.683674082156344	0.902	Secreted	FALSE
NMT1	P30419	0.256	0.243789074024679	0.847	Cytoplasm	FALSE
UBE2V1	Q13404	0.256	0.531976727526932	0.89	Nucleus	FALSE
ANXA1	P04083	0.257	0.464715620650967	0.884	Secreted	FALSE
CAPZA2	P47755	0.258	0.331249386824129	0.866	Cytoplasm	FALSE
MEGF6	O75095	0.259	0.554704397415639	0.892	Secreted	FALSE
ARPC4	P59998	0.262	0.475649316548067	0.885	Cytoplasm	FALSE
ATP6V1B2	P21281	0.263	0.290928722888321	0.858	Nucleoplasm	FALSE
SMNDC1	O75940	0.263	0.503147826628105	0.888	Secreted	FALSE
TMPO	P42166	0.263	0.367740380084478	0.871	Cytoplasm	FALSE
CIAO1	O76071	0.264	0.282977981484006	0.856	Cytoplasm	FALSE
DSTN	P60981	0.264	0.271351896493797	0.854	Nucleus	FALSE
PGD	P52209	0.265	0.354832258589398	0.869	Golgi apparatus	FALSE
LSM3	P62310	0.266	0.437002804189408	0.881	Secreted	FALSE
PPIL1	Q9Y3C6	0.266	0.287746406762554	0.857	Secreted	FALSE
RCC2	Q9P258	0.266	0.323513437822655	0.864	Nucleus	FALSE
COL5A2	P05997	0.267	0.646886808486518	0.899	Secreted	FALSE
PPM1G	O15355	0.268	0.484490604956016	0.886	Nucleus speckle	FALSE
PYGL	P06737	0.268	0.336209066990438	0.866	Cytoplasm	FALSE
SPARC	P09486	0.268	0.63381425547046	0.898	Mitochondrion matrix	FALSE
SUB1	P53999	0.268	0.326296308883745	0.865	Cytoplasm	FALSE
CS	O75390	0.269	0.219209713644496	0.84	Mitochondrion matrix	FALSE
LXN	Q9BS40	0.269	0.366130322827847	0.871	Nucleoplasm	FALSE
TNKS1BP1	Q9C0C2	0.27	0.304073717470728	0.861	Cell membrane	FALSE
FBLN1	P23142	0.271	0.580612598640766	0.894	Secreted	FALSE
PARVA	Q9NVD7	0.271	0.421236517792111	0.879	Nucleoli	FALSE
DCTN2	Q13561	0.272	0.360531183206843	0.87	Cytoplasm	FALSE
NECTIN2	Q92692	0.272	0.415644412684653	0.878	Nucleoplasm	FALSE
RNASET2	O00584	0.274	0.487545450831347	0.886	Cell membrane	FALSE
DIABLO	Q9NR28	0.276	0.377884940872309	0.873	Cell membrane	FALSE
CIAPIN1	Q6FI81	0.277	0.482964521966439	0.886	Cytoplasm	FALSE
THBS4	P35443	0.277	0.541316736833289	0.891	Cell membrane	FALSE
DDX39B	Q13838	0.278	0.248139499598297	0.848	Cell membrane	FALSE
COL6A2	P12110	0.279	0.625504612085443	0.898	Secreted	FALSE
CRIP2	P52943	0.28	0.258211239267762	0.851	Nucleoli	FALSE
CTSZ	Q9UBR2	0.284	0.602071223885261	0.896	Cytoplasm	FALSE
FAM50A	Q14320	0.284	0.253572841482163	0.85	Cytoplasm	FALSE
TMOD3	Q9NYL9	0.288	0.33855442889924	0.867	Golgi apparatus membrane	FALSE
PPP4R2	Q9NY27	0.289	0.40322134733914	0.876	Cytosol	FALSE
HGS	O14964	0.29	0.324254937981633	0.864	Lysosome	FALSE
TSN	Q15631	0.291	0.326988010214131	0.865	Cytoplasm	FALSE
LSM1	O15116	0.292	0.370045864529318	0.872	Nucleus	FALSE
EIF2B1	Q14232	0.294	0.336897857439929	0.867	Cytoplasm	FALSE
P4HA1	P13674	0.294	0.596135657427431	0.896	Cytoplasm	FALSE
CRIM1	Q9NZV1	0.295	0.656376923135755	0.9	Secreted	FALSE
GMPR2	Q9P2T1	0.295	0.322943312459367	0.864	Cell membrane	FALSE
HNRNPR	O43390	0.297	0.258297132820174	0.851	Nucleus	FALSE
CSTF2	P33240	0.298	0.302599009165634	0.86	Nucleus	FALSE
FGFR1	P11362	0.299	0.691371907535397	0.902	Nucleus	FALSE
ACIN1	Q9UKV3	0.3	0.284176446637337	0.857	Nucleus	FALSE
PITHD1	Q9GZP4	0.3	0.251567289472606	0.849	Cytoplasm	FALSE
DCTD	P32321	0.301	0.414386736162186	0.878	Cytoplasm	FALSE
DDAH1	O94760	0.301	0.514918142294824	0.889	Cytoplasm	FALSE
NT5C2	P49902	0.301	0.36243286981978	0.871	Cytoplasm	FALSE
FNTA	P49354	0.304	0.241916504768395	0.847	Secreted	FALSE
PRDX1	Q06830	0.304	0.246728971557275	0.848	Secreted	FALSE
GM2A	P17900	0.306	0.589991295392363	0.895	Cytoplasm	FALSE
CLIC4	Q9Y696	0.307	0.190720642831775	0.83	Cytoplasm	FALSE
EFHD2	Q96C19	0.307	0.241494902840677	0.846	Cell membrane	FALSE
TACC3	Q9Y6A5	0.307	0.335163566969183	0.866	Membrane	FALSE
ACTN1	P12814	0.309	0.241112361415486	0.846	Cytoplasm	FALSE
PDCD10	Q9BUL8	0.309	0.238370958755121	0.846	Nucleus	FALSE
TJP1	Q07157	0.309	0.298416083161875	0.86	Secreted	FALSE
B4GALT1	P15291	0.313	0.51786081254584	0.889	Golgi apparatus membrane	FALSE
GNB1	P62873	0.313	0.251885681842287	0.849	Cytoplasm	FALSE
COL6A1	P12109	0.314	0.544483830935078	0.891	Secreted	FALSE
PGM2	Q96G03	0.315	0.22333914664585	0.841	Cytoplasm	FALSE
ANP32A	P39687	0.316	0.270422983999565	0.854	Nucleus	FALSE
PDS5A	Q29RF7	0.316	0.222891721664186	0.841	Cytoplasm	FALSE
PEBP1	P30086	0.317	0.258660587314492	0.851	Mitochondrion matrix	FALSE
ARPC5	O15511	0.318	0.375222901580098	0.873	Cell projection	FALSE
PPT1	P50897	0.318	0.565330312000242	0.893	Cytoplasm	FALSE
ICAM1	P05362	0.319	0.569815331696361	0.894	Lysosome	FALSE
NUCB1	Q02818	0.319	0.623353973860753	0.898	Secreted	FALSE
EZR	P15311	0.321	0.379461344229673	0.873	Secreted	FALSE
RALA	P11233	0.322	0.408809274899678	0.877	Cell membrane	FALSE
RAN	P62826	0.322	0.35406019265507	0.869	Nucleus	FALSE
AKR1A1	P14550	0.325	0.265433972874564	0.852	Cytoplasm	FALSE
NASP	P49321	0.325	0.201942308273849	0.834	Nucleus	FALSE
DNAJC9	Q8WXX5	0.326	0.294664633691884	0.859	Lysosome	FALSE
MRC2	Q9UBG0	0.326	0.460328466763602	0.883	Cell membrane	FALSE
GLA	P06280	0.329	0.424093477318025	0.879	Golgi apparatus membrane	FALSE
GLO1	Q04760	0.33	0.174214221561381	0.824	Cytoplasm	FALSE
PDCD5	O14737	0.331	0.334393848704733	0.866	Nucleus	FALSE
PLIN3	O60664	0.331	0.18760846771408	0.829	Lysosome lumen	FALSE
ADPRHL2	Q9NX46	0.334	0.283141543004351	0.856	Nucleus	FALSE
SUPV3L1	Q8IYB8	0.334	0.369600563108401	0.872	Nucleus membrane	FALSE
RECQL	P46063	0.337	0.25679153702142	0.85	Endoplasmic reticulum lumen	FALSE
VNN1	O95497	0.337	0.301529532652142	0.86	Cell membrane	FALSE
SUCLG1	P53597	0.338	0.334395841934373	0.866	Cytoplasm	FALSE
LACTB2	Q53H82	0.339	0.284117370089975	0.857	Secreted	FALSE
WDR5	P61964	0.339	0.523729368102402	0.89	Nucleus	FALSE
HEXA	P06865	0.341	0.462072156815022	0.883	Cytoplasm	FALSE
CRK	P46108	0.342	0.277077385283713	0.855	Cytoplasm	FALSE
DCUN1D1	Q96GG9	0.342	0.168766830116438	0.821	Cytosol	FALSE
HNRNPH3	P31942	0.342	0.420762815324043	0.879	Nucleus	FALSE
PAPOLA	P51003	0.342	0.242661960565433	0.847		FALSE
OSMR	Q99650	0.344	0.351397043325146	0.869	Cytoplasm	FALSE
PLCB3	Q01970	0.347	0.217378084005516	0.84	Secreted	FALSE
POLE3	Q9NRF9	0.348	0.402457479531396	0.876	Cytosol	FALSE
GMFB	P60983	0.351	0.234079219059362	0.844	Nucleoplasm	FALSE
DYNLL1	P63167	0.352	0.13082997816207	0.801	Cytoplasm	FALSE
CDC42	P60953	0.354	0.499066235289644	0.887	Nucleus	FALSE
DNAJB1	P25685	0.354	0.356510634724251	0.87	Endoplasmic reticulum lumen	FALSE
METRNL	Q641Q3	0.355	0.536404035836548	0.891	Golgi apparatus membrane	FALSE
PBDC1	Q9BVG4	0.355	0.299845623997018	0.86	Cell membrane	FALSE
UBE2S	Q16763	0.355	0.130297914125459	0.801	Plasma membrane	FALSE
TOR1B	O14657	0.357	0.549882149505962	0.892	Cytoplasm	FALSE
CSPG4	Q6UVK1	0.358	0.375473372369765	0.873	Cell membrane	FALSE
EIF1AX	P47813	0.359	0.18079441109668	0.827	Cytosol	FALSE
COL16A1	Q07092	0.362	0.298455687366922	0.86	Secreted	FALSE
ITGB1	P05556	0.363	0.378310153780969	0.873	Cytoplasm	FALSE
GAPDH	P04406	0.364	0.173098055716991	0.823	Secreted	FALSE
HADH	Q16836	0.364	0.264319177530638	0.852	Nucleus	FALSE
PTPRG	P23470	0.365	0.569068896483505	0.893	Endoplasmic reticulum membrane	FALSE
TUFM	P49411	0.365	0.211890779391089	0.838	Mitochondrion	FALSE
EIF4EBP2	Q13542	0.366	0.207072624163217	0.836	Cytosol	FALSE
EXOSC9	Q06265	0.367	0.142274323447057	0.808	Cytoplasm	FALSE
PSG4	Q00888	0.367	0.535782767514029	0.891	Cytosol	FALSE
SRGN	P10124	0.368	0.164630673692897	0.819	Secreted	FALSE
NR2C2AP	Q86WQ0	0.369	0.123383177802609	0.796	Nucleus	FALSE
MMP1	P03956	0.371	0.517429823146678	0.889	Secreted	FALSE
PROCR	Q9UNN8	0.371	0.233208146911336	0.844	Nucleus	FALSE
CPOX	P36551	0.372	0.315314426015672	0.863	Mitochondrion intermembrane space	FALSE
GGCT	O75223	0.373	0.303242830272285	0.861	Lysosome	FALSE
PAFAH1B3	Q15102	0.373	0.103421384133515	0.78	Cytoplasm	FALSE
NIBAN2	Q96TA1	0.374	0.308270279125311	0.861	Golgi apparatus membrane	FALSE
PQBP1	O60828	0.374	0.218740976937139	0.84	Nucleus	FALSE
HAGH	Q16775	0.375	0.160135889456576	0.817	Secreted	FALSE
CD99	P14209	0.376	0.197463765713445	0.833	Cell membrane	FALSE
PICALM	Q13492	0.376	0.318442320823815	0.863	Nucleus	FALSE
PSMD5	Q16401	0.376	0.184197305748269	0.828	Secreted	FALSE
SERPINI1	Q99574	0.376	0.66018644207606	0.9	Cytoplasm	FALSE
MTDH	Q86UE4	0.377	0.294851230854985	0.859	Cytoplasm	FALSE
SRRM2	Q9UQ35	0.378	0.32540826882369	0.865	Cytoplasm	FALSE
NT5DC1	Q5TFE4	0.379	0.132323363847847	0.802		FALSE
EDF1	O60869	0.38	0.123065867309519	0.796	Secreted	FALSE
ERAP2	Q6P179	0.38	0.225872815553228	0.842	Secreted	FALSE
PTPA	Q15257	0.38	0.216612352427828	0.839	Nucleus	FALSE
MACROH2A1	O75367	0.381	0.255658049189629	0.85	Nucleus	FALSE
DUSP3	P51452	0.382	0.238237837527543	0.846	Nucleus	FALSE
LSM12	Q3MHD2	0.383	0.250789067480395	0.849	Cytoplasm	FALSE
PPIL3	Q9H2H8	0.384	0.118454503585134	0.792	Cytoplasm	FALSE
ACBD3	Q9H3P7	0.386	0.107572176125182	0.783	Golgi apparatus membrane	FALSE
HSPBP1	Q9NZL4	0.388	0.138188769185538	0.806	Secreted	FALSE
PLEC	Q15149	0.389	0.233619334368764	0.844	Secreted	FALSE
IMPA1	P29218	0.39	0.196771398067897	0.833	Cytoplasm	FALSE
RBM12	Q9NTZ6	0.39	0.210829336071386	0.837	Cytoplasm	FALSE
LMAN2	Q12907	0.391	0.324761097497501	0.865	Actin filaments	FALSE
GLUD1	P00367	0.392	0.189651219774516	0.83	Cytosol	FALSE
ALCAM	Q13740	0.393	0.488889154053089	0.886	Secreted	FALSE
HINT2	Q9BX68	0.393	0.176458630937803	0.825	Mitochondrion	FALSE
LAYN	Q6UX15	0.393	0.492295134370032	0.887	Cell membrane	FALSE
QSOX1	O00391	0.393	0.333805823412746	0.866	Cytoplasm	FALSE
UBE2M	P61081	0.397	0.112744510314626	0.788	Nucleoplasm	FALSE
YWHAQ	P27348	0.397	0.106263649682937	0.782	Cytoplasm	FALSE
FBN1	P35555	0.399	0.46207088207749	0.883	Nucleus	FALSE
PSMB6	P28072	0.401	0.258172684381989	0.851	Cytoplasm	FALSE
SQSTM1	Q13501	0.403	0.359548923423438	0.87	Cytoplasmic vesicle	FALSE
THOP1	P52888	0.403	0.21715653896241	0.839	Secreted	FALSE
C3	P01024	0.405	0.342443945192166	0.868	Cytoplasm	FALSE
PGM3	O95394	0.405	0.173566923791008	0.823	Cytoplasm	FALSE
CXCL16	Q9H2A7	0.407	0.47364794708596	0.885	Secreted	FALSE
SEC13	P55735	0.407	0.271261377337588	0.854	Cytoplasm	FALSE
TAF15	Q92804	0.408	0.352999608756045	0.869	Cytoplasm	FALSE
S100A6	P06703	0.409	0.235766406898627	0.845	Nucleus matrix	FALSE
FBLN7	Q53RD9	0.411	0.566445525576331	0.893	Cytoplasm	FALSE
NSFL1C	Q9UNZ2	0.411	0.145963884276661	0.81	Nucleus	FALSE
CRTAP	O75718	0.412	0.315987852706486	0.863	Secreted	FALSE
RBM39	Q14498	0.412	0.1862906905582	0.829	Nucleoplasm	FALSE
AK1	P00568	0.413	0.222349712461828	0.841	Cytoplasm	FALSE
NDRG1	Q92597	0.413	0.253354666186412	0.85	Mitochondrion	FALSE
CBR1	P16152	0.415	0.105848506341342	0.782	Nucleus	FALSE
TCEA1	P23193	0.419	0.153622396181708	0.814	Cytoplasm	FALSE
PPP1R18	Q6NYC8	0.42	0.20880146547851	0.837	Cytoplasm	FALSE
DDX42	Q86XP3	0.422	0.208688027269675	0.837	Nucleus speckle	FALSE
SH3KBP1	Q96B97	0.422	0.128318050533986	0.799	Nucleus speckle	FALSE
GAS6	Q14393	0.423	0.396179652837205	0.875	Cytosol	FALSE
MMP14	P50281	0.423	0.273910336298666	0.854	Cytosol	FALSE
G6PD	P11413	0.424	0.151202573881402	0.813	Golgi apparatus membrane	FALSE
MARCKS	P29966	0.424	0.103761975894093	0.78	Nucleus matrix	FALSE
VASN	Q6EMK4	0.426	0.39521420973054	0.875	Secreted	FALSE
APLP2	Q06481	0.434	0.440943433572828	0.881	Cell membrane	FALSE
OLFM1	Q99784	0.434	0.319232478614342	0.864	Cytoplasm	FALSE
IDH1	O75874	0.435	0.144942211235307	0.809	Cytoplasm	FALSE
VAPB	O95292	0.436	0.183676170464378	0.828	Endoplasmic reticulum membrane	FALSE
CTSV	O60911	0.441	0.351145137530652	0.869	Lysosome	FALSE
TPMT	P51580	0.441	0.0888605581469079	0.765	Cytoplasm	FALSE
GSTP1	P09211	0.443	0.106983688816838	0.783	Nucleus	FALSE
BTD	P43251	0.445	0.493043178300403	0.887	Cytosol	FALSE
WNK1	Q9H4A3	0.445	0.19066538620672	0.83	Cytoplasm	FALSE
THYN1	Q9P016	0.446	0.134856027871326	0.803	Cytosol	FALSE
NSRP1	Q9H0G5	0.448	0.136567591220614	0.805	Nucleus	FALSE
NUP153	P49790	0.45	0.0775909374201248	0.751	Nucleus	FALSE
GNPDA1	P46926	0.452	0.255667752561851	0.85	Secreted	FALSE
UBE2N	P61088	0.455	0.13434151082579	0.803	Nucleus	FALSE
YLPM1	P49750	0.455	0.194953627296055	0.832	Nucleus	FALSE
FST	P19883	0.457	0.58517233382511	0.895	Microtubules	FALSE
SARNP	P82979	0.457	0.165358356482146	0.82	Secreted	FALSE
AIMP1	Q12904	0.458	0.0995368773628801	0.776	Mitochondrion intermembrane space	FALSE
OLFML3	Q9NRN5	0.462	0.560001074959532	0.893	Secreted	FALSE
JPT2	Q9H910	0.464	0.0620108288374264	0.725	Nucleus	FALSE
NFYC	Q13952	0.464	0.156589353427204	0.816	Cytoplasm	FALSE
USP5	P45974	0.465	0.122326264201875	0.795	Cytosol	FALSE
EIF4A3	P38919	0.466	0.112521426102342	0.788	Cytosol	FALSE
FSCN1	Q16658	0.467	0.0867300100754369	0.762	Secreted	FALSE
DDT	P30046	0.469	0.0892942839576115	0.765	Nucleus	FALSE
PEA15	Q15121	0.469	0.195731023550747	0.832	Cytoplasm	FALSE
CTTN	Q14247	0.471	0.0619193877900062	0.725	Nucleoplasm	FALSE
AK2	P54819	0.472	0.0973311846689662	0.774	Cytoplasm	FALSE
ANXA2	P07355	0.472	0.34874923206433	0.869	Secreted	FALSE
TALDO1	P37837	0.473	0.0883644005666149	0.764	Cytosol	FALSE
TPP1	O14773	0.473	0.429111992922194	0.88	Cytoplasm	FALSE
FEN1	P39748	0.474	0.136713513885725	0.805	Cell membrane	FALSE
GNPTG	Q9UJJ9	0.474	0.189647551047464	0.83	Golgi apparatus	FALSE
BCAP31	P51572	0.475	0.154381394848984	0.814	Cytoplasm	FALSE
NPEPPS	P55786	0.475	0.0826385566766085	0.757	Cytoplasm	FALSE
FLRT2	O43155	0.476	0.542249587499021	0.891	Nucleoplasm	FALSE
HMGB2	P26583	0.476	0.178233523616924	0.825	Nucleus	FALSE
DUT	P33316	0.477	0.210885956259394	0.837	Cytoplasm	FALSE
FN3KRP	Q9HA64	0.478	0.132485130833222	0.802	Secreted	FALSE
IRF2BPL	Q9H1B7	0.478	0.107461255730785	0.783	Membrane	FALSE
DYNLL2	Q96FJ2	0.479	0.269868259009348	0.854	Cytoplasm	FALSE
GMPPB	Q9Y5P6	0.479	0.107442248207601	0.783	Cytoplasm	FALSE
PSMD9	O00233	0.48	0.127240249666815	0.799	Vesicles	FALSE
NBL1	P41271	0.481	0.226662724631799	0.842	Nucleus	FALSE
THOC3	Q96J01	0.481	0.0895496381396096	0.766	Secreted	FALSE
PDLIM4	P50479	0.483	0.122230506869699	0.795	Endoplasmic reticulum	FALSE
PLOD1	Q02809	0.486	0.364527957675011	0.871	Membrane	FALSE
ARF1	P84077	0.487	0.179241487234072	0.826	Golgi apparatus	FALSE
CLTB	P09497	0.49	0.127681848193678	0.799	Cytoplasmic vesicle membrane	FALSE
ASL	P04424	0.496	0.0863004812051816	0.762	Cytosol	FALSE
TFRC	P02786	0.497	0.520462750089478	0.889	Secreted	FALSE
DNER	Q8NFT8	0.5	0.152035195066368	0.813	Cytoplasm	FALSE
PTRHD1	Q6GMV3	0.501	0.108429175474718	0.784	Membrane	FALSE
RPRD1B	Q9NQG5	0.501	0.0944954265604192	0.771	Cytosol	FALSE
ATOX1	O00244	0.502	0.0973184238139729	0.774	Mitochondrion inner membrane	FALSE
KTN1	Q86UP2	0.502	0.0857141330193679	0.761	Mitochondrion matrix	FALSE
AHSA1	O95433	0.503	0.0953117118709758	0.772	Nucleus	FALSE
SRPX2	O60687	0.508	0.452758638532774	0.882	Cytoplasm	FALSE
CSTF1	Q05048	0.512	0.076188948410124	0.749	Nucleus	FALSE
INHBA	P08476	0.515	0.137017265763858	0.805	Cytoplasm	FALSE
NIBAN1	Q9BZQ8	0.516	0.0529593952132861	0.706	Mitochondrion	FALSE
ATRN	O75882	0.517	0.285652684759037	0.857	Membrane	FALSE
BCAT1	P54687	0.518	0.0733613410851392	0.744	Cytoplasm	FALSE
AGO2	Q9UKV8	0.522	0.0917464039570808	0.768	Cytoplasm	FALSE
GPNMB	Q14956	0.524	0.174419948800789	0.824	Nucleus	FALSE
PPA1	Q15181	0.525	0.173277827196513	0.823	Nucleus	FALSE
PSG9	Q00887	0.528	0.122051764084355	0.795	Secreted	FALSE
FXR1	P51114	0.53	0.17705534607451	0.825	Cytoplasm	FALSE
CCN1	O00622	0.531	0.5017744230759	0.887	Secreted	FALSE
FN1	P02751	0.531	0.179853694657567	0.826	Cytoplasm	FALSE
PODXL2	Q9NZ53	0.532	0.101659155197637	0.778	Nucleus speckle	FALSE
SNRPA	P09012	0.532	0.0837415524216401	0.759	Cytoplasm	FALSE
TMSB10	P63313	0.534	0.053352006135904	0.706	Nucleus inner membrane	FALSE
APP	P05067	0.539	0.310019005072294	0.862	Early endosome membrane	FALSE
C11orf68	Q9H3H3	0.542	0.174096801427278	0.824	Nucleus	FALSE
PSME1	Q06323	0.543	0.0647158527920433	0.73	Nucleoplasm	FALSE
DNM1L	O00429	0.545	0.283177042289872	0.856	Cytoplasm	FALSE
ALDOC	P09972	0.546	0.165388594116388	0.82	Nucleoli fibrillar center	FALSE
PGLS	O95336	0.557	0.103245166643532	0.78	Cytoplasm	FALSE
P3H1	Q32P28	0.558	0.357380377732696	0.87	Lysosome	FALSE
UBTF	P17480	0.558	0.0451376109775365	0.684	Nucleus	FALSE
OSGEP	Q9NPF4	0.559	0.0756637707734524	0.748	Endoplasmic reticulum membrane	FALSE
EGFR	P00533	0.561	0.142284997563273	0.808	Recycling endosome membrane	FALSE
PLBD2	Q8NHP8	0.561	0.336358596442671	0.867	Cytoplasm	FALSE
RPA1	P27694	0.563	0.116237418994227	0.791	Cytoplasm	FALSE
ELOC	Q15369	0.563	0.038411553701885	0.661	Cytoplasm	FALSE
P4HB	P07237	0.565	0.17806850229802	0.825	Secreted	FALSE
GNB2	P62879	0.566	0.0828214020499496	0.758	Cytoplasm	FALSE
CTSA	P10619	0.567	0.214550452993755	0.839	Secreted	FALSE
ENY2	Q9NPA8	0.57	0.135185593804647	0.804	Cytoplasm	FALSE
ALDH9A1	P49189	0.571	0.142231918715103	0.808	Cytoplasm	FALSE
TIMM9	Q9Y5J7	0.571	0.0465079322695584	0.688	Mitochondrion inner membrane	FALSE
ADAM9	Q13443	0.573	0.347958995325386	0.868	Secreted	FALSE
AKR7A2	O43488	0.573	0.0498025226450565	0.698	Golgi apparatus	FALSE
LASP1	Q14847	0.574	0.0393719295411577	0.665	Cytoplasm	FALSE
CD44	P16070	0.575	0.0809255130356184	0.755	Secreted	FALSE
ADAM10	O14672	0.576	0.126981988046889	0.798	Cell membrane	FALSE
GATD3A	P0DPI2	0.576	0.0522457267687985	0.704	Cytoplasm	FALSE
PSME2	Q9UL46	0.577	0.0256018534635194	0.597	Cytosol	FALSE
SLIT2	O94813	0.578	0.465023146232578	0.884	Membrane	FALSE
ADD1	P35611	0.579	0.0837377674749614	0.759	Cytoplasm	FALSE
LMNB1	P20700	0.581	0.046985264271297	0.69	Mitochondrion matrix	FALSE
HPRT1	P00492	0.583	0.0449501879168123	0.684	Endoplasmic reticulum lumen	FALSE
MAVS	Q7Z434	0.583	0.0292239100836847	0.619	Nucleus	FALSE
TPI1	P60174	0.585	0.0606190346777692	0.722	Vesicles	FALSE
ACOT7	O00154	0.586	0.0810478351366657	0.755	Cytoplasm	FALSE
CPD	O75976	0.587	0.335182370026352	0.866	Cell membrane	FALSE
SERPINB7	O75635	0.587	0.142402227444816	0.808	Cytoplasm	FALSE
CPPED1	Q9BRF8	0.591	0.142391378298167	0.808	Cytoplasm	FALSE
HLA-A	P05534	0.592	0.153010732677887	0.814	Cell membrane	FALSE
AP3B1	O00203	0.598	0.0924007812152514	0.769	Cytoplasmic vesicle	FALSE
FXN	Q16595	0.601	0.0841945403309818	0.759	Cytoplasm	FALSE
LIPA	P38571	0.603	0.171865924728378	0.823	Nucleus inner membrane	FALSE
B3GNT9	Q6UX72	0.604	0.528578891923888	0.89	Golgi apparatus	FALSE
CPVL	Q9H3G5	0.604	0.26601559427403	0.853	Endoplasmic reticulum	FALSE
NAA10	P41227	0.604	0.0867066880373962	0.762	Cytoplasm	FALSE
ABHD10	Q9NUJ1	0.605	0.0555415673556469	0.712	Mitochondrion	FALSE
NLN	Q9BYT8	0.608	0.122564155167511	0.795	Nucleus	FALSE
ERP29	P30040	0.609	0.171894113655781	0.823	Endoplasmic reticulum membrane	FALSE
PLXNB2	O15031	0.61	0.115672939784304	0.79	Rough endoplasmic reticulum membrane	FALSE
HMGN2	P05204	0.613	0.0789031984788472	0.752	Nucleus	FALSE
PPP5C	P53041	0.614	0.0446053035253994	0.683	Cytoplasm	FALSE
SH3BGRL	O75368	0.614	0.0723916004357642	0.743	Nucleus	FALSE
SNX6	Q9UNH7	0.615	0.0272216561670757	0.607	Endosome membrane	FALSE
NHLRC2	Q8NBF2	0.616	0.0663268178821871	0.733	Cytoplasm	FALSE
FAM3C	Q92520	0.618	0.0506923941228193	0.7	Secreted	FALSE
ATP5F1B	P06576	0.623	0.139255104014549	0.806	Endoplasmic reticulum membrane	FALSE
SDHA	P31040	0.624	0.317024823115965	0.863	Cytoplasm	FALSE
SUMO1	P63165	0.625	0.15638574243394	0.815	Mitochondrion	FALSE
UBQLN1	Q9UMX0	0.625	0.082136316821773	0.757	Cytoplasm	FALSE
JPT1	Q9UK76	0.626	0.0547995608960619	0.71	Nucleus	FALSE
TUBB3	Q13509	0.628	0.0653628653767354	0.731	Cytoplasm	FALSE
TNFAIP6	P98066	0.629	0.0827561507813094	0.757	Cytoplasm	FALSE
RRM2B	Q7LG56	0.633	0.0547903972763732	0.71	Cytosol	FALSE
TCOF1	Q13428	0.634	0.152682054754579	0.814	Nucleus	FALSE
COL1A1	P02452	0.637	0.414154862105369	0.878	Secreted	FALSE
SEC31A	O94979	0.641	0.0269428616808689	0.605	Cytoplasmic vesicle	FALSE
GLRX	P35754	0.644	0.123370228501942	0.796	Mitochondrion matrix	FALSE
UFD1	Q92890	0.644	0.161827511630106	0.818	Nucleus	FALSE
CLSTN1	O94985	0.645	0.178815282682559	0.826	Endoplasmic reticulum membrane	FALSE
MKI67	P46013	0.645	0.0651111596948965	0.731	Secreted	FALSE
TGFB2	P61812	0.648	0.247731364603279	0.848	Secreted	FALSE
ENO2	P09104	0.649	0.119245319708816	0.793	Cytoplasm	FALSE
OAF	Q86UD1	0.65	0.0863755273997465	0.762	Secreted	FALSE
PDLIM1	O00151	0.652	0.0677098862377771	0.735	Secreted	FALSE
SUCLG2	Q96I99	0.652	0.0753213787205149	0.747	Endosome membrane	FALSE
MYOF	Q9NZM1	0.655	0.0833480632234459	0.758	Cytoplasm	FALSE
LZTFL1	Q9NQ48	0.656	0.0183210198545042	0.536	Golgi apparatus membrane	FALSE
MGAT2	Q10469	0.656	0.156102329464253	0.815	Cell membrane	FALSE
LMNA	P02545	0.657	0.0126297708612416	0.463	Secreted	FALSE
TARS1	P26639	0.659	0.0214978050341821	0.566	Cytoplasm	FALSE
PYGB	P11216	0.66	0.0254934399731196	0.596	Secreted	FALSE
ECHS1	P30084	0.661	0.0267395108367688	0.604	Mitochondrion matrix	FALSE
CCDC80	Q76M96	0.662	0.284902964751796	0.857	Cytoplasm	FALSE
KHSRP	Q92945	0.663	0.19719521674665	0.833	Cytoplasm	FALSE
RMDN1	Q96DB5	0.663	0.0800362112109686	0.754	Nucleus	FALSE
CBS	P0DN79	0.668	0.0707142872760693	0.74	Nucleus	FALSE
CBR3	O75828	0.669	0.066084028231492	0.733	Nucleus	FALSE
PPME1	Q9Y570	0.669	0.0333224145358854	0.64	Nucleus	FALSE
PGAM1	P18669	0.67	0.0171460828414387	0.524	Nucleus	FALSE
ECI1	P42126	0.672	0.101802633317184	0.778	Secreted	FALSE
CD99L2	Q8TCZ2	0.679	0.204380191878744	0.835	Cytoplasm	FALSE
ERP44	Q9BS26	0.681	0.170411836538941	0.822	Endoplasmic reticulum lumen	FALSE
CSF1	P09603	0.682	0.120818392407877	0.794	Secreted	FALSE
ATP6V1A	P38606	0.686	0.112668723912888	0.788	Endomembrane system	FALSE
LAMA4	Q16363	0.686	0.144849307746387	0.809	Secreted	FALSE
GLOD4	Q9HC38	0.687	0.0334308548113837	0.64	Cytoplasm	FALSE
BSG	P35613	0.688	0.128514324105617	0.799	Cytoplasm	FALSE
PTGR1	Q14914	0.694	0.0205603146571192	0.558	Nucleus	FALSE
UBE2Z	Q9H832	0.699	0.0460296367698736	0.687	Cytoplasm	FALSE
DFFA	O00273	0.706	0.0284029031833715	0.614	Nucleus	FALSE
DPP7	Q9UHL4	0.706	0.0750053671426689	0.747	Cytoplasm	FALSE
TFPI2	P48307	0.708	0.12487812763777	0.797	Endoplasmic reticulum	FALSE
FAM49B	Q9NUQ9	0.71	0.0987090562422939	0.775	Cytoplasm	FALSE
CHMP3	Q9Y3E7	0.715	0.0471850326900543	0.69	Cytoplasm	FALSE
IDI1	Q13907	0.722	0.0152192543619373	0.5	Secreted	FALSE
NOTCH2	Q04721	0.724	0.0878559463938265	0.764	Nucleus	FALSE
TGOLN2	O43493	0.724	0.207371700661058	0.836	Cell membrane	FALSE
SNX2	O60749	0.725	0.0101658972558292	0.418	Nucleus	FALSE
PCDHGC3	Q9UN70	0.728	0.147682582686039	0.811	Nucleus	FALSE
LY96	Q9Y6Y9	0.729	0.121561788714531	0.795	Cytoplasm	FALSE
MAN1A1	P33908	0.729	0.432557933894959	0.88	Cytoplasm	FALSE
CD82	P27701	0.731	0.159578058074715	0.817	Secreted	FALSE
CLEC11A	Q9Y240	0.731	0.193115900557561	0.831	Secreted	FALSE
EIF4A2	Q14240	0.734	0.0957317993760398	0.772	Nucleus	FALSE
CNN2	Q99439	0.735	0.0668872832913975	0.734	Cytosol	FALSE
CEMIP2	Q9UHN6	0.735	0.197201797705927	0.833	Cell projection	FALSE
LZIC	Q8WZA0	0.74	0.0162094918749324	0.513	Secreted	FALSE
TCEAL3	Q969E4	0.741	0.0256907053450613	0.597	Cytoplasm	FALSE
MESD	Q14696	0.743	0.0285637751903061	0.615	Secreted	FALSE
SDC1	P18827	0.747	0.187390938558507	0.829	Cytoplasm	FALSE
FAHD1	Q6P587	0.748	0.0629217174560373	0.727	Cytosol	FALSE
VAPA	Q9P0L0	0.748	0.0621333474501027	0.725	Endoplasmic reticulum membrane	FALSE
PAIP1	Q9H074	0.75	0.0657997095912965	0.732	Cytoplasm	FALSE
ARL3	P36405	0.751	0.166356108729595	0.82	Cytosol	FALSE
ADGRL2	O95490	0.752	0.239959765035227	0.846	Membrane	FALSE
CD2AP	Q9Y5K6	0.754	0.0927024924217795	0.769	Secreted	FALSE
IL1RAP	Q9NPH3	0.757	0.0987677032801558	0.775	Nucleus	FALSE
SP100	P23497	0.757	0.103194663072002	0.78	Cytoplasmic vesicle membrane	FALSE
ITGA5	P08648	0.758	0.17948881110355	0.826	Nucleus	FALSE
DYNC1LI2	O43237	0.759	0.0870129587278389	0.763	Cytoplasm	FALSE
PMM2	O15305	0.759	0.0928433814019728	0.769	Cytoplasm	FALSE
IDS	P22304	0.762	0.0816333397554725	0.756	Secreted	FALSE
DBI	P07108	0.766	0.0270730079657481	0.606	Cytoplasm	FALSE
UPP1	Q16831	0.774	0.0332817498622698	0.64	Nucleoplasm	FALSE
PFN2	P35080	0.775	0.0283514955594198	0.614	Nucleus	FALSE
FLNB	O75369	0.778	0.0138416756912786	0.481	Secreted	FALSE
BASP1	P80723	0.78	0.00750984584537586	0.354	Nucleus	FALSE
ADA	P00813	0.785	0.0650763409695838	0.731	Cell membrane	FALSE
GBA	P04062	0.786	0.043901889823642	0.68	Cytoplasm	FALSE
MME	P08473	0.789	0.300964888772448	0.86	Secreted	FALSE
NEK9	Q8TD19	0.795	0.0208154471925977	0.56	Secreted	FALSE
PXDN	Q92626	0.796	0.11124466230646	0.787	Nucleus	FALSE
LAMC1	P11047	0.799	0.0884647484949705	0.764	Late endosome membrane	FALSE
RNMT	O43148	0.8	0.0147064500339812	0.494	Secreted	FALSE
RAC1	P63000	0.804	0.0246069756544268	0.59	Golgi apparatus membrane	FALSE
SLC38A10	Q9HBR0	0.805	0.155777003735534	0.815	Cytoplasm	FALSE
PDLIM5	Q96HC4	0.806	0.0320227285426397	0.634	Endoplasmic reticulum lumen	FALSE
IL6ST	P40189	0.811	0.189702448936537	0.83	Cytoplasm	FALSE
GNAS	P63092	0.812	0.0373644079631864	0.657	Cytoplasm	FALSE
PDIA6	Q15084	0.812	0.071604994220709	0.742	Secreted	FALSE
ANGPTL4	Q9BY76	0.813	0.467818037865153	0.884	Secreted	FALSE
PSPC1	Q8WXF1	0.816	0.103225568898187	0.78	Nucleus	FALSE
LTBP4	Q8N2S1	0.817	0.0448623214094062	0.683	Cytoplasm	FALSE
MET	P08581	0.817	0.245905382324826	0.848	Secreted	FALSE
C1QL1	O75973	0.82	0.143460198074226	0.809	Secreted	FALSE
ACY1	Q03154	0.822	0.0255342042506709	0.596	Cytoplasm	FALSE
FKBP3	Q00688	0.823	0.00671651221820041	0.33	Cytoplasm	FALSE
FAM20B	O75063	0.828	0.0401004035212281	0.668	Secreted	FALSE
PSG1	P11464	0.829	0.208145589789776	0.837	Cytosol	FALSE
HNRNPM	P52272	0.84	0.0336841296980639	0.641	Golgi apparatus membrane	FALSE
CZIB	Q9NWV4	0.842	0.0492600195697565	0.696	Secreted	FALSE
EIF2AK2	P19525	0.843	0.123324216871999	0.796	Cytosol	FALSE
SSC5D	A1L4H1	0.847	0.0602125391430281	0.722	Nucleus	FALSE
ENG	P17813	0.85	0.169799995586532	0.822	Cytoplasm	FALSE
CTSB	P07858	0.854	0.0641907766185879	0.729	Lysosome	FALSE
EPHA2	P29317	0.854	0.0567777053227208	0.714	Cytoplasm	FALSE
ANGPTL2	Q9UKU9	0.855	0.00690373202206371	0.336	Secreted	FALSE
GOLGB1	Q14789	0.856	0.00581415976009676	0.3	Nucleus	FALSE
ANXA5	P08758	0.858	0.00972957848066233	0.408	Nuclear membrane	FALSE
PHPT1	Q9NRX4	0.859	0.0343447472899411	0.644	Cytoplasm	FALSE
CSTB	P04080	0.861	0.00498785011237465	0.269	Cytoplasm	FALSE
AXL	P30530	0.864	0.168539329743364	0.821	Golgi apparatus membrane	FALSE
HTRA1	Q92743	0.869	0.182545552433948	0.827	Membrane	FALSE
VAT1	Q99536	0.872	0.00674944727955923	0.331	Cytoplasm	FALSE
CD59	P13987	0.883	0.302004024712522	0.86	Cell membrane	FALSE
PSMG2	Q969U7	0.886	0.0194500558171785	0.548	Nucleoplasm	FALSE
TPST1	O60507	0.887	0.0163132602032971	0.514	Nucleus	FALSE
CST3	P01034	0.888	0.0362620979912166	0.653	Secreted	FALSE
AKAP12	Q02952	0.891	0.0555765722655388	0.712	Mitochondrion intermembrane space	FALSE
PTPRS	Q13332	0.895	0.176362378638952	0.825	Cytoplasm	FALSE
DCBLD2	Q96PD2	0.899	0.2288274997609	0.843	Nucleus	FALSE
VEGFC	P49767	0.9	0.0613385366080472	0.724	Secreted	FALSE
TWSG1	Q9GZX9	0.901	0.00990351961927353	0.412	Secreted	FALSE
GLB1	P16278	0.905	0.0346406138155411	0.646	Cytosol	FALSE
PLOD2	O00469	0.909	0.111369606433563	0.787	Cell projection	FALSE
GLRX5	Q86SX6	0.911	0.00940106710327274	0.401	Mitochondrion matrix	FALSE
SNX1	Q13596	0.911	0.0253644137083991	0.595	Cytoplasm	FALSE
NEGR1	Q7Z3B1	0.922	0.0795940111961511	0.753	Cytoplasm	FALSE
UGGT1	Q9NYU2	0.923	0.155582799913741	0.815	Endoplasmic reticulum lumen	FALSE
ATP6V1C1	P21283	0.926	0.00514974235872885	0.275	Secreted	FALSE
VCL	P18206	0.931	0.00272755589788937	0.16	Cell membrane	FALSE
LAMB1	P07942	0.937	0.0437353962275353	0.68	Cell membrane	FALSE
LYPLA2	O95372	0.941	0.054855229640359	0.71	Nucleus	FALSE
OXCT1	P55809	0.941	0.00883897408290814	0.388	Cytoplasm	FALSE
EFEMP2	O95967	0.947	0.0827841856631671	0.758	Membrane raft	FALSE
FDPS	P14324	0.947	0.0137095029735682	0.479	Secreted	FALSE
DNAJB11	Q9UBS4	0.951	0.0250183659360357	0.593	Endoplasmic reticulum	FALSE
RNASE4	P34096	0.955	0.112189932239183	0.787	Cytoplasm	FALSE
MXRA8	Q9BRK3	0.957	0.181255474462064	0.827	Cell projection	FALSE
DKK3	Q9UBP4	0.959	0.136925001908752	0.805	Mitochondrion matrix	FALSE
COL12A1	Q99715	0.96	0.0883939409608646	0.764	Secreted	FALSE
PML	P29590	0.962	0.0712799337339537	0.741	Nucleus	FALSE
GPC1	P35052	0.963	0.116574295444601	0.791	Secreted	FALSE
HEBP1	Q9NRV9	0.966	0.0138472941245563	0.482	Secreted	FALSE
CD9	P21926	0.971	0.0882450014164525	0.764	Membrane	FALSE
PSAP	P07602	0.977	0.073931994667068	0.745	Nucleus	FALSE
ESYT1	Q9BSJ8	0.978	0.00360978091514303	0.207	Secreted	FALSE
CFB	P00751	0.98	0.173114537956967	0.823	Secreted	FALSE
MAN2A1	Q16706	0.981	0.0549273911855328	0.71	Cytoplasm	FALSE
LAMTOR3	Q9UHA4	0.985	0.0139655827409008	0.483	Cytoplasm	FALSE
TRIO	O75962	0.99	0.0341746774084664	0.644	Nucleus	FALSE
GALNT16	Q8N428	0.991	0.185283873818019	0.828	Golgi apparatus membrane	FALSE
LTBP3	Q9NS15	0.997	0.117653593323898	0.792	Nucleus	FALSE
NEU1	Q99519	0.997	0.0177687992784222	0.531	Cell membrane	FALSE
PM20D2	Q8IYS1	0.997	0.0274228133283221	0.608	Secreted	FALSE
IMPAD1	Q9NX62	0.998	0.0172449614560489	0.525	Cytoplasm	FALSE
COX6B1	P14854	1.01	0.0256858465710822	0.597	Mitochondrion inner membrane	FALSE
PRDX5	P30044	1.01	0.00866263596958163	0.384	Cytoplasm	FALSE
ADAM17	P78536	1.02	0.0575800607729309	0.716	Membrane	FALSE
MGAT5	Q09328	1.02	0.00615853615981127	0.312	Secreted	FALSE
NAPA	P54920	1.02	0.0170158137090765	0.522	Secreted	FALSE
NTM	Q9P121	1.02	0.0361031831963142	0.652	Cell membrane	FALSE
IST1	P53990	1.03	0.00159402241473517	0.0886	Cell membrane	FALSE
LUC7L3	O95232	1.03	0.00331806484841365	0.192	Nucleus	FALSE
PTPRJ	Q12913	1.03	0.00531679039386215	0.282	Cytoplasm	FALSE
EDN1	P05305	1.04	0.00960558094742292	0.406	Cytoplasm	FALSE
FAT1	Q14517	1.04	0.00932535395915602	0.399	Secreted	FALSE
IGFBP4	P22692	1.04	0.0880788274501564	0.764	Secreted	FALSE
PRNP	P04156	1.05	0.0169012840122301	0.521	Nucleus	FALSE
AMIGO2	Q86SJ2	1.06	0.0014843303716819	0.0811	Cell membrane	FALSE
CMBL	Q96DG6	1.06	0.00179906522679791	0.102	Cytoplasm	FALSE
CTSF	Q9UBX1	1.06	0.0024783339336044	0.145	Lysosome	FALSE
B4GALT4	O60513	1.07	0.0889422280646283	0.765	Nucleus	FALSE
CTSH	P09668	1.07	0.104765976476638	0.781	Lysosome	FALSE
CCN3	P48745	1.07	0.28503824437798	0.857	Cell membrane	FALSE
S100A10	P60903	1.07	0.0019144144964162	0.11	Vesicles	FALSE
GALNT7	Q86SF2	1.08	0.119869173015387	0.793	Secreted	FALSE
MCM3	P25205	1.08	0.0200311767639244	0.553	Nucleus	FALSE
DAP	P51397	1.09	0.00561026423780795	0.293	Cytoplasm	FALSE
IL7R	P16871	1.09	0.0958341705952102	0.772	Golgi apparatus	FALSE
COCH	O43405	1.1	0.097670159371857	0.774	Secreted	FALSE
HK1	P19367	1.1	0.0033374646949367	0.193	Cell membrane	FALSE
MBTPS1	Q14703	1.1	0.00571953465799973	0.297	Nucleus	FALSE
ABHD14B	Q96IU4	1.11	0.0222149425675027	0.572	Cytoplasm	FALSE
PGPEP1	Q9NXJ5	1.11	0.0465790614832742	0.689	Cytoplasm	FALSE
LAMTOR5	O43504	1.13	0.00892432006935561	0.39	Cytoplasm	FALSE
ANTXR1	Q9H6X2	1.15	0.00954169869489636	0.404	Cell membrane	FALSE
CLU	P10909	1.15	0.0953951471320496	0.772	Secreted	FALSE
SDC4	P31431	1.15	0.141706862016582	0.808	Cytoplasm	FALSE
TNFRSF21	O75509	1.15	0.0044853327456053	0.248	Membrane	FALSE
IGFBP3	P17936	1.16	0.0721394707907917	0.743	Secreted	FALSE
MYCBP	Q99417	1.16	0.00167395137670059	0.094	Cytoplasm	FALSE
TIGAR	Q9NQ88	1.16	0.00475662597282518	0.259	Nucleus	FALSE
BMP1	P13497	1.19	0.0262069186300745	0.601	Secreted	FALSE
CTSD	P07339	1.2	0.0563814776498617	0.713	Lysosome	FALSE
DNAJC3	Q13217	1.2	0.00274724280971868	0.161	Nucleus	FALSE
LGALS3BP	Q08380	1.2	0.0113722698562116	0.441	Cell membrane	FALSE
TK1	P04183	1.2	0.00266298632781556	0.156	Cytoplasm	FALSE
SUSD5	O60279	1.21	0.0187677996316231	0.541	Cytoplasm	FALSE
BMP2	P12643	1.22	0.0572998572347098	0.715	Cytoplasm	FALSE
PI3	P19957	1.22	0.0268815986162561	0.605	Nucleus	FALSE
PPP1R8	Q12972	1.22	0.003317234291695	0.192	Cytoplasm	FALSE
C1RL	Q9NZP8	1.23	0.0140193283433351	0.484	Nucleoplasm	FALSE
NPC2	P61916	1.23	0.0143460960503636	0.489	Secreted	FALSE
CDH2	P19022	1.24	0.00569451834998453	0.296	Cytoplasm	FALSE
LAP3	P28838	1.24	0.0245900536171096	0.59	Membrane	FALSE
MACF1	Q9UPN3	1.25	0.00568350997094192	0.295	Endoplasmic reticulum membrane	FALSE
HLA-A.1	P16188	1.26	0.0169432624441	0.521		FALSE
ITGA3	P26006	1.26	0.0112393809918437	0.439	Secreted	FALSE
PGM2L1	Q6PCE3	1.26	0.016776960801086	0.52	Cytoplasm	FALSE
ARPIN	Q7Z6K5	1.27	0.00246075101101903	0.144	Cytosol	FALSE
MAN1B1	Q9UKM7	1.27	0.044442857485499	0.682	Nucleus	FALSE
TRIOBP	Q9H2D6	1.29	0.000995552901127036	0.0476	Nucleus	TRUE
HINT1	P49773	1.3	0.10210333258174	0.779	Cytoplasm	FALSE
COL5A1	P20908	1.31	0.140872553953302	0.807	Secreted	FALSE
NNMT	P40261	1.31	0.00266687888901428	0.156	Cytoplasm	FALSE
CLSTN3	Q9BQT9	1.33	0.0462995180500848	0.688	Cell membrane	FALSE
PTK7	Q13308	1.33	0.18579680669594	0.828	Nucleoplasm	FALSE
RMDN3	Q96TC7	1.33	0.002361763963737	0.138	Cell membrane	FALSE
HMGN3	Q15651	1.34	0.0003870078283048	0.0116	Nucleus	TRUE
HLA-C.2	P30508	1.34	0.0406804240145617	0.67	Nucleus	FALSE
NPM3	O75607	1.35	0.000560465747179381	0.0209	Nucleus	TRUE
FBLN2	P98095	1.37	0.0331274670426924	0.639	Secreted	FALSE
FBLN5	Q9UBX5	1.37	0.110306341963089	0.786	Secreted	FALSE
ST3GAL1	Q11201	1.37	0.00256177541584128	0.15	Nucleus	FALSE
FUCA1	P04066	1.4	0.00109055387999085	0.0541	Mitochondrion	FALSE
GREM1	O60565	1.4	0.00135325146434348	0.0722	Secreted	FALSE
ITGBL1	O95965	1.41	0.0243585853391278	0.588	Secreted	FALSE
LGALS3	P17931	1.41	0.0038700558615408	0.22	Cytoplasm	FALSE
HS1BP3	Q53T59	1.42	0.000304098936742831	0.0075	Cytosol	TRUE
AFG3L2	Q9Y4W6	1.42	0.000800957242762675	0.0353	Mitochondrion	TRUE
PSG2	P11465	1.42	0.0963041883100149	0.773	Secreted	FALSE
SUPT5H	O00267	1.42	0.00283760214302808	0.166	Endoplasmic reticulum lumen	FALSE
C1R	P00736	1.43	0.0285754945964361	0.615	Golgi apparatus	FALSE
LAMA1	P25391	1.48	0.0232595065986274	0.58	Secreted	FALSE
BLVRB	P30043	1.49	0.000309413313848437	0.00773	Cytoplasm	TRUE
DIDO1	Q9BTC0	1.49	0.0145112660593549	0.491	Nucleus	FALSE
GALNT6	Q8NCL4	1.5	0.0372715187080006	0.657	Cytoplasm	FALSE
MILR1	Q7Z6M3	1.51	0.000715679020732343	0.0301	Cell membrane	TRUE
EMD	P50402	1.55	Nucleus	0.00101	Nucleus inner membrane	TRUE
HLA-C	P10321	1.55	0.00190956893792294	0.11	Nucleus	FALSE
ST3GAL6	Q9Y274	1.56	0.00151135282706907	0.083	Secreted	FALSE
CLIP2	Q9UDT6	1.58	0.000114575934259534	0.00103	Cytoplasm	TRUE
ABHD11	Q8NFV4	1.6	0.000229439210923883	0.00439	Mitochondria	TRUE
SERPINB1	P30740	1.61	0.0100505751169112	0.415	Cytoplasm	FALSE
MMP10	P09238	1.66	0.000124431169427044	0.00123	Secreted	TRUE
MGAT4B	Q9UQ53	1.68	0.000282696111587496	0.00657	Golgi apparatus membrane	TRUE
UBL4A	P11441	1.71	0.000189075689449827	0.00296	Cytoplasm	TRUE
PTPRK	Q15262	1.72	0.000966884587458872	0.0457	Cell junction	TRUE
ADAMTS12	P58397	1.72	0.0203787163342161	0.556	Secreted	FALSE
LAMP2	P13473	1.72	0.00804752801376019	0.368	Cytoplasm	FALSE
LTBP2	Q14767	1.72	0.0292792107945842	0.619	Secreted	FALSE
DHRS2	Q13268	1.73	0.000605091381475782	0.0235	Mitochondrion matrix	TRUE
TOR1AIP1	Q5JTV8	1.73	Nucleus	0.0159	Nucleus inner membrane	TRUE
AGRN	O00468	1.74	0.0198069117545827	0.551	Cytoplasm	FALSE
CHST3	Q7LGC8	1.75	8.34266e+09	0.00049	Golgi apparatus membrane	TRUE
OTULIN	Q96BN8	1.75	5.21291e+09	0.000141	Cytoplasm	TRUE
TTC1	Q99614	1.76	0.000278541439421345	0.00639	Cytosol	TRUE
PTER	Q96BW5	1.76	0.00319507996559828	0.186	Nucleus	FALSE
SERPINE2	P07093	1.79	0.00113132928208544	0.0569	Secreted	FALSE
CLIC2	O15247	1.83	9.70449e+09	0.000706	Cytoplasm	TRUE
NUFIP2	Q7Z417	1.83	0.000127218927321709	0.00129	Nucleus	TRUE
IGFBP7	Q16270	1.84	0.00102857127244422	0.0499	Secreted	TRUE
POMGNT1	Q8WZA1	1.84	0.00106219595202852	0.0522	Membrane	FALSE
LCN2	P80188	1.85	0.000940977910190756	0.044	Secreted	TRUE
HMGCS1	Q01581	1.85	0.000402351063883102	0.0124	Cytoplasm	TRUE
DCXR	Q7Z4W1	1.86	0.000190735326400424	0.003	Membrane	TRUE
SERPINA1	P01009	1.86	0.00252122472611856	0.148	Cytoplasm	FALSE
HLA-B.4	P01889	1.89	0.000830985959617326	0.0372	Cell membrane	TRUE
C1S	P09871	1.9	0.003026355035324	0.177	Membrane	FALSE
COL4A2	P08572	1.91	5.17504e+09	0.000138	Secreted	TRUE
IFI35	P80217	1.91	0.000101486431803613	0.000781	Nucleus	TRUE
CHST14	Q8NCH0	1.92	0.00669837597933779	0.329	Golgi apparatus membrane	FALSE
CFH	P08603	1.93	0.000482724608568471	0.0167	Secreted	TRUE
TCN2	P20062	1.94	0.000427215668675124	0.0137	Secreted	TRUE
PDCD4	Q53EL6	1.94	4.9379e+08	0.000121	Nucleus	TRUE
WNT5A	P41221	1.94	0.00335552195272987	0.194	Secreted	FALSE
GSN	P06396	1.95	0.0707051002800969	0.74	Mitochondrion	FALSE
HLA-B.2	P01889	1.97	0.000115167284665699	0.00104	Cell membrane	TRUE
HLA-B.3	P01889	1.98	0.0242935670768232	0.588	Cytoplasm	FALSE
WDHD1	O75717	1.99	0.000156018727351561	0.00202	Nucleus	TRUE
GNAI2	P04899	2.02	0.000141269629945705	0.00163	Cytoplasm	TRUE
AP2A2	O94973	2.05	2.50392e+09	1.48e-05	Cell membrane	TRUE
GNG11	P61952	2.05	7.12068e+09	0.000323	Cell membrane	TRUE
FUT8	Q9BYC5	2.06	4.11618e+09	7.03e-05	Golgi apparatus	TRUE
CTSS	P25774	2.07	0.000584175623264418	0.0222	Secreted	TRUE
ISG20	Q96AZ6	2.11	0.0038868692402401	0.221	Membrane	FALSE
IL19	Q9UHD0	2.18	0.00137821653303405	0.0739	Secreted	FALSE
XYLT2	Q9H1B5	2.19	3.46843e+09	4.23e-05	Secreted	TRUE
NECTIN1	Q15223	2.21	0.000237997386400909	0.00473	Secreted	TRUE
GAA	P10253	2.24	9.56887e+09	0.000683	Lysosome	TRUE
MFAP2	P55001	2.27	0.0194837626688045	0.548	Golgi apparatus membrane	FALSE
TMEM132A	Q24JP5	2.27	0.0261284613429099	0.6	Nucleoplasm	FALSE
WBP11	Q9Y2W2	2.33	0.000192392041045158	0.00305	Nucleus	TRUE
IFIT2	P09913	2.34	0.00159687033963916	0.0888	Secreted	FALSE
TGFBI	Q15582	2.38	0.0228331142618567	0.577	Secreted	FALSE
LMCD1	Q9NZU5	2.39	2.76752e+08	2.09e-05	Cytoplasm	TRUE
SDC2	P34741	2.4	0.000151068785957354	0.00189	Membrane	TRUE
POSTN	Q15063	2.4	0.0134996927295492	0.476	Endoplasmic reticulum	FALSE
COL6A3	P12111	2.41	0.023844376126269	0.584	Secreted	FALSE
UBE2L6	O14933	2.43	4.17303e+08	7.3e-05	Cytosol	TRUE
DKK1	O94907	2.46	0.0141717257581507	0.486	Secreted	FALSE
NMI	Q13287	2.49	6.37596e+08	4.41e-08	Cytoplasm	TRUE
MAMDC2	Q7Z304	2.49	0.00284867309473699	0.167	Secreted	FALSE
PPWD1	Q96BP3	2.51	6.63909e+07	5.35e-08	Nucleus	TRUE
LYPLAL1	Q5VWZ2	2.55	4.78552e+08	1.09e-08	Cytoplasm	TRUE
MELTF	P08582	2.58	0.000508521339876172	0.0181	Cell membrane	TRUE
PDGFRL	Q15198	2.59	5.5218e+08	0.000164	Secreted	TRUE
TBC1D13	Q9NVG8	2.61	2.39783e+09	1.27e-05	Membrane	TRUE
CHMP4A	Q9BY43	2.63	8.10373e+08	1.39e-07	Cytoplasmic vesicle membrane	TRUE
MTHFS	P49914	2.71	3.36865e+09	3.88e-05	Cytoplasm	TRUE
KAZALD1	Q96I82	2.71	0.00010077396525895	0.000769	Secreted	TRUE
TNFRSF1A	P19438	2.81	7.86599e+07	1.22e-07	Secreted	TRUE
PDGFB	P01127	2.87	1.03981e+09	3.96e-07	Secreted	TRUE
ISG15	P05161	2.88	8.95173e+09	0.000583	Secreted	TRUE
IFIT1	P09914	2.88	0.000173117902904898	0.0025	Cytoplasm	TRUE
HLA-G	P17693	2.89	1.40802e+09	1.53e-06	Secreted	TRUE
GBP1	P32455	2.89	2.93553e+08	6.72e-10	Secreted	TRUE
STAT1	P42224	2.9	0.000742260728020797	0.0318	Nucleus	TRUE
AHNAK2	Q8IVF2	2.93	2.93925e+09	2.54e-05	Nucleus	TRUE
HLA-C	P10321	2.95	3.32536e+09	3.74e-05	Cell membrane	TRUE
LAMA5	O15230	3.05	0.0873851679006387	0.763	Secreted	FALSE
HLA-B	P01889	3.07	0.000118020455456616	0.0011	Cell membrane	TRUE
LFNG	Q8NES3	3.15	4.91887e+08	1.24e-08	Golgi apparatus membrane	TRUE
RTN4R	Q9BZR6	3.17	1.39491e+09	1.47e-06	Cell membrane	TRUE
PRSS23	O95084	3.21	8.86043e+08	2.06e-07	Secreted	TRUE
IGFBPL1	Q8WX77	3.22	1.12872e+09	5.74e-07	Secreted	TRUE
PODXL	O00592	3.31	1.07904e+07	4.52e-13	Apical cell membrane	TRUE
ADGRG6	Q86SQ4	3.5	0.000165002329965313	0.00227	Cell membrane	TRUE
NCAM1	P13591	3.51	5.5567e+08	2.25e-08	Secreted	TRUE
COL4A1	P02462	3.67	0.000121539674790845	0.00117	Secreted	TRUE
SFRP1	Q8N474	3.68	0.00294052738736753	0.172	Nucleus	FALSE
CXCL10	P02778	3.7	9.5616e+07	2.82e-07	Secreted	TRUE
ECE1	P42892	3.77	1.01129e+09	3.53e-07	Cell membrane	TRUE
CPA4	Q9UI42	3.85	0.0132789284160496	0.473	Secreted	FALSE
CRLF1	O75462	3.92	4.39016e+08	7.12e-09	Secreted	TRUE
MANBA	O00462	3.93	8.35338e+07	1.59e-07	Lysosome	TRUE
IFIT3	O14879	4.02	7.56658e+08	1.02e-07	Cytoplasm	TRUE
THBS1	P07996	4.02	3.84022e+09	5.76e-05	Secreted	TRUE
SEMA5A	Q13591	4.05	2.96182e+08	7.02e-10	Membrane	TRUE
GDF15	Q99988	4.48	3.93893e+09	6.2e-05	Secreted	TRUE
SFN	P31947	4.88	4.99469e+07	1.32e-08	Secreted	TRUE
HNRNPA0	Q13151	5.15	2.6004e+06	3.56e-14	Nucleus	TRUE
LAMA2	P24043	5.52	8.31642e+07	3.56e-14	Secreted	TRUE
NCBP2AS2	Q69YL0	5.77	797753	3.56e-14	Cytoplasm	TRUE
DNAH8	Q96JB1	6.41	1.33213e+07	3.56e-14	Cytoplasm	TRUE

## Sheet: pYome (Y)
Intracellular Phosphoproteome SILAC Mass-Spec Analysis (S): HS-5 LYNKO vs. LYNWT
Table of differentially phosphorylated Tyrosine-sites
Protein.ID	SYMBOL	Protein.names	Amino.acid	Position	phospho_site	logFC	CI.L	CI.R	AveExpr	t	P.Value	adj.P.Val	B	significant
Q8N8Z6	DCBLD1	Discoidin, CUB and LCCL domain-containing protein 1	Y	621	Reported	-3.41933	-4.18445	-2.65421	-3.41933	-18.8177	0.00253057	0.013054	-0.60671	TRUE
Q16539	MAPK14	Mitogen-activated protein kinase	Y	182	Reported	-1.69479	-1.93421	-1.45537	-1.69479	-29.8062	0.000990038	0.013054	0.591765	TRUE
P17302	GJA1	Gap junction protein	Y	247	Reported	-1.6562	-1.99857	-1.31383	-1.6562	-20.3692	0.00215325	0.013054	-0.390436	TRUE
Q9H792	PEAK1	Pseudopodium-enriched atypical kinase 1	Y	635	Reported	-1.65378	-1.80173	-1.50582	-1.65378	-47.0656	0.000389165	0.013054	1.5797	TRUE
Q03135	CAV1	Caveolin	Y	14	Reported	-1.40779	-1.65589	-1.15968	-1.40779	-23.8921	0.00155516	0.013054	0.0341296	TRUE
Q96PD2	DCBLD2	Discoidin, CUB and LCCL domain-containing protein 2	Y	750	Reported	-1.38702	-2.07663	-0.697408	-1.38702	-8.46902	0.0127422	0.026855	-2.88915	TRUE
O14786	NRP1	Neuropilin-1	Y	920	Reported	-1.20558	-1.34658	-1.06458	-1.20558	-36.0026	0.000673043	0.013054	1.03097	TRUE
Q96PD2	DCBLD2	Discoidin, CUB and LCCL domain-containing protein 2	Y	732	Reported	-1.10521	-1.6604	-0.550023	-1.10521	-8.38222	0.0130079	0.0268977	-2.91903	TRUE
Q8N556	AFAP1	Actin filament-associated protein 1	Y	353	Reported	-1.09917	-1.25426	-0.944077	-1.09917	-29.8426	0.000987574	0.013054	0.594721	TRUE
Q16832	DDR2	Discoidin domain-containing receptor 2	Y	481	Reported	-1.07894	-1.33186	-0.826022	-1.07894	-17.9627	0.00278201	0.013054	-0.735072	TRUE
P29597	TYK2	Tyrosine-protein kinase	Y	292	Reported	-0.990948	-1.86996	-0.111932	-0.990948	-4.74689	0.0398082	0.057958	-4.54211	FALSE
O75508	CLDN11	Claudin-11	Y	192	Reported	-0.949915	-1.15478	-0.745055	-0.949915	-19.5246	0.00234739	0.013054	-0.505649	FALSE
Q6NZI2	CAVIN1	Polymerase I and transcript release factor	Y	308	Reported	-0.94931	-1.13219	-0.766429	-0.94931	-21.8572	0.00186488	0.013054	-0.200827	FALSE
P05556	ITGB1	Integrin beta-1	Y	783	Reported	-0.903124	-1.10797	-0.698277	-0.903124	-18.5641	0.00260152	0.013054	-0.644073	FALSE
O75508	CLDN11	Claudin-11	Y	191	Reported	-0.857133	-0.998429	-0.715836	-0.857133	-25.5431	0.00135689	0.013054	0.206829	FALSE
P01130	LDLR	Low-density lipoprotein receptor	Y	845	Reported	-0.8267	-1.2685	-0.384897	-0.8267	-7.87905	0.0147222	0.0296955	-3.09846	FALSE
P35568	IRS1	Insulin receptor substrate 1	Y	632	Reported	-0.798536	-1.22711	-0.369966	-0.798536	-7.84562	0.0148478	0.0296955	-3.11077	FALSE
Q13813	SPTAN1	Spectrin alpha chain, non-erythrocytic 1	Y	1411	Reported	-0.786551	-1.30507	-0.268031	-0.786551	-6.38729	0.022334	0.0373869	-3.70362	FALSE
Q96QD8	SLC38A2	Sodium-coupled neutral amino acid transporter 2	Y	41	Reported	-0.72609	-0.871213	-0.580967	-0.72609	-21.0673	0.00201027	0.013054	-0.299454	FALSE
P11362	FGFR1	Fibroblast growth factor receptor	Y	653	Reported	-0.718842	-0.962491	-0.475194	-0.718842	-12.4229	0.00588534	0.0175125	-1.77954	FALSE
P21333	FLNA	Filamin-A	Y	2388	Reported	-0.717319	-1.46574	0.0311032	-0.717319	-4.03572	0.0541515	0.0759366	-4.98598	FALSE
Q13813	SPTAN1	Spectrin alpha chain, non-erythrocytic 1	Y	2423	Reported	-0.710774	-0.863409	-0.55814	-0.710774	-19.608	0.00232708	0.013054	-0.494006	FALSE
P08559	PDHA1	Pyruvate dehydrogenase E1 component subunit alpha	Y	301	Reported	-0.705464	-0.865903	-0.545025	-0.705464	-18.5148	0.00261564	0.013054	-0.651395	FALSE
P29353	SHC1	SHC-transforming protein 1	Y	427	Reported	-0.67474	-1.51346	0.163978	-0.67474	-3.38747	0.0747725	0.0950234	-5.44763	FALSE
P35568	IRS1	Insulin receptor substrate 1	Y	612	Reported	-0.613251	-1.64547	0.418972	-0.613251	-2.50161	0.12667	0.156099	-6.18788	FALSE
Q96J84	KIRREL1	Kin of IRRE-like protein 1	Y	745	Reported	-0.604842	-0.829982	-0.379702	-0.604842	-11.3121	0.00711401	0.0184662	-2.04979	FALSE
Q9Y490	TLN1	Talin-1	Y	70	Reported	-0.584043	-0.759726	-0.408359	-0.584043	-13.9981	0.00461972	0.015258	-1.43733	FALSE
P21333	FLNA	Filamin-A	Y	1604	Reported	-0.576413	-0.71754	-0.435285	-0.576413	-17.1979	0.0030397	0.0132444	-0.856008	FALSE
P35579	MYH9	Myosin-9	Y	754	Reported	-0.568399	-0.887289	-0.249509	-0.568399	-7.50528	0.0162209	0.0314118	-3.2391	FALSE
P05067	APP	Amyloid beta A4 protein	Y	757	Reported	-0.5621	-1.0425	-0.0816966	-0.5621	-4.92677	0.0370625	0.0551417	-4.43867	FALSE
Q05397	PTK2	Focal adhesion kinase 1	Y	576	Reported	-0.560065	-0.783881	-0.336248	-0.560065	-10.5366	0.00821153	0.020445	-2.25536	FALSE
P23469	PTPRE	Receptor-type tyrosine-protein phosphatase	Y	696	Reported	-0.519897	-0.673736	-0.366058	-0.519897	-14.23	0.00446811	0.015258	-1.39047	FALSE
P24941	CDK2	Cyclin-dependent kinase 2	Y	15	Reported	-0.484854	-0.625948	-0.34376	-0.484854	-14.4696	0.00431911	0.015258	-1.34293	FALSE
Q00526	CDK3	Cyclin-dependent kinase 3	Y	15	Reported	-0.484854	-0.625948	-0.34376	-0.484854	-14.4696	0.00431911	0.015258	-1.34293	FALSE
Q9Y463	DYRK1B	Dual specificity tyrosine-phosphorylation-regulated kinase 1B	Y	273	Reported	-0.47404	-0.773565	-0.174516	-0.47404	-6.66404	0.020539	0.0363154	-3.58189	FALSE
A6NI28	ARHGAP42	Rho GTPase-activating protein 42	Y	792	Reported	-0.453883	-0.754711	-0.153055	-0.453883	-6.35303	0.0225721	0.0373869	-3.71903	FALSE
Q99704	DOK1	Docking protein 1	Y	398	Reported	-0.4481	-0.652173	-0.244027	-0.4481	-9.2458	0.0106846	0.0243218	-2.63448	FALSE
P06493	CDK1	Cyclin-dependent kinase 1	Y	15	Reported	-0.441364	-0.589486	-0.293242	-0.441364	-12.5468	0.00576827	0.0175125	-1.75101	FALSE
P07947	YES1	Non-specific protein-tyrosine kinase	Y	426	Reported	-0.439337	-0.602299	-0.276375	-0.439337	-11.3518	0.00706379	0.0184662	-2.03966	FALSE
Q63HR2	TNS2	Tensin-2	Y	483	Reported	-0.434727	-0.619344	-0.25011	-0.434727	-9.91515	0.00928255	0.0226494	-2.43164	FALSE
Q9H422	HIPK3	Homeodomain-interacting protein kinase 3	Y	359	Reported	-0.371	-0.552302	-0.189698	-0.371	-8.6164	0.0123092	0.0268164	-2.8391	FALSE
P84243	H3F3B	Histone H3	Y	42	Reported	-0.335842	-0.544901	-0.126783	-0.335842	-6.76426	0.0199411	0.0357766	-3.53896	FALSE
P00533	EGFR	Receptor protein-tyrosine kinase	Y	869	Reported	-0.287051	-1.53853	0.964431	-0.287051	-0.965804	0.434058	0.477072	-7.74705	FALSE
Q12959	DLG1	Disks large homolog 1	Y	760	Reported	-0.26908	-0.698152	0.159992	-0.26908	-2.64062	0.115708	0.144045	-6.06242	FALSE
Q8WWI1	LMO7	LIM domain only protein 7	Y	185	Reported	-0.259449	-0.557187	0.0382881	-0.259449	-3.66922	0.0646241	0.0858596	-5.23953	FALSE
P08621	SNRNP70	U1 small nuclear ribonucleoprotein 70 kDa	Y	126	Reported	-0.240044	-0.394088	-0.0859998	-0.240044	-6.56146	0.0211787	0.0369114	-3.62645	FALSE
Q9H2X6	HIPK2	Homeodomain-interacting protein kinase 2	Y	361	Reported	-0.235907	-0.377516	-0.094298	-0.235907	-7.01463	0.0185549	0.0337865	-3.4343	FALSE
Q06124	PTPN11	Tyrosine-protein phosphatase non-receptor type 11	Y	62	Reported	-0.225373	-0.391288	-0.0594588	-0.225373	-5.7197	0.0277416	0.0433907	-4.01857	FALSE
Q5SSJ5	HP1BP3	Heterochromatin protein 1-binding protein 3	Y	379	Reported	-0.215768	-0.480778	0.0492423	-0.215768	-3.4283	0.0731662	0.0939608	-5.41672	FALSE
Q9Y4G6	TLN2	Talin-2	Y	1665	Reported	-0.212672	-0.699613	0.274269	-0.212672	-1.83903	0.204418	0.235274	-6.8342	FALSE
P09382	LGALS1	Galectin-1	Y	105	Reported	-0.176823	-0.513962	0.160315	-0.176823	-2.20844	0.154991	0.185381	-6.46428	FALSE
P68104	EEF1A1	Elongation factor 1-alpha	Y	141	Reported	-0.168801	-0.359692	0.0220901	-0.168801	-3.72344	0.0629002	0.0852647	-5.20084	FALSE
Q9NP79	VTA1	Vacuolar protein sorting-associated protein VTA1 homolog	Y	278	Reported	-0.161779	-1.02411	0.700558	-0.161779	-0.789949	0.510715	0.546555	-7.91357	FALSE
Q13523	PRPF4B	Serine/threonine-protein kinase PRP4 homolog	Y	849	Reported	-0.102189	-0.290419	0.0860408	-0.102189	-2.28597	0.146719	0.177225	-6.38964	FALSE
P46940	IQGAP1	Ras GTPase-activating-like protein IQGAP1	Y	654	Reported	-0.102038	-0.406645	0.202569	-0.102038	-1.41051	0.2912	0.325931	-7.28508	FALSE
P06733	ENO1	Alpha-enolase	Y	44	Reported	-0.0961331	-0.566087	0.373821	-0.0961331	-0.861336	0.478053	0.516128	-7.84783	FALSE
P00533	EGFR	Receptor protein-tyrosine kinase	Y	1197	Reported	-0.0742627	-0.233903	0.085378	-0.0742627	-1.95876	0.186344	0.218596	-6.71186	FALSE
Q6NZI2	CAVIN1	Polymerase I and transcript release factor	Y	156	Reported	-0.0671866	-0.387941	0.253568	-0.0671866	-0.881992	0.469	0.510875	-7.8283	FALSE
P08865	RPSA	40S ribosomal protein SA	Y	139	Reported	-0.0638871	-0.851168	0.723393	-0.0638871	-0.341695	0.76449	0.774704	-8.23425	FALSE
P60709	ACTB	Actin, cytoplasmic 1	Y	198	Reported	-0.00538405	-0.195092	0.184324	-0.00538405	-0.119503	0.915579	0.915579	-8.30813	FALSE
P49841	GSK3B	Glycogen synthase kinase-3 beta	Y	216	Reported	0.0115622	-0.129878	0.153003	0.0115622	0.344209	0.762853	0.774704	-8.23303	FALSE
P27986	PIK3R1	Phosphatidylinositol 3-kinase regulatory subunit alpha	Y	467	Reported	0.0200988	-0.183461	0.223659	0.0200988	0.41575	0.717147	0.741457	-8.19527	FALSE
P08670	VIM	Vimentin	Y	53	Reported	0.0269603	-0.130283	0.184203	0.0269603	0.721952	0.543843	0.570217	-7.97333	FALSE
[truncated: 59 more rows]

## Sheet: CoCultured Transcriptom (Tc)
CoCultured Transcriptome RNA-Seq Analysis (Tc): HS-5 LYNKO vs. LYNWT
[truncated: 18,317 more rows]

[truncated: 2 more sheets: ATAC-Seq, murine Fibroblasts]
