# Supplementary material for: LYN kinase programs stromal fibroblasts to facilitate leukemic survival via regulation of c-JUN and THBS1
Source: Nat Commun. 2023 Mar 10;14:1330. doi: 10.1038/s41467-023-36824-2 (PMC10006233; doi:10.1038/s41467-023-36824-2)
Supplement: Supplementary file 5 — Supplementary Data 2 [file 41467_2023_36824_MOESM5_ESM.xlsx]

## Sheet: Transcriptome (T)
Reactome
ID	Description	GeneRatio	BgRatio	pvalue	p.adjust	qvalue	geneID	Count
R-HSA-1971475	A tetrasaccharide linker sequence is required for GAG synthesis	4/129	26/10619	0.00025258	0.0486753	0.0444152	BGN/GPC3/XYLT1/VCAN	4
R-HSA-380108	Chemokine receptors bind chemokines	5/129	48/10619	0.000275781	0.0486753	0.0444152	ACKR3/CXCL5/CXCL8/CXCL6/CCL20	5
R-HSA-1638091	Heparan sulfate/heparin (HS-GAG) metabolism	5/129	55/10619	0.000523555	0.061605	0.0562133	BGN/HS6ST2/GPC3/XYLT1/VCAN	5
R-HSA-381426	Regulation of Insulin-like Growth Factor (IGF) transport and uptake by Insulin-like Growth Factor Binding Proteins (IGFBPs)	7/129	125/10619	0.000806931	0.0639146	0.0583207	LTBP1/GPC3/MMP2/SPP1/PAPPA/IGFBP7/VCAN	7
R-HSA-1474244	Extracellular matrix organization	11/129	301/10619	0.00107907	0.0639146	0.0583207	BGN/LTBP1/ADAM12/THBS1/EFEMP1/MMP2/MFAP5/SPP1/JAM2/COL3A1/VCAN	11
R-HSA-3560783	Defective B4GALT7 causes EDS, progeroid type	3/129	20/10619	0.00171651	0.0639146	0.0583207	BGN/GPC3/VCAN	3
R-HSA-3560801	Defective B3GAT3 causes JDSSDHD	3/129	20/10619	0.00171651	0.0639146	0.0583207	BGN/GPC3/VCAN	3
R-HSA-4420332	Defective B3GALT6 causes EDSP2 and SEMDJL1	3/129	20/10619	0.00171651	0.0639146	0.0583207	BGN/GPC3/VCAN	3
R-HSA-5362517	Signaling by Retinoic Acid	4/129	43/10619	0.00177798	0.0639146	0.0583207	CRABP2/FABP5/DHRS3/PDK1	4
R-HSA-373076	Class A/1 (Rhodopsin-like receptors)	11/129	324/10619	0.00194277	0.0639146	0.0583207	ACKR3/CXCL5/CXCL8/CXCL6/CCL20/BDKRB1/PLPPR2/BDKRB2/S1PR1/PTGFR/QRFPR	11
R-HSA-6785807	Interleukin-4 and Interleukin-13 signaling	6/129	108/10619	0.00199167	0.0639146	0.0583207	CCL2/CXCL8/IL13RA2/MMP2/RORA/S1PR1	6
R-HSA-375276	Peptide ligand-binding receptors	8/129	190/10619	0.0021869	0.0643312	0.0587009	ACKR3/CXCL5/CXCL8/CXCL6/CCL20/BDKRB1/BDKRB2/QRFPR	8
R-HSA-1793185	Chondroitin sulfate/dermatan sulfate metabolism	4/129	50/10619	0.00310817	0.0843989	0.0770123	BGN/GPC3/XYLT1/VCAN	4
GO_BP
ID	Description	GeneRatio	BgRatio	pvalue	p.adjust	qvalue	geneID	Count
GO:0030198	extracellular matrix organization	14/184	334/17913	9.51345e-06	0.0186023	0.0165978	BGN/PDPN/ADAM12/THBS1/CYP1B1/DPP4/MMP2/MFAP5/SPP1/JAM2/FAP/RAMP2/COL3A1/VCAN	14
GO:0008544	epidermis development	16/184	452/17913	1.80446e-05	0.0186023	0.0165978	CRABP2/FABP5/LCE2A/ESRP1/EDA2R/PKP2/LCE3D/TXNIP/SLITRK6/IFT172/KRTAP2-3/LHX2/KRTAP2-1/SNAI1/KRTAP2-4/FUZ	16
GO:1901654	response to ketone	10/184	191/17913	2.88591e-05	0.0186023	0.0165978	ASS1/THBS1/SPP1/RAMP2/TGFBR3/TXNIP/SLIT3/IGFBP7/SRD5A1/PTGFR	10
GO:0008361	regulation of cell size	9/184	154/17913	3.08545e-05	0.0186023	0.0165978	CRABP2/MAP1B/SEMA5A/IL7R/RAP1GAP2/SPP1/PRR16/SEMA3A/CDKL5	9
GO:0001501	skeletal system development	16/184	479/17913	3.64322e-05	0.0186023	0.0165978	EFEMP1/MMP2/ALX1/XYLT1/ADAMTS12/STC1/DHRS3/PDGFC/NFIB/COL3A1/IFT172/SRD5A1/TEAD4/TGFBI/SNAI1/FUZ	16
GO:0043062	extracellular structure organization	14/184	387/17913	4.84517e-05	0.0206162	0.0183946	BGN/PDPN/ADAM12/THBS1/CYP1B1/DPP4/MMP2/MFAP5/SPP1/JAM2/FAP/RAMP2/COL3A1/VCAN	14
GO:0060560	developmental growth involved in morphogenesis	10/184	214/17913	7.54025e-05	0.0275004	0.024537	CRABP2/MAP1B/SEMA5A/SPP1/SEMA3A/S1PR1/SLIT3/LHX2/CYFIP2/CDKL5	10
GO:0030193	regulation of blood coagulation	6/184	74/17913	0.000112391	0.0343614	0.0306587	PDPN/THBS1/C1QTNF1/TFPI/FAP/PLAU	6
GO:1900046	regulation of hemostasis	6/184	75/17913	0.000121133	0.0343614	0.0306587	PDPN/THBS1/C1QTNF1/TFPI/FAP/PLAU	6
GO:0030195	negative regulation of blood coagulation	5/184	49/17913	0.000143174	0.03439	0.0306842	THBS1/C1QTNF1/TFPI/FAP/PLAU	5
GO:1900047	negative regulation of hemostasis	5/184	50/17913	0.000157769	0.03439	0.0306842	THBS1/C1QTNF1/TFPI/FAP/PLAU	5
GO:0050818	regulation of coagulation	6/184	79/17913	0.000161645	0.03439	0.0306842	PDPN/THBS1/C1QTNF1/TFPI/FAP/PLAU	6
GO:0007566	embryo implantation	5/184	52/17913	0.000190345	0.0344081	0.0307004	ARHGDIB/MMP2/SPP1/STC1/IGFBP7	5
GO:0050819	negative regulation of coagulation	5/184	53/17913	0.000208439	0.0344081	0.0307004	THBS1/C1QTNF1/TFPI/FAP/PLAU	5
GO:0048667	cell morphogenesis involved in neuron differentiation	15/184	500/17913	0.000209477	0.0344081	0.0307004	UCHL1/CRABP2/MAP1B/SEMA5A/FEZ1/SPP1/SEMA3A/MATN2/SLIT3/SLITRK6/NFIB/LHX2/SLC1A3/C12orf57/CDKL5	15
GO:0007409	axonogenesis	13/184	393/17913	0.000219127	0.0344081	0.0307004	UCHL1/CRABP2/MAP1B/SEMA5A/FEZ1/SPP1/SEMA3A/MATN2/SLIT3/NFIB/LHX2/C12orf57/CDKL5	13
GO:0009612	response to mechanical stimulus	9/184	200/17913	0.000229118	0.0344081	0.0307004	ANKRD1/MAP1B/THBS1/BDKRB1/TXNIP/SLITRK6/COL3A1/SLC1A3/LTBR	9
GO:1903035	negative regulation of response to wounding	6/184	87/17913	0.000274441	0.0389249	0.0347304	THBS1/C1QTNF1/TFPI/SPP1/FAP/PLAU	6
GO:0061387	regulation of extent of cell growth	6/184	90/17913	0.000329896	0.0443276	0.0395509	CRABP2/MAP1B/SEMA5A/SPP1/SEMA3A/CDKL5	6
GO:0032355	response to estradiol	7/184	128/17913	0.000357825	0.0456763	0.0407544	ASS1/MAP1B/TFPI/RAMP2/TXNIP/SRD5A1/PTGFR	7
GO:0048588	developmental cell growth	9/184	216/17913	0.000403732	0.0478496	0.0426934	CRABP2/MAP1B/SEMA5A/SPP1/SEMA3A/SLIT3/LHX2/CYFIP2/CDKL5	9
GO:1903034	regulation of response to wounding	8/184	173/17913	0.000425769	0.0478496	0.0426934	PDPN/THBS1/C1QTNF1/TFPI/SPP1/FAP/SYTL4/PLAU	8
GO:0048565	digestive tract development	7/184	132/17913	0.000431077	0.0478496	0.0426934	ASS1/CXCL8/RBPMS2/PDGFC/COL3A1/IFT172/KLF5	7
GO:0016101	diterpenoid metabolic process	6/184	97/17913	0.000493522	0.0524984	0.0468413	CRABP2/GPC3/CYP1B1/DHRS3/AKR1C1/SRD5A1	6
GO:0048545	response to steroid hormone	12/184	375/17913	0.000514551	0.0525459	0.0468837	ASS1/THBS1/RORA/TFPI/SPP1/STC1/RAMP2/PAPPA/TXNIP/SLIT3/IGFBP7/SRD5A1	12
GO:0032354	response to follicle-stimulating hormone	3/184	16/17913	0.00054108	0.0531299	0.0474047	PAPPA/TGFBR3/SRD5A1	3
GO:0048675	axon extension	6/184	101/17913	0.000611934	0.0554917	0.049512	MAP1B/SEMA5A/SEMA3A/SLIT3/LHX2/CDKL5	6
GO:0061564	axon development	13/184	438/17913	0.000614058	0.0554917	0.049512	UCHL1/CRABP2/MAP1B/SEMA5A/FEZ1/SPP1/SEMA3A/MATN2/SLIT3/NFIB/LHX2/C12orf57/CDKL5	13
GO:0010715	regulation of extracellular matrix disassembly	3/184	17/17913	0.000652076	0.0554917	0.049512	PDPN/DPP4/FAP	3
GO:0048535	lymph node development	3/184	17/17913	0.000652076	0.0554917	0.049512	PDPN/IL7R/TOX	3
GO:0055123	digestive system development	7/184	143/17913	0.000695747	0.0555075	0.0495262	ASS1/CXCL8/RBPMS2/PDGFC/COL3A1/IFT172/KLF5	7
GO:0061041	regulation of wound healing	7/184	143/17913	0.000695747	0.0555075	0.0495262	PDPN/THBS1/C1QTNF1/TFPI/FAP/SYTL4/PLAU	7
GO:0035148	tube formation	7/184	144/17913	0.000725062	0.0560934	0.0500489	ALX1/NFIB/IFT172/SDCCAG8/LHX2/LMO4/FUZ	7
GO:0006721	terpenoid metabolic process	6/184	106/17913	0.00078968	0.0592957	0.0529061	CRABP2/GPC3/CYP1B1/DHRS3/AKR1C1/SRD5A1	6
GO:1990138	neuron projection extension	7/184	148/17913	0.000852251	0.06213	0.0554351	MAP1B/SEMA5A/SEMA3A/SLIT3/LHX2/CYFIP2/CDKL5	7
GO:0034643	establishment of mitochondrion localization, microtubule-mediated	3/184	19/17913	0.000915271	0.06213	0.0554351	UCHL1/MAP1B/FEZ1	3
GO:0047497	mitochondrion transport along microtubule	3/184	19/17913	0.000915271	0.06213	0.0554351	UCHL1/MAP1B/FEZ1	3
GO:0061045	negative regulation of wound healing	5/184	73/17913	0.000924772	0.06213	0.0554351	THBS1/C1QTNF1/TFPI/FAP/PLAU	5
GO:0048846	axon extension involved in axon guidance	3/184	20/17913	0.00106869	0.0682091	0.0608591	SEMA5A/SEMA3A/SLIT3	3
GO:1902284	neuron projection extension involved in neuron projection guidance	3/184	20/17913	0.00106869	0.0682091	0.0608591	SEMA5A/SEMA3A/SLIT3	3
GO:0060415	muscle tissue morphogenesis	5/184	76/17913	0.00110967	0.0690974	0.0616516	ANKRD1/PKP2/S1PR1/TGFBR3/COL3A1	5
GO:0071347	cellular response to interleukin-1	7/184	156/17913	0.00115918	0.0704616	0.0628688	CCL2/ANKRD1/CXCL8/RORA/TFPI/ADAMTS12/IRAK3	7
GO:0008589	regulation of smoothened signaling pathway	5/184	78/17913	0.00124729	0.0740544	0.0660745	GPC3/RORA/IFT172/ZIC1/FUZ	5
GO:0034754	cellular hormone metabolic process	6/184	117/17913	0.00131968	0.0749248	0.066851	CRABP2/CYP1B1/SPP1/DHRS3/AKR1C1/SRD5A1	6
GO:0006029	proteoglycan metabolic process	5/184	79/17913	0.00132065	0.0749248	0.066851	BGN/XYLT1/ADAMTS12/VCAN/GAL3ST4	5
GO:0051271	negative regulation of cellular component movement	11/184	365/17913	0.00142117	0.0772443	0.0689207	CCL2/THBS1/CYP1B1/SEMA5A/ARHGDIB/STC1/SEMA3A/TGFBR3/COL3A1/LIMCH1/FUZ	11
GO:0051654	establishment of mitochondrion localization	3/184	22/17913	0.00142205	0.0772443	0.0689207	UCHL1/MAP1B/FEZ1	3
GO:0048644	muscle organ morphogenesis	5/184	82/17913	0.00155986	0.0811114	0.072371	ANKRD1/PKP2/S1PR1/TGFBR3/COL3A1	5
GO:0006720	isoprenoid metabolic process	6/184	121/17913	0.00156802	0.0811114	0.072371	CRABP2/GPC3/CYP1B1/DHRS3/AKR1C1/SRD5A1	6
GO:0032535	regulation of cellular component size	10/184	315/17913	0.00158855	0.0811114	0.072371	CRABP2/MAP1B/SEMA5A/IL7R/RAP1GAP2/SPP1/PRR16/SEMA3A/CAPG/CDKL5	10
GO:0042445	hormone metabolic process	8/184	215/17913	0.00174053	0.0862217	0.0769306	CPA3/CRABP2/CYP1B1/BACE2/SPP1/DHRS3/AKR1C1/SRD5A1	8
GO:0071356	cellular response to tumor necrosis factor	9/184	266/17913	0.00175618	0.0862217	0.0769306	CCL2/ANKRD1/ASS1/CXCL8/THBS1/EDA2R/RORA/ADAMTS12/LTBR	9
GO:0001843	neural tube closure	5/184	86/17913	0.00192652	0.0928001	0.0828001	ALX1/IFT172/LHX2/LMO4/FUZ	5
GO:0060021	roof of mouth development	5/184	87/17913	0.00202726	0.0941015	0.0839614	ALX1/DHRS3/TGFBR3/IFT172/SNAI1	5
GO:0060606	tube closure	5/184	87/17913	0.00202726	0.0941015	0.0839614	ALX1/IFT172/LHX2/LMO4/FUZ	5
GO:0042730	fibrinolysis	3/184	25/17913	0.00207636	0.0946597	0.0844594	THBS1/FAP/PLAU	3
GO:0030166	proteoglycan biosynthetic process	4/184	53/17913	0.00213083	0.0954387	0.0851545	BGN/XYLT1/VCAN/GAL3ST4	4
GO_MF
ID	Description	GeneRatio	BgRatio	pvalue	p.adjust	qvalue	geneID	Count
GO:0005201	extracellular matrix structural constituent	10/188	158/16969	1.06225e-05	0.00385597	0.00349983	BGN/LTBP1/THBS1/EFEMP1/MFAP5/MATN2/COL3A1/IGFBP7/VCAN/TGFBI	10
GO:0050840	extracellular matrix binding	5/188	43/16969	0.000108265	0.0196502	0.0178353	BGN/ADGRG6/LRRC15/THBS1/TGFBI	5
GO:0042379	chemokine receptor binding	5/188	47/16969	0.000166457	0.0201413	0.0182811	CCL2/CXCL8/CXCL6/CCL20/CCL7	5
GO:0005518	collagen binding	5/188	61/16969	0.000569687	0.0516991	0.0469242	ADGRG6/LRRC15/THBS1/C1QTNF1/TGFBI	5
GO:0005326	neurotransmitter transporter activity	4/188	37/16969	0.000724116	0.0525708	0.0477154	SLC7A11/SLC1A3/GABRQ/SLC44A2	4
GO:0050431	transforming growth factor beta binding	3/188	21/16969	0.00153659	0.0827436	0.0751015	LTBP1/THBS1/TGFBR3	3
GO:0008237	metallopeptidase activity	7/188	153/16969	0.00159561	0.0827436	0.0751015	CPA3/ADAM12/MMP2/ADAMTS12/FAP/PAPPA/ANPEP	7
GO:0001664	G protein-coupled receptor binding	8/188	205/16969	0.00206622	0.0923601	0.0838298	UCHL1/CCL2/CXCL8/CXCL6/CCL20/CCL7/BDKRB2/S1PR1	8
GO:0019838	growth factor binding	6/188	121/16969	0.00228992	0.0923601	0.0838298	LTBP1/THBS1/TGFBR3/COL3A1/IGFBP7/LIFR	6
GO:0043236	laminin binding	3/188	26/16969	0.00288424	0.0937503	0.0850916	ADGRG6/LRRC15/THBS1	3
GO:0048020	CCR chemokine receptor binding	3/188	26/16969	0.00288424	0.0937503	0.0850916	CCL2/CCL20/CCL7	3
GO:0004222	metalloendopeptidase activity	5/188	89/16969	0.00309918	0.0937503	0.0850916	ADAM12/MMP2/ADAMTS12/FAP/PAPPA	5
GO:0031406	carboxylic acid binding	7/188	176/16969	0.00350564	0.0967201	0.0877871	CRABP2/ASS1/FABP5/CD22/AKR1C1/SLC1A3/VCAN	7
GO:0043177	organic acid binding	7/188	178/16969	0.00373025	0.0967201	0.0877871	CRABP2/ASS1/FABP5/CD22/AKR1C1/SLC1A3/VCAN	7
GO:0008009	chemokine activity	3/188	30/16969	0.00436013	0.0990084	0.0898641	CXCL8/CXCL6/CCL7	3
GO:0008238	exopeptidase activity	5/188	97/16969	0.00448315	0.0990084	0.0898641	UCHL1/CPA3/DPP4/FAP/ANPEP	5
GO:0019955	cytokine binding	5/188	100/16969	0.00510038	0.0990084	0.0898641	ACKR3/PDPN/LTBP1/THBS1/TGFBR3	5
GO:0005313	L-glutamate transmembrane transporter activity	2/188	10/16969	0.00518226	0.0990084	0.0898641	SLC7A11/SLC1A3	2
GO:0015172	acidic amino acid transmembrane transporter activity	2/188	10/16969	0.00518226	0.0990084	0.0898641	SLC7A11/SLC1A3	2

## Sheet: CoCultured Transcriptome (Tc)
Reactome
ID	Description	GeneRatio	BgRatio	pvalue	p.adjust	qvalue	geneID	Count
R-HSA-1474244	Extracellular matrix organization	20/302	300/10891	0.000259541	0.00541708	0.00485457	BGN/TGFB3/ADAMTS2/COL9A3/LAMA3/EMILIN3/LOXL3/COL8A2/ADAMTS3/JAM2/MATN3/COL4A1/COL18A1/HSPG2/LTBP1/LAMC2/MMP13/COL5A3/LAMA5/MMP3	20
R-HSA-3247509	Chromatin modifying enzymes	17/302	274/10891	0.00163928	0.0226165	0.0202679	ATF7IP/AEBP2/H2AJ/H2BC11/KDM5A/H2AC6/H2BC21/MECOM/H2AW/H4C8/ELP2/H2BC12/H3C10/H4-16/H2BC5/H2BU1/ING4	17
R-HSA-4839726	Chromatin organization	17/302	274/10891	0.00163928	0.0226165	0.0202679	ATF7IP/AEBP2/H2AJ/H2BC11/KDM5A/H2AC6/H2BC21/MECOM/H2AW/H4C8/ELP2/H2BC12/H3C10/H4-16/H2BC5/H2BU1/ING4	17
R-HSA-2559583	Cellular Senescence	15/302	197/10891	0.000383854	0.00710129	0.00636389	H1-0/H1-2/IGFBP7/CDKN1B/TNIK/H2AJ/H2BC11/H2AC6/H2BC21/H4C8/H2BC12/H3C10/H4-16/H2BC5/H2BU1	15
R-HSA-2559586	DNA Damage/Telomere Stress Induced Senescence	12/302	80/10891	1.85293e-06	0.0012899	0.00115595	H1-0/H1-2/CDKN1B/H2AJ/H2BC11/H2AC6/H2BC21/H4C8/H2BC12/H4-16/H2BC5/H2BU1	12
R-HSA-1474290	Collagen formation	12/302	90/10891	6.57649e-06	0.0012899	0.00115595	ADAMTS2/COL9A3/LAMA3/LOXL3/COL8A2/ADAMTS3/COL4A1/COL18A1/LAMC2/MMP13/COL5A3/MMP3	12
R-HSA-5578749	Transcriptional regulation by small RNAs	12/302	106/10891	3.55804e-05	0.00169572	0.00151964	IPO8/H2AJ/H2BC11/H2AC6/H2BC21/H4C8/NUP210/H2BC12/H3C10/H4-16/H2BC5/H2BU1	12
R-HSA-1912422	Pre-NOTCH Expression and Processing	12/302	109/10891	4.70444e-05	0.00174064	0.00155989	H2AJ/H2BC11/H2AC6/H2BC21/H4C8/ATP2A3/H2BC12/H3C10/H4-16/MAML3/H2BC5/H2BU1	12
R-HSA-2559582	Senescence-Associated Secretory Phenotype (SASP)	12/302	112/10891	6.15777e-05	0.00192786	0.00172767	IGFBP7/CDKN1B/H2AJ/H2BC11/H2AC6/H2BC21/H4C8/H2BC12/H3C10/H4-16/H2BC5/H2BU1	12
R-HSA-211000	Gene Silencing by RNA	12/302	138/10891	0.000447354	0.00809214	0.00725184	IPO8/H2AJ/H2BC11/H2AC6/H2BC21/H4C8/NUP210/H2BC12/H3C10/H4-16/H2BC5/H2BU1	12
R-HSA-3214847	HATs acetylate histones	12/302	142/10891	0.000579508	0.00962693	0.00862726	H2BC11/H2AC6/H2BC21/H2AW/H4C8/ELP2/H2BC12/H3C10/H4-16/H2BC5/H2BU1/ING4	12
R-HSA-212300	PRC2 methylates histones and DNA	11/302	73/10891	4.78121e-06	0.0012899	0.00115595	AEBP2/H2AJ/H2BC11/H2AC6/H2BC21/H4C8/H2BC12/H3C10/H4-16/H2BC5/H2BU1	11
R-HSA-9616222	Transcriptional regulation of granulopoiesis	11/302	90/10891	3.67832e-05	0.00169572	0.00151964	H2AJ/H2BC11/H2AC6/H2BC21/KLF5/H4C8/H2BC12/H3C10/H4-16/H2BC5/H2BU1	11
R-HSA-1912408	Pre-NOTCH Transcription and Translation	11/302	93/10891	5.00662e-05	0.00177191	0.00158791	H2AJ/H2BC11/H2AC6/H2BC21/H4C8/H2BC12/H3C10/H4-16/MAML3/H2BC5/H2BU1	11
R-HSA-5625740	RHO GTPases activate PKNs	11/302	95/10891	6.10513e-05	0.00192786	0.00172767	H2AJ/H2BC11/H2AC6/H2BC21/H4C8/H2BC12/PKN3/H3C10/H4-16/H2BC5/H2BU1	11
R-HSA-977225	Amyloid fiber formation	11/302	111/10891	0.000249872	0.00535252	0.00479671	TGFBI/H2BC11/H2AC6/H2BC21/H4C8/H2BC12/HSPG2/H3C10/H4-16/H2BC5/H2BU1	11
R-HSA-9610379	HCMV Late Events	11/302	116/10891	0.000367204	0.00695126	0.00622944	H2BC11/H2AC6/H2BC21/H2AW/H4C8/NUP210/H2BC12/H3C10/H4-16/H2BC5/H2BU1	11
R-HSA-5617472	Activation of anterior HOX genes in hindbrain development during early embryogenesis	11/302	121/10891	0.000527739	0.00913999	0.00819089	H2AJ/H2BC11/MAFB/H2AC6/H2BC21/H4C8/H2BC12/H3C10/H4-16/H2BC5/H2BU1	11
R-HSA-5619507	Activation of HOX genes during differentiation	11/302	121/10891	0.000527739	0.00913999	0.00819089	H2AJ/H2BC11/MAFB/H2AC6/H2BC21/H4C8/H2BC12/H3C10/H4-16/H2BC5/H2BU1	11
R-HSA-2559580	Oxidative Stress Induced Senescence	11/302	125/10891	0.000695052	0.011215	0.0100504	TNIK/H2AJ/H2BC11/H2AC6/H2BC21/H4C8/H2BC12/H3C10/H4-16/H2BC5/H2BU1	11
R-HSA-9609690	HCMV Early Events	11/302	135/10891	0.00131402	0.0191002	0.0171169	H2BC11/H2AC6/H2BC21/H2AW/H4C8/NUP210/H2BC12/H3C10/H4-16/H2BC5/H2BU1	11
R-HSA-1474228	Degradation of the extracellular matrix	11/302	140/10891	0.00176221	0.0239073	0.0214248	COL9A3/LAMA3/COL8A2/COL4A1/COL18A1/HSPG2/LAMC2/MMP13/COL5A3/LAMA5/MMP3	11
R-HSA-68875	Mitotic Prophase	11/302	142/10891	0.00197328	0.0259073	0.023217	H2AJ/H2BC11/H2AC6/H2BC21/H4C8/NUP210/H2BC12/H3C10/H4-16/H2BC5/H2BU1	11
R-HSA-212165	Epigenetic regulation of gene expression	11/302	149/10891	0.00287989	0.036065	0.03232	AEBP2/H2AJ/H2BC11/H2AC6/H2BC21/H4C8/H2BC12/H3C10/H4-16/H2BC5/H2BU1	11
R-HSA-2022090	Assembly of collagen fibrils and other multimeric structures	10/302	61/10891	5.96683e-06	0.0012899	0.00115595	COL9A3/LAMA3/LOXL3/COL8A2/COL4A1/COL18A1/LAMC2/MMP13/COL5A3/MMP3	10
R-HSA-73728	RNA Polymerase I Promoter Opening	10/302	63/10891	8.05207e-06	0.0012899	0.00115595	H2AJ/H2BC11/H2AC6/H2BC21/H4C8/H2BC12/H3C10/H4-16/H2BC5/H2BU1	10
R-HSA-5334118	DNA methylation	10/302	65/10891	1.0739e-05	0.0012899	0.00115595	H2AJ/H2BC11/H2AC6/H2BC21/H4C8/H2BC12/H3C10/H4-16/H2BC5/H2BU1	10
R-HSA-5625886	Activated PKN1 stimulates transcription of AR (androgen receptor) regulated genes KLK2 and KLK3	10/302	67/10891	1.41659e-05	0.00129766	0.00116291	H2AJ/H2BC11/H2AC6/H2BC21/H4C8/H2BC12/H3C10/H4-16/H2BC5/H2BU1	10
R-HSA-427359	SIRT1 negatively regulates rRNA expression	10/302	68/10891	1.62065e-05	0.00129766	0.00116291	H2AJ/H2BC11/H2AC6/H2BC21/H4C8/H2BC12/H3C10/H4-16/H2BC5/H2BU1	10
R-HSA-68616	Assembly of the ORC complex at the origin of replication	10/302	69/10891	1.8495e-05	0.00129766	0.00116291	H2AJ/H2BC11/H2AC6/H2BC21/H4C8/H2BC12/H3C10/H4-16/H2BC5/H2BU1	10
R-HSA-9710421	Defective pyroptosis	10/302	73/10891	3.06438e-05	0.00169572	0.00151964	H2AJ/H2BC11/H2AC6/H2BC21/H4C8/H2BC12/H3C10/H4-16/H2BC5/H2BU1	10
R-HSA-2299718	Condensation of Prophase Chromosomes	10/302	74/10891	3.45758e-05	0.00169572	0.00151964	H2AJ/H2BC11/H2AC6/H2BC21/H4C8/H2BC12/H3C10/H4-16/H2BC5/H2BU1	10
R-HSA-427389	ERCC6 (CSB) and EHMT2 (G9a) positively regulate rRNA expression	10/302	76/10891	4.37472e-05	0.00169572	0.00151964	H2AJ/H2BC11/H2AC6/H2BC21/H4C8/H2BC12/H3C10/H4-16/H2BC5/H2BU1	10
R-HSA-912446	Meiotic recombination	10/302	86/10891	0.000127116	0.00369544	0.0033117	H2AJ/H2BC11/H2AC6/H2BC21/H4C8/H2BC12/H3C10/H4-16/H2BC5/H2BU1	10
R-HSA-201722	Formation of the beta-catenin:TCF transactivating complex	10/302	91/10891	0.000204235	0.00480249	0.00430379	H2AJ/H2BC11/H2AC6/H2BC21/H4C8/H2BC12/H3C10/H4-16/H2BC5/H2BU1	10
R-HSA-5250924	B-WICH complex positively regulates rRNA expression	10/302	91/10891	0.000204235	0.00480249	0.00430379	H2AJ/H2BC11/H2AC6/H2BC21/H4C8/H2BC12/H3C10/H4-16/H2BC5/H2BU1	10
R-HSA-73772	RNA Polymerase I Promoter Escape	10/302	91/10891	0.000204235	0.00480249	0.00430379	H2AJ/H2BC11/H2AC6/H2BC21/H4C8/H2BC12/H3C10/H4-16/H2BC5/H2BU1	10
R-HSA-73884	Base Excision Repair	10/302	92/10891	0.000223624	0.00505639	0.00453133	H2AJ/H2BC11/H2AC6/H2BC21/H4C8/H2BC12/POLE2/H4-16/H2BC5/H2BU1	10
R-HSA-3214815	HDACs deacetylate histones	10/302	94/10891	0.00026706	0.00543467	0.00487033	H2BC11/H2AC6/H2BC21/H2AW/H4C8/H2BC12/H3C10/H4-16/H2BC5/H2BU1	10
R-HSA-8936459	RUNX1 regulates genes involved in megakaryocyte differentiation and platelet function	10/302	97/10891	0.00034531	0.00669244	0.0059975	H2AJ/H2BC11/H2AC6/H2BC21/H4C8/H2BC12/H3C10/H4-16/H2BC5/H2BU1	10
R-HSA-9645723	Diseases of programmed cell death	10/302	103/10891	0.000559765	0.00949269	0.00850696	H2AJ/H2BC11/H2AC6/H2BC21/H4C8/H2BC12/H3C10/H4-16/H2BC5/H2BU1	10
R-HSA-5250913	Positive epigenetic regulation of rRNA expression	10/302	106/10891	0.00070266	0.011215	0.0100504	H2AJ/H2BC11/H2AC6/H2BC21/H4C8/H2BC12/H3C10/H4-16/H2BC5/H2BU1	10
R-HSA-427413	NoRC negatively regulates rRNA expression	10/302	107/10891	0.000756495	0.0118421	0.0106124	H2AJ/H2BC11/H2AC6/H2BC21/H4C8/H2BC12/H3C10/H4-16/H2BC5/H2BU1	10
R-HSA-5250941	Negative epigenetic regulation of rRNA expression	10/302	110/10891	0.00093875	0.0141508	0.0126814	H2AJ/H2BC11/H2AC6/H2BC21/H4C8/H2BC12/H3C10/H4-16/H2BC5/H2BU1	10
R-HSA-73854	RNA Polymerase I Promoter Clearance	10/302	110/10891	0.00093875	0.0141508	0.0126814	H2AJ/H2BC11/H2AC6/H2BC21/H4C8/H2BC12/H3C10/H4-16/H2BC5/H2BU1	10
R-HSA-73864	RNA Polymerase I Transcription	10/302	112/10891	0.00107917	0.0159717	0.0143132	H2AJ/H2BC11/H2AC6/H2BC21/H4C8/H2BC12/H3C10/H4-16/H2BC5/H2BU1	10
R-HSA-1500620	Meiosis	10/302	118/10891	0.00160673	0.0226165	0.0202679	H2AJ/H2BC11/H2AC6/H2BC21/H4C8/H2BC12/H3C10/H4-16/H2BC5/H2BU1	10
R-HSA-8939236	RUNX1 regulates transcription of genes involved in differentiation of HSCs	10/302	130/10891	0.00328543	0.0405204	0.0363127	H2AJ/H2BC11/H2AC6/H2BC21/H4C8/H2BC12/H3C10/H4-16/H2BC5/H2BU1	10
R-HSA-171306	Packaging Of Telomere Ends	9/302	52/10891	1.10925e-05	0.0012899	0.00115595	H2AJ/H2BC11/H2AC6/H2BC21/H4C8/H2BC12/H4-16/H2BC5/H2BU1	9
R-HSA-110330	Recognition and association of DNA glycosylase with site containing an affected purine	9/302	56/10891	2.07243e-05	0.00129766	0.00116291	H2AJ/H2BC11/H2AC6/H2BC21/H4C8/H2BC12/H4-16/H2BC5/H2BU1	9
R-HSA-110331	Cleavage of the damaged purine	9/302	56/10891	2.07243e-05	0.00129766	0.00116291	H2AJ/H2BC11/H2AC6/H2BC21/H4C8/H2BC12/H4-16/H2BC5/H2BU1	9
R-HSA-73927	Depurination	9/302	56/10891	2.07243e-05	0.00129766	0.00116291	H2AJ/H2BC11/H2AC6/H2BC21/H4C8/H2BC12/H4-16/H2BC5/H2BU1	9
R-HSA-110328	Recognition and association of DNA glycosylase with site containing an affected pyrimidine	9/302	61/10891	4.20126e-05	0.00169572	0.00151964	H2AJ/H2BC11/H2AC6/H2BC21/H4C8/H2BC12/H4-16/H2BC5/H2BU1	9
R-HSA-110329	Cleavage of the damaged pyrimidine	9/302	61/10891	4.20126e-05	0.00169572	0.00151964	H2AJ/H2BC11/H2AC6/H2BC21/H4C8/H2BC12/H4-16/H2BC5/H2BU1	9
R-HSA-73928	Depyrimidination	9/302	61/10891	4.20126e-05	0.00169572	0.00151964	H2AJ/H2BC11/H2AC6/H2BC21/H4C8/H2BC12/H4-16/H2BC5/H2BU1	9
R-HSA-73929	Base-Excision Repair, AP Site Formation	9/302	63/10891	5.46206e-05	0.00185255	0.00166018	H2AJ/H2BC11/H2AC6/H2BC21/H4C8/H2BC12/H4-16/H2BC5/H2BU1	9
R-HSA-9670095	Inhibition of DNA recombination at telomere	9/302	68/10891	0.00010074	0.00303712	0.00272174	H2AJ/H2BC11/H2AC6/H2BC21/H4C8/H2BC12/H4-16/H2BC5/H2BU1	9
R-HSA-606279	Deposition of new CENPA-containing nucleosomes at the centromere	9/302	74/10891	0.000195374	0.00480249	0.00430379	H2AJ/H2BC11/H2AC6/H2BC21/H4C8/H2BC12/H4-16/H2BC5/H2BU1	9
R-HSA-774815	Nucleosome assembly	9/302	74/10891	0.000195374	0.00480249	0.00430379	H2AJ/H2BC11/H2AC6/H2BC21/H4C8/H2BC12/H4-16/H2BC5/H2BU1	9
R-HSA-3000178	ECM proteoglycans	9/302	76/10891	0.000239941	0.00527869	0.00473055	BGN/TGFB3/COL9A3/LAMA3/MATN3/COL4A1/HSPG2/COL5A3/LAMA5	9
R-HSA-1221632	Meiotic synapsis	9/302	79/10891	0.000322367	0.00640017	0.00573557	H2AJ/H2BC11/H2AC6/H2BC21/H4C8/H2BC12/H4-16/H2BC5/H2BU1	9
R-HSA-380108	Chemokine receptors bind chemokines	8/302	59/10891	0.000206495	0.00480249	0.00430379	CCL2/CXCL5/CCL7/CXCL3/CXCL1/CCR4/CCR1/CCRL2	8
R-HSA-1442490	Collagen degradation	7/302	64/10891	0.00188702	0.0251809	0.0225661	COL9A3/COL8A2/COL4A1/COL18A1/MMP13/COL5A3/MMP3	7
R-HSA-1650814	Collagen biosynthesis and modifying enzymes	7/302	67/10891	0.00246187	0.031809	0.0285059	ADAMTS2/COL9A3/COL8A2/ADAMTS3/COL4A1/COL18A1/COL5A3	7
R-HSA-5693571	Nonhomologous End-Joining (NHEJ)	7/302	68/10891	0.00268071	0.0340952	0.0305548	H2BC11/H2BC21/H4C8/H2BC12/H4-16/H2BC5/H2BU1	7
R-HSA-3000157	Laminin interactions	6/302	30/10891	0.000146411	0.0041096	0.00368286	LAMA3/COL4A1/COL18A1/HSPG2/LAMC2/LAMA5	6
GO MF
ID	Description	GeneRatio	BgRatio	pvalue	p.adjust	qvalue	geneID	Count
GO:0005201	extracellular matrix structural constituent	18/452	172/18410	2.50885e-07	0.000171104	0.000164528	TGFBI/BGN/IGFBP7/COL9A3/LAMA3/EMILIN3/POSTN/COL8A2/SRPX/MATN3/COL4A1/COL18A1/HSPG2/LTBP1/LAMC2/COL5A3/LAMA5/HMCN2	18
GO:0019955	cytokine binding	12/452	141/18410	0.000189484	0.0646139	0.0621307	TGFB3/IL13RA2/NRROS/PDPN/LIFR/IL20RB/LTBP1/CCR4/CCR1/CCRL2/LRRC32/OSMR	12
GO:0042379	chemokine receptor binding	8/452	71/18410	0.000340881	0.0774936	0.0745153	CCL2/CXCL5/CCL7/CXCL3/CXCL1/CCL8/NARS1/CCRL2	8
GO BP
ID	Description	GeneRatio	BgRatio	pvalue	p.adjust	qvalue	geneID	Count
GO:0014032	neural crest cell development	11/440	83/18800	3.614e-06	0.00715416	0.00661616	SEMA3F/HES1/SOX8/SEMA7A/EDNRA/ALX1/NRTN/SOX9/PDCD6/CDH2/LAMA5	11
GO:0014031	mesenchymal cell development	11/440	88/18800	6.45272e-06	0.00715416	0.00661616	SEMA3F/HES1/SOX8/SEMA7A/EDNRA/ALX1/NRTN/SOX9/PDCD6/CDH2/LAMA5	11
GO:0048864	stem cell development	11/440	88/18800	6.45272e-06	0.00715416	0.00661616	SEMA3F/HES1/SOX8/SEMA7A/EDNRA/ALX1/NRTN/SOX9/PDCD6/CDH2/LAMA5	11
GO:0070098	chemokine-mediated signaling pathway	11/440	89/18800	7.21004e-06	0.00715416	0.00661616	CCL2/CXCL5/PTK2B/SLIT3/CCL7/CXCL3/CXCL1/CCL8/CCR4/CCR1/CCRL2	11
GO:0014033	neural crest cell differentiation	11/440	95/18800	1.35954e-05	0.00941714	0.00870896	SEMA3F/HES1/SOX8/SEMA7A/EDNRA/ALX1/NRTN/SOX9/PDCD6/CDH2/LAMA5	11
GO:1990868	response to chemokine	11/440	97/18800	1.66087e-05	0.00941714	0.00870896	CCL2/CXCL5/PTK2B/SLIT3/CCL7/CXCL3/CXCL1/CCL8/CCR4/CCR1/CCRL2	11
GO:1990869	cellular response to chemokine	11/440	97/18800	1.66087e-05	0.00941714	0.00870896	CCL2/CXCL5/PTK2B/SLIT3/CCL7/CXCL3/CXCL1/CCL8/CCR4/CCR1/CCRL2	11
GO:1901654	response to ketone	15/440	190/18800	4.29684e-05	0.0213177	0.0197146	ASS1/MBP/IGFBP7/TGFB3/CYP1B1/CYBA/POSTN/SLIT3/SRD5A1/FBXO32/ATP5F1A/AKR1C2/GOLPH3/ADCY6/XRN1	15
GO:0048762	mesenchymal cell differentiation	17/440	244/18800	6.6069e-05	0.0249897	0.0231105	SEMA3F/TGFB3/SPRY1/HES1/LOXL3/PDPN/SOX8/SEMA7A/EDNRA/ALX1/SNAI1/NRTN/SOX9/FUZ/PDCD6/CDH2/LAMA5	17
GO:1901655	cellular response to ketone	10/440	94/18800	6.96925e-05	0.0249897	0.0231105	ASS1/CYP1B1/POSTN/SRD5A1/FBXO32/ATP5F1A/AKR1C2/GOLPH3/ADCY6/XRN1	10
GO:0036363	transforming growth factor beta activation	4/440	11/18800	8.57192e-05	0.0249897	0.0231105	NRROS/GATA6/LTBP1/LRRC32	4
GO:0019221	cytokine-mediated signaling pathway	26/440	486/18800	8.5819e-05	0.0249897	0.0231105	CCL2/IL13RA2/CXCL5/PTK2B/SLIT3/H2BC11/ADIPOR2/CCL7/IRF1/EREG/RRAGA/TNFSF18/CXCL3/SOCS1/LIFR/TXK/IL20RB/CXCL1/LAPTM5/CCL8/CCR4/CCR1/CCRL2/IL15RA/STING1/OSMR	26
GO:0060541	respiratory system development	15/440	203/18800	9.13492e-05	0.0249897	0.0231105	ASS1/TGFB3/ADAMTS2/SPRY1/HES1/LOXL3/PDPN/STRA6/CCBE1/SOX9/GATA6/EDA/LAMA5/MYOCD/BASP1	15
GO:0001655	urogenital system development	21/440	352/18800	9.17769e-05	0.0249897	0.0231105	ASS1/DCHS1/CDKN1B/SPRY1/GPR4/HES1/STRA6/SRD5A1/NIPBL/PCSK9/SOX8/POU3F3/EDNRA/WNK4/TP63/COL4A1/SOX9/ADAMTS6/LAMA5/MYOCD/BASP1	21
GO:0060485	mesenchyme development	19/440	301/18800	9.44434e-05	0.0249897	0.0231105	DCHS1/SEMA3F/TGFB3/SPRY1/HES1/LOXL3/PDPN/SOX8/SEMA7A/EDNRA/ALX1/SNAI1/NRTN/SOX9/FUZ/PDCD6/CDH2/LAMA5/BASP1	19
GO:0030198	extracellular matrix organization	19/440	307/18800	0.000122287	0.0297844	0.0275446	TGFBI/ADAMTS2/CYP1B1/COL9A3/POSTN/RAMP2/LOXL3/PDPN/COL8A2/ADAMTS3/SPINT1/COL4A1/SOX9/COL18A1/ADAMTS6/MMP13/COL5A3/MMP3/ADAMTS12	19
GO:0043062	extracellular structure organization	19/440	308/18800	0.000127572	0.0297844	0.0275446	TGFBI/ADAMTS2/CYP1B1/COL9A3/POSTN/RAMP2/LOXL3/PDPN/COL8A2/ADAMTS3/SPINT1/COL4A1/SOX9/COL18A1/ADAMTS6/MMP13/COL5A3/MMP3/ADAMTS12	19
GO:0045229	external encapsulating structure organization	19/440	310/18800	0.000138749	0.0305942	0.0282934	TGFBI/ADAMTS2/CYP1B1/COL9A3/POSTN/RAMP2/LOXL3/PDPN/COL8A2/ADAMTS3/SPINT1/COL4A1/SOX9/COL18A1/ADAMTS6/MMP13/COL5A3/MMP3/ADAMTS12	19
GO:0010517	regulation of phospholipase activity	8/440	66/18800	0.000147844	0.0308839	0.0285613	ARHGAP6/RGS2/BICD1/ANXA8/ANXA8L1/EDNRA/TXK/ADCYAP1R1	8
GO:0006334	nucleosome assembly	11/440	126/18800	0.000185136	0.0367403	0.0339774	H1-0/H1-2/H2BC11/H2BC21/H4C8/H2BC12/SOX9/H3C10/H4-16/H2BC5/H2BU1	11
GO:0048565	digestive tract development	11/440	130/18800	0.00024366	0.0460518	0.0425887	ASS1/DCHS1/TGFB3/HES1/STRA6/TIGAR/NIPBL/KLF5/TP63/GATA6/MYOCD	11

## Sheet: Proteome (P)
Reactome
ID	Description	GeneRatio	BgRatio	pvalue	p.adjust	qvalue	geneID	Count
R-HSA-1442490	Collagen degradation	6/86	64/10619	1.21783e-05	0.00599174	0.00548666	COL12A1/COL6A1/COL6A3/CTSB/MMP1/MMP3	6
R-HSA-1474290	Collagen formation	6/86	90/10619	8.55099e-05	0.0210354	0.0192622	COL12A1/COL6A1/COL6A3/CTSB/MMP3/P4HA1	6
R-HSA-2022090	Assembly of collagen fibrils and other multimeric structures	5/86	61/10619	0.000129073	0.0211679	0.0193836	COL12A1/COL6A1/COL6A3/CTSB/MMP3	5
R-HSA-71403	Citric acid cycle (TCA cycle)	3/86	22/10619	0.000706646	0.0656433	0.0601099	ME2/NNT/SDHB	3
R-HSA-1474244	Extracellular matrix organization	9/86	301/10619	0.000710792	0.0656433	0.0601099	COL12A1/COL6A1/COL6A3/CTSB/ITGAV/MMP1/MMP3/P4HA1/SDC4	9
R-HSA-379716	Cytosolic tRNA aminoacylation	3/86	24/10619	0.000917944	0.0656433	0.0601099	GARS/NARS/YARS	3
R-HSA-1474228	Degradation of the extracellular matrix	6/86	140/10619	0.00093395	0.0656433	0.0601099	COL12A1/COL6A1/COL6A3/CTSB/MMP1/MMP3	6
R-HSA-199977	ER to Golgi Anterograde Transport	6/86	154/10619	0.00152753	0.0839736	0.076895	GBF1/LMAN1/RAB1A/SEC16A/TRAPPC1/TUBB3	6
R-HSA-6785807	Interleukin-4 and Interleukin-13 signaling	5/86	108/10619	0.00179678	0.0839736	0.076895	IL1B/MMP1/MMP3/PTGS2/STAT1	5
R-HSA-196807	Nicotinate metabolism	3/86	31/10619	0.00195703	0.0839736	0.076895	NAMPT/NT5E/PTGS2	3
R-HSA-1650814	Collagen biosynthesis and modifying enzymes	4/86	67/10619	0.00208486	0.0839736	0.076895	COL12A1/COL6A1/COL6A3/P4HA1	4
R-HSA-204005	COPII-mediated vesicle transport	4/86	68/10619	0.00220164	0.0839736	0.076895	LMAN1/RAB1A/SEC16A/TRAPPC1	4
R-HSA-352230	Amino acid transport across the plasma membrane	3/86	33/10619	0.00234791	0.0839736	0.076895	SLC1A5/SLC38A2/SLC7A5	3
R-HSA-70263	Gluconeogenesis	3/86	34/10619	0.00256017	0.0839736	0.076895	ENO2/GAPDH/TPI1	3
R-HSA-70614	Amino acid synthesis and interconversion (transamination)	3/86	34/10619	0.00256017	0.0839736	0.076895	ASNS/PHGDH/PSAT1	3
R-HSA-196849	Metabolism of water-soluble vitamins and cofactors	5/86	123/10619	0.00316901	0.0974469	0.0892325	NAMPT/NT5E/PTGS2/SLC2A1/SLC2A3	5
GO_BP
ID	Description	GeneRatio	BgRatio	pvalue	p.adjust	qvalue	geneID	Count
GO:0031392	regulation of prostaglandin biosynthetic process	3/104	11/17913	3.03256e-05	0.00465877	0.00388846	FABP5/IL1B/PTGS2	3
GO:2001279	regulation of unsaturated fatty acid biosynthetic process	3/104	13/17913	5.21215e-05	0.00574061	0.00479142	FABP5/IL1B/PTGS2	3
GO:0072350	tricarboxylic acid metabolic process	4/104	33/17913	3.85413e-05	0.00498603	0.00416161	ASS1/ME2/NNT/SDHB	4
GO:0030574	collagen catabolic process	4/104	37/17913	6.11065e-05	0.00625833	0.00522354	CTSB/FAP/MMP1/MMP3	4
GO:0009435	NAD biosynthetic process	5/104	55/17913	1.65411e-05	0.00338816	0.00282794	ENO2/GAPDH/NAMPT/PTGS2/TPI1	5
GO:0006901	vesicle coating	5/104	67/17913	4.34574e-05	0.00534092	0.00445782	GBF1/LMAN1/RAB1A/SEC16A/TRAPPC1	5
GO:0048199	vesicle targeting, to, from or within Golgi	5/104	70/17913	5.37161e-05	0.00574061	0.00479142	GBF1/LMAN1/RAB1A/SEC16A/TRAPPC1	5
GO:0048194	Golgi vesicle budding	5/104	75/17913	7.48634e-05	0.00735071	0.0061353	GBF1/LMAN1/RAB1A/SEC16A/TRAPPC1	5
GO:0071260	cellular response to mechanical stimulus	5/104	77/17913	8.49176e-05	0.00745455	0.00622197	IL1B/NFKB1/PTGS2/SLC2A1/SLC38A2	5
GO:0019674	NAD metabolic process	6/104	71/17913	3.49357e-06	0.0014312	0.00119456	ENO2/GAPDH/NAMPT/NT5E/PTGS2/TPI1	6
GO:0009612	response to mechanical stimulus	8/104	200/17913	2.16302e-05	0.00408978	0.00341355	ASNS/IL1B/MAP1B/NFKB1/PTGS2/SLC2A1/SLC38A2/STAT1	8
GO:0007584	response to nutrient	8/104	215/17913	3.62788e-05	0.00495407	0.00413493	ASS1/HMGCS1/IL1B/MAP1B/NNT/NQO1/PTGS2/STAT1	8
GO:2001234	negative regulation of apoptotic signaling pathway	8/104	223/17913	4.70023e-05	0.0055015	0.00459185	ACAA2/ARHGEF2/BID/IL1B/ITGAV/NOC2L/PTGS2/SOD2	8
GO:0019362	pyridine nucleotide metabolic process	9/104	179/17913	9.88092e-07	0.000809577	0.000675716	ENO2/G6PD/GAPDH/ME2/NAMPT/NT5E/PTGS2/TP53I3/TPI1	9
GO:0046496	nicotinamide nucleotide metabolic process	9/104	179/17913	9.88092e-07	0.000809577	0.000675716	ENO2/G6PD/GAPDH/ME2/NAMPT/NT5E/PTGS2/TP53I3/TPI1	9
GO:0006733	oxidoreduction coenzyme metabolic process	9/104	192/17913	1.76976e-06	0.00108752	0.000907701	ENO2/G6PD/GAPDH/ME2/NAMPT/NT5E/PTGS2/TP53I3/TPI1	9
GO:0072593	reactive oxygen species metabolic process	9/104	269/17913	2.69101e-05	0.0045284	0.00377965	ASS1/G6PD/GBF1/IL1B/MMP3/NNT/NQO1/PTGS2/SOD2	9
GO:0071214	cellular response to abiotic stimulus	9/104	310/17913	8.07442e-05	0.00735071	0.0061353	ARHGEF2/IL1B/MAP3K20/NAMPT/NFKB1/NOC2L/PTGS2/SLC2A1/SLC38A2	9
GO:0104004	cellular response to environmental stimulus	9/104	310/17913	8.07442e-05	0.00735071	0.0061353	ARHGEF2/IL1B/MAP3K20/NAMPT/NFKB1/NOC2L/PTGS2/SLC2A1/SLC38A2	9
GO:0072524	pyridine-containing compound metabolic process	10/104	184/17913	1.15958e-07	0.000285026	0.000237898	ENO2/G6PD/GAPDH/ME2/NAMPT/NT5E/PSAT1/PTGS2/TP53I3/TPI1	10
GO:0006520	cellular amino acid metabolic process	11/104	347/17913	5.50367e-06	0.00169258	0.00141272	ASNS/ASS1/GARS/NARS/NQO1/PCYOX1/PHGDH/PSAT1/PSMD9/SLC7A5/YARS	11
GO:0006732	coenzyme metabolic process	11/104	366/17913	9.10747e-06	0.00203511	0.00169861	ENO2/G6PD/GAPDH/ME2/NAMPT/NT5E/PTGS2/SLC2A1/SLC2A3/TP53I3/TPI1	11
GO:0046394	carboxylic acid biosynthetic process	12/104	426/17913	6.72465e-06	0.00169258	0.00141272	ALDH1A3/ASNS/ASS1/ENO2/FABP5/GAPDH/IL1B/NFKB1/PHGDH/PSAT1/PTGS2/TPI1	12
GO:0016053	organic acid biosynthetic process	12/104	427/17913	6.88602e-06	0.00169258	0.00141272	ALDH1A3/ASNS/ASS1/ENO2/FABP5/GAPDH/IL1B/NFKB1/PHGDH/PSAT1/PTGS2/TPI1	12
GO:1901652	response to peptide	12/104	491/17913	2.76347e-05	0.0045284	0.00377965	ARHGEF2/ASS1/IL1B/MAP1B/MMP3/NAMPT/NFKB1/PTGS2/RPL23/SLC2A1/STAT1/YWHAG	12
GO:0009636	response to toxic substance	12/104	499/17913	3.23571e-05	0.00467845	0.00390489	ASNS/ASS1/EPS8/G6PD/GPX8/MAP1B/NFKB1/NNT/NQO1/PTGS2/SOD2/STAT1	12
GO:0031667	response to nutrient levels	13/104	466/17913	3.00377e-06	0.0014312	0.00119456	ASNS/ASS1/G6PD/HMGCS1/IL1B/MAP1B/NAMPT/NNT/NQO1/PTGS2/SLC2A1/SLC38A2/STAT1	13
GO:0009991	response to extracellular stimulus	13/104	498/17913	6.1787e-06	0.00169258	0.00141272	ASNS/ASS1/G6PD/HMGCS1/IL1B/MAP1B/NAMPT/NNT/NQO1/PTGS2/SLC2A1/SLC38A2/STAT1	13
GO_MF
ID	Description	GeneRatio	BgRatio	pvalue	p.adjust	qvalue	geneID	Count
GO:0051287	NAD binding	5/104	50/16969	1.33587e-05	0.00238771	0.00198509	ALDH1A3/GAPDH/ME2/NNT/PHGDH	5
GO:0048037	cofactor binding	12/104	438/16969	1.52083e-05	0.00238771	0.00198509	ALDH1A3/ASNS/G6PD/GAPDH/LANCL1/ME2/NNT/P4HA1/PHGDH/PTGS2/SDHB/TP53I3	12
GO:0005178	integrin binding	6/104	113/16969	6.8141e-05	0.0068349	0.00568239	FAP/IL1B/ISG15/ITGAV/MYH9/TGFBI	6
GO:0050839	cell adhesion molecule binding	11/104	444/16969	8.70688e-05	0.0068349	0.00568239	DSP/EPS15L1/FAP/IL1B/ISG15/ITGAV/MYH9/PPME1/RAB1A/STAT1/TGFBI	11
GO:0005080	protein kinase C binding	4/104	46/16969	0.000178259	0.00956016	0.00794811	DSP/ITGAV/SDC4/YWHAG	4
GO:0050662	coenzyme binding	8/104	257/16969	0.000182678	0.00956016	0.00794811	ALDH1A3/G6PD/GAPDH/ME2/NNT/P4HA1/PHGDH/TP53I3	8
GO:0050661	NADP binding	4/104	50/16969	0.000246893	0.0110749	0.00920745	G6PD/GAPDH/NNT/TP53I3	4
GO:0015175	neutral amino acid transmembrane transporter activity	3/104	22/16969	0.000316417	0.0124194	0.0103252	SLC1A5/SLC38A2/SLC7A5	3
GO:0008237	metallopeptidase activity	6/104	153/16969	0.000357286	0.0124653	0.0103634	ANPEP/CNDP2/ECE1/FAP/MMP1/MMP3	6
GO:0016209	antioxidant activity	4/104	65/16969	0.000676537	0.0212432	0.0176612	GPX8/NQO1/PTGS2/SOD2	4
GO:0016874	ligase activity	5/104	134/16969	0.00140249	0.0400346	0.0332839	ASNS/ASS1/GARS/NARS/UCHL1	5
GO:0005536	glucose binding	2/104	11/16969	0.00197369	0.0486211	0.0404225	G6PD/SLC2A3	2
GO:0030020	extracellular matrix structural constituent conferring tensile strength	3/104	41/16969	0.00201297	0.0486211	0.0404225	COL12A1/COL6A1/COL6A3	3

## Sheet: Secretome (S)
Reactome
ID	Description	GeneRatio	BgRatio	pvalue	p.adjust	qvalue	geneID	Count
R-HSA-1474244	Extracellular matrix organization	11/33	301/10619	8.78613e-10	1.34428e-07	9.06359e-08	PDGFB/COL4A1/THBS1/COL4A2/MMP10/NCAM1/BGN/LAMA2/TNC/CTSS/EFEMP1	11
R-HSA-3000171	Non-integrin membrane-ECM interactions	6/33	59/10619	2.23505e-08	1.70981e-06	1.15281e-06	PDGFB/COL4A1/THBS1/COL4A2/LAMA2/TNC	6
R-HSA-3000178	ECM proteoglycans	6/33	76/10619	1.04485e-07	5.32875e-06	3.59283e-06	COL4A1/COL4A2/NCAM1/BGN/LAMA2/TNC	6
R-HSA-6783783	Interleukin-10 signaling	5/33	47/10619	2.95248e-07	1.12932e-05	7.61429e-06	CXCL10/CXCL8/CCL2/LIF/TNFRSF1A	5
R-HSA-186797	Signaling by PDGF	4/33	58/10619	2.91345e-05	0.000891514	0.00060109	PDGFB/COL4A1/THBS1/COL4A2	4
R-HSA-449147	Signaling by Interleukins	8/33	463/10619	6.50979e-05	0.00148009	0.000997925	CRLF1/CXCL10/SERPINB2/CXCL8/CCL2/LIF/TNFRSF1A/LCN2	8
R-HSA-1971475	A tetrasaccharide linker sequence is required for GAG synthesis	3/33	26/10619	6.77163e-05	0.00148009	0.000997925	BGN/XYLT1/XYLT2	3
R-HSA-3000157	Laminin interactions	3/33	30/10619	0.00010485	0.00200525	0.00135201	COL4A1/COL4A2/LAMA2	3
R-HSA-216083	Integrin cell surface interactions	4/33	85/10619	0.000131073	0.00222824	0.00150236	COL4A1/THBS1/COL4A2/TNC	4
R-HSA-419037	NCAM1 interactions	3/33	42/10619	0.000289034	0.00442223	0.00298162	COL4A1/COL4A2/NCAM1	3
R-HSA-6785807	Interleukin-4 and Interleukin-13 signaling	4/33	108/10619	0.000329915	0.00458882	0.00309394	CXCL8/CCL2/LIF/LCN2	4
R-HSA-380108	Chemokine receptors bind chemokines	3/33	48/10619	0.000429972	0.00548215	0.00369625	CXCL10/CXCL8/CXCL3	3
R-HSA-1793185	Chondroitin sulfate/dermatan sulfate metabolism	3/33	50/10619	0.000485192	0.00553163	0.00372962	BGN/XYLT1/XYLT2	3
R-HSA-1236977	Endosomal/Vacuolar pathway	2/33	11/10619	0.000506162	0.00553163	0.00372962	HLA-G/CTSS	2
R-HSA-1638091	Heparan sulfate/heparin (HS-GAG) metabolism	3/33	55/10619	0.000642609	0.00655461	0.00441935	BGN/XYLT1/XYLT2	3
R-HSA-2022090	Assembly of collagen fibrils and other multimeric structures	3/33	61/10619	0.000870442	0.00765998	0.00516462	COL4A1/COL4A2/CTSS	3
R-HSA-1474228	Degradation of the extracellular matrix	4/33	140/10619	0.000880029	0.00765998	0.00516462	COL4A1/COL4A2/MMP10/CTSS	4
R-HSA-375165	NCAM signaling for neurite out-growth	3/33	63/10619	0.000956387	0.00765998	0.00516462	COL4A1/COL4A2/NCAM1	3
R-HSA-2214320	Anchoring fibril formation	2/33	15/10619	0.000958821	0.00765998	0.00516462	COL4A1/COL4A2	2
R-HSA-1442490	Collagen degradation	3/33	64/10619	0.0010013	0.00765998	0.00516462	COL4A1/COL4A2/MMP10	3
R-HSA-6788467	IL-6-type cytokine receptor ligand interactions	2/33	17/10619	0.00123708	0.00901303	0.0060769	CRLF1/LIF	2
R-HSA-2243919	Crosslinking of collagen fibrils	2/33	18/10619	0.00138902	0.00965998	0.00651309	COL4A1/COL4A2	2
R-HSA-3000480	Scavenging by Class A Receptors	2/33	19/10619	0.00154942	0.010307	0.00694933	COL4A1/COL4A2	2
R-HSA-6783589	Interleukin-6 family signaling	2/33	24/10619	0.00247665	0.0157886	0.0106452	CRLF1/LIF	2
R-HSA-1474290	Collagen formation	3/33	90/10619	0.00267261	0.0158107	0.0106601	COL4A1/COL4A2/CTSS	3
R-HSA-380994	ATF4 activates genes in response to endoplasmic reticulum stress	2/33	25/10619	0.00268679	0.0158107	0.0106601	CXCL8/CCL2	2
R-HSA-877300	Interferon gamma signaling	3/33	92/10619	0.00284486	0.0161209	0.0108692	NCAM1/HLA-G/GBP1	3
R-HSA-3000170	Syndecan interactions	2/33	27/10619	0.00313137	0.016881	0.0113817	THBS1/TNC	2
R-HSA-913531	Interferon Signaling	4/33	199/10619	0.00319966	0.016881	0.0113817	ISG15/NCAM1/HLA-G/GBP1	4
R-HSA-381042	PERK regulates gene expression	2/33	30/10619	0.00385824	0.019677	0.0132669	CXCL8/CCL2	2
R-HSA-8957275	Post-translational protein phosphorylation	3/33	108/10619	0.00447158	0.0220694	0.01488	PRSS23/TNC/IGFBP7	3
R-HSA-1630316	Glycosaminoglycan metabolism	3/33	124/10619	0.00656768	0.0311334	0.0209912	BGN/XYLT1/XYLT2	3
R-HSA-381426	Regulation of Insulin-like Growth Factor (IGF) transport and uptake by Insulin-like Growth Factor Binding Proteins (IGFBPs)	3/33	125/10619	0.00671504	0.0311334	0.0209912	PRSS23/TNC/IGFBP7	3
R-HSA-2173782	Binding and Uptake of Ligands by Scavenger Receptors	2/33	42/10619	0.00746119	0.0335754	0.0226377	COL4A1/COL4A2	2
R-HSA-8948216	Collagen chain trimerization	2/33	44/10619	0.00816612	0.0356976	0.0240686	COL4A1/COL4A2	2
R-HSA-977606	Regulation of Complement cascade	2/33	47/10619	0.00927751	0.0394294	0.0265847	CFH/CFHR5	2
GO_BP
ID	Description	GeneRatio	BgRatio	pvalue	p.adjust	qvalue	geneID	Count
GO:0030198	extracellular matrix organization	11/37	334/17910	4.46677e-11	6.36962e-08	4.24108e-08	PDGFB/COL4A1/THBS1/COL4A2/MMP10/TNFRSF1A/BGN/LAMA2/TNC/CTSS/KAZALD1	11
GO:0043062	extracellular structure organization	11/37	387/17910	2.15015e-10	1.53306e-07	1.02076e-07	PDGFB/COL4A1/THBS1/COL4A2/MMP10/TNFRSF1A/BGN/LAMA2/TNC/CTSS/KAZALD1	11
GO:0097529	myeloid leukocyte migration	6/37	170/17910	1.21954e-06	0.000579686	0.000385972	PDGFB/CXCL10/THBS1/CXCL8/CCL2/CXCL3	6
GO:0030595	leukocyte chemotaxis	6/37	188/17910	2.19053e-06	0.000780926	0.000519964	PDGFB/CXCL10/THBS1/CXCL8/CCL2/CXCL3	6
GO:0071674	mononuclear cell migration	4/37	68/17910	1.14197e-05	0.002866	0.00190827	PDGFB/CXCL10/THBS1/CCL2	4
GO:0060326	cell chemotaxis	6/37	253/17910	1.20589e-05	0.002866	0.00190827	PDGFB/CXCL10/THBS1/CXCL8/CCL2/CXCL3	6
GO:0071356	cellular response to tumor necrosis factor	6/37	266/17910	1.60225e-05	0.00322483	0.00214719	THBS1/CXCL8/CCL2/TNFRSF1A/GBP1/LCN2	6
GO:2000353	positive regulation of endothelial cell apoptotic process	3/37	25/17910	1.80916e-05	0.00322483	0.00214719	THBS1/CCL2/HLA-G	3
GO:0030206	chondroitin sulfate biosynthetic process	3/37	26/17910	2.04223e-05	0.0032358	0.0021545	BGN/XYLT1/XYLT2	3
GO:0034612	response to tumor necrosis factor	6/37	284/17910	2.3188e-05	0.00330661	0.00220164	THBS1/CXCL8/CCL2/TNFRSF1A/GBP1/LCN2	6
GO:0050650	chondroitin sulfate proteoglycan biosynthetic process	3/37	29/17910	2.85789e-05	0.00370487	0.00246681	BGN/XYLT1/XYLT2	3
GO:0050920	regulation of chemotaxis	5/37	186/17910	3.81039e-05	0.00452802	0.00301489	PDGFB/CXCL10/THBS1/CXCL8/CCL2	5
GO:1901343	negative regulation of vasculature development	5/37	191/17910	4.32469e-05	0.00474385	0.0031586	PDGFB/CXCL10/THBS1/COL4A2/HLA-G	5
GO:0071216	cellular response to biotic stimulus	5/37	206/17910	6.19568e-05	0.00531723	0.00354037	CXCL10/CXCL8/CCL2/LCN2/IGFBPL1	5
GO:0002688	regulation of leukocyte chemotaxis	4/37	105/17910	6.3474e-05	0.00531723	0.00354037	CXCL10/THBS1/CXCL8/CCL2	4
GO:1904037	positive regulation of epithelial cell apoptotic process	3/37	38/17910	6.51407e-05	0.00531723	0.00354037	THBS1/CCL2/HLA-G	3
GO:0006024	glycosaminoglycan biosynthetic process	4/37	107/17910	6.83233e-05	0.00531723	0.00354037	PDGFB/BGN/XYLT1/XYLT2	4
GO:0030204	chondroitin sulfate metabolic process	3/37	39/17910	7.04688e-05	0.00531723	0.00354037	BGN/XYLT1/XYLT2	3
GO:0006023	aminoglycan biosynthetic process	4/37	108/17910	7.08467e-05	0.00531723	0.00354037	PDGFB/BGN/XYLT1/XYLT2	4
GO:1903510	mucopolysaccharide metabolic process	4/37	112/17910	8.16241e-05	0.0058198	0.003875	PDGFB/BGN/XYLT1/XYLT2	4
GO:0050654	chondroitin sulfate proteoglycan metabolic process	3/37	42/17910	8.81428e-05	0.00598532	0.0039852	BGN/XYLT1/XYLT2	3
GO:0002548	monocyte chemotaxis	3/37	44/17910	0.000101398	0.00657243	0.00437612	PDGFB/CXCL10/CCL2	3
GO:0030195	negative regulation of blood coagulation	3/37	49/17910	0.000140057	0.00848673	0.00565072	PDGFB/SERPINB2/THBS1	3
GO:0050921	positive regulation of chemotaxis	4/37	130/17910	0.000145376	0.00848673	0.00565072	PDGFB/CXCL10/THBS1/CXCL8	4
GO:1900047	negative regulation of hemostasis	3/37	50/17910	0.000148786	0.00848673	0.00565072	PDGFB/SERPINB2/THBS1	3
GO:0030166	proteoglycan biosynthetic process	3/37	53/17910	0.000177072	0.00935205	0.00622687	BGN/XYLT1/XYLT2	3
GO:0050819	negative regulation of coagulation	3/37	53/17910	0.000177072	0.00935205	0.00622687	PDGFB/SERPINB2/THBS1	3
GO:0007259	JAK-STAT cascade	4/37	140/17910	0.000193328	0.00984594	0.00655572	CRLF1/CCL2/LIF/TNFRSF1A	4
GO_MF
ID	Description	GeneRatio	BgRatio	pvalue	p.adjust	qvalue	geneID	Count
GO:0005201	extracellular matrix structural constituent	8/36	158/16967	1.14782e-09	1.20521e-07	6.64529e-08	COL4A1/THBS1/COL4A2/BGN/LAMA2/TNC/EFEMP1/IGFBP7	8
GO:0019838	growth factor binding	6/36	121/16967	1.89878e-07	9.9686e-06	5.49647e-06	PDGFB/COL4A1/THBS1/IGFBP7/IGFBPL1/KAZALD1	6
GO:0043394	proteoglycan binding	4/36	36/16967	9.57776e-07	3.35222e-05	1.84834e-05	THBS1/CFH/TNC/CTSS	4
GO:0048018	receptor ligand activity	8/36	397/16967	1.42721e-06	3.74642e-05	2.0657e-05	CRLF1/PDGFB/CXCL10/CXCL8/LIF/CXCL3/EFEMP1/GDF15	8
GO:0030545	receptor regulator activity	8/36	425/16967	2.37255e-06	4.98235e-05	2.74716e-05	CRLF1/PDGFB/CXCL10/CXCL8/LIF/CXCL3/EFEMP1/GDF15	8
GO:0042379	chemokine receptor binding	4/36	47/16967	2.8524e-06	4.9917e-05	2.75232e-05	CXCL10/CXCL8/CCL2/CXCL3	4
GO:0005126	cytokine receptor binding	6/36	210/16967	4.78228e-06	7.17342e-05	3.95527e-05	CRLF1/CXCL10/CXCL8/CCL2/LIF/CXCL3	6
GO:0005125	cytokine activity	5/36	154/16967	1.73386e-05	0.000227569	0.000125477	CRLF1/CXCL10/CXCL8/LIF/CXCL3	5
GO:0005520	insulin-like growth factor binding	3/36	26/16967	2.20551e-05	0.000257309	0.000141875	IGFBP7/IGFBPL1/KAZALD1	3
GO:0008009	chemokine activity	3/36	30/16967	3.42396e-05	0.000359515	0.000198229	CXCL10/CXCL8/CXCL3	3
GO:0019955	cytokine binding	4/36	100/16967	5.78888e-05	0.000552575	0.000304678	CRLF1/THBS1/TNFRSF1A/GBP1	4
GO:0050840	extracellular matrix binding	3/36	43/16967	0.000102123	0.000893575	0.000492698	THBS1/BGN/CTSS	3
GO:0045236	CXCR chemokine receptor binding	2/36	10/16967	0.000194875	0.00156097	0.000860686	CXCL10/CXCL8	2
GO:0035252	UDP-xylosyltransferase activity	2/36	11/16967	0.000237862	0.00156097	0.000860686	XYLT1/XYLT2	2
GO:0042285	xylosyltransferase activity	2/36	11/16967	0.000237862	0.00156097	0.000860686	XYLT1/XYLT2	2
GO:0048407	platelet-derived growth factor binding	2/36	11/16967	0.000237862	0.00156097	0.000860686	PDGFB/COL4A1	2
GO:0008083	growth factor activity	4/36	147/16967	0.000256798	0.00158611	0.000874546	PDGFB/LIF/EFEMP1/GDF15	4
GO:0005518	collagen binding	3/36	61/16967	0.000290115	0.00169234	0.000933117	PDGFB/THBS1/CTSS	3
GO:0005539	glycosaminoglycan binding	4/36	199/16967	0.000806157	0.00445508	0.00245644	CXCL10/THBS1/CFH/BGN	4
GO:0001664	G protein-coupled receptor binding	4/36	205/16967	0.00090051	0.00472768	0.00260674	CXCL10/CXCL8/CCL2/CXCL3	4
GO:0001968	fibronectin binding	2/36	24/16967	0.00117311	0.00586553	0.00323413	THBS1/CTSS	2
GO:0043236	laminin binding	2/36	26/16967	0.0013777	0.00657537	0.00362552	THBS1/CTSS	2
GO:0042056	chemoattractant activity	2/36	29/16967	0.00171419	0.00782567	0.0043149	PDGFB/CXCL10	2

## Sheet: pYome (Y)
Reactome
ID	Description	GeneRatio	BgRatio	pvalue	p.adjust	qvalue	geneID	Count
R-HSA-194138	Signaling by VEGF	5/13	107/10619	1.1413e-07	2.1114e-05	1.29747e-05	MAPK14/CAV1/CTNNA1/NRP1/ACTB	5
R-HSA-9006934	Signaling by Receptor Tyrosine Kinases	7/13	458/10619	3.63269e-07	3.36024e-05	2.0649e-05	STAT1/MAPK14/PTPRK/CAV1/CTNNA1/NRP1/ACTB	7
R-HSA-4420097	VEGFA-VEGFR2 Pathway	4/13	99/10619	4.76498e-06	0.00029384	0.000180568	MAPK14/CAV1/CTNNA1/ACTB	4
R-HSA-196025	Formation of annular gap junctions	2/13	11/10619	7.56241e-05	0.00335539	0.00206192	GJA1/ACTB	2
R-HSA-190873	Gap junction degradation	2/13	12/10619	9.06863e-05	0.00335539	0.00206192	GJA1/ACTB	2
R-HSA-5218920	VEGFR2 mediated vascular permeability	2/13	29/10619	0.000551346	0.0146981	0.00903212	CAV1/CTNNA1	2
R-HSA-525793	Myogenesis	2/13	30/10619	0.00059032	0.0146981	0.00903212	MAPK14/CTNNA1	2
R-HSA-5626467	RHO GTPases activate IQGAPs	2/13	32/10619	0.000672171	0.0146981	0.00903212	CTNNA1/ACTB	2
R-HSA-418990	Adherens junctions interactions	2/13	33/10619	0.000715043	0.0146981	0.00903212	CTNNA1/ACTB	2
R-HSA-190828	Gap junction trafficking	2/13	47/10619	0.00144986	0.0264903	0.0162785	GJA1/ACTB	2
R-HSA-157858	Gap junction trafficking and regulation	2/13	49/10619	0.0015751	0.0264903	0.0162785	GJA1/ACTB	2
R-HSA-421270	Cell-cell junction organization	2/13	64/10619	0.00267235	0.0411987	0.025317	CTNNA1/ACTB	2
GO_BP
ID	Description	GeneRatio	BgRatio	pvalue	p.adjust	qvalue	geneID	Count
GO:0034329	cell junction assembly	7/16	214/17913	3.28759e-10	4.33633e-07	2.32207e-07	GJA1/PEAK1/PTPRK/CAV1/CTNNA1/NRP1/ACTB	7
GO:0034330	cell junction organization	7/16	277/17913	1.99091e-09	1.313e-06	7.03104e-07	GJA1/PEAK1/PTPRK/CAV1/CTNNA1/NRP1/ACTB	7
GO:0016264	gap junction assembly	3/16	11/17913	9.60504e-08	4.22301e-05	2.2614e-05	GJA1/CAV1/CTNNA1	3
GO:1901888	regulation of cell junction assembly	4/16	90/17913	1.03546e-06	0.000341441	0.00018284	GJA1/PEAK1/CAV1/NRP1	4
GO:0034332	adherens junction organization	4/16	134/17913	5.0819e-06	0.00134061	0.000717885	PEAK1/PTPRK/CTNNA1/NRP1	4
GO:0050680	negative regulation of epithelial cell proliferation	4/16	163/17913	1.10432e-05	0.00215638	0.00115473	STAT1/GJA1/PTPRK/CAV1	4
GO:0001936	regulation of endothelial cell proliferation	4/16	170/17913	1.30369e-05	0.00215638	0.00115473	STAT1/GJA1/CAV1/NRP1	4
GO:0050678	regulation of epithelial cell proliferation	5/16	369/17913	1.30789e-05	0.00215638	0.00115473	STAT1/GJA1/PTPRK/CAV1/NRP1	5
GO:0001935	endothelial cell proliferation	4/16	185/17913	1.81893e-05	0.00266575	0.00142749	STAT1/GJA1/CAV1/NRP1	4
GO:0050673	epithelial cell proliferation	5/16	425/17913	2.58424e-05	0.00340861	0.00182529	STAT1/GJA1/PTPRK/CAV1/NRP1	5
GO:0001937	negative regulation of endothelial cell proliferation	3/16	75/17913	3.79612e-05	0.00455189	0.00243751	STAT1/GJA1/CAV1	3
GO:0007045	cell-substrate adherens junction assembly	3/16	81/17913	4.78086e-05	0.00485073	0.00259754	PEAK1/PTPRK/NRP1	3
GO:0048041	focal adhesion assembly	3/16	81/17913	4.78086e-05	0.00485073	0.00259754	PEAK1/PTPRK/NRP1	3
GO:0034333	adherens junction assembly	3/16	90/17913	6.55072e-05	0.00617172	0.00330491	PEAK1/PTPRK/NRP1	3
GO:0007044	cell-substrate junction assembly	3/16	96/17913	7.94103e-05	0.00696105	0.0037276	PEAK1/PTPRK/NRP1	3
GO:0007043	cell-cell junction assembly	3/16	98/17913	8.44403e-05	0.00696105	0.0037276	GJA1/CAV1/CTNNA1	3
GO:0045216	cell-cell junction organization	3/16	128/17913	0.000186451	0.0141222	0.00756234	GJA1/CAV1/CTNNA1	3
GO:0086064	cell communication by electrical coupling involved in cardiac conduction	2/16	24/17913	0.000204093	0.0141222	0.00756234	GJA1/CAV1	2
GO:0018108	peptidyl-tyrosine phosphorylation	4/16	346/17913	0.000207171	0.0141222	0.00756234	PEAK1/CAV1/NRP1/DDR2	4
GO:0018212	peptidyl-tyrosine modification	4/16	349/17913	0.000214135	0.0141222	0.00756234	PEAK1/CAV1/NRP1/DDR2	4
GO:0045907	positive regulation of vasoconstriction	2/16	27/17913	0.000259148	0.016277	0.00871622	GJA1/CAV1	2
GO:0010644	cell communication by electrical coupling	2/16	29/17913	0.000299443	0.0173983	0.00931667	GJA1/CAV1	2
GO:2001236	regulation of extrinsic apoptotic signaling pathway	3/16	151/17913	0.000303382	0.0173983	0.00931667	CAV1/CTNNA1/NRP1	3
GO:0045648	positive regulation of erythrocyte differentiation	2/16	31/17913	0.000342602	0.0188288	0.0100827	STAT1/MAPK14	2
GO:1901890	positive regulation of cell junction assembly	2/16	33/17913	0.000388613	0.0205032	0.0109794	CAV1/NRP1	2
GO:0030308	negative regulation of cell growth	3/16	167/17913	0.00040762	0.0206789	0.0110734	GJA1/DCBLD2/NRP1	3
GO:0048255	mRNA stabilization	2/16	36/17913	0.000462963	0.0226166	0.012111	PABPC1/MAPK14	2
GO:0060306	regulation of membrane repolarization	2/16	37/17913	0.000489163	0.022709	0.0121605	GJA1/CAV1	2
GO:0035265	organ growth	3/16	179/17913	0.000499288	0.022709	0.0121605	MAPK14/GJA1/DDR2	3
GO:0043489	RNA stabilization	2/16	41/17913	0.000601019	0.0261943	0.0140269	PABPC1/MAPK14	2
GO:1902373	negative regulation of mRNA catabolic process	2/16	43/17913	0.000661165	0.0261943	0.0140269	PABPC1/MAPK14	2
GO:0030278	regulation of ossification	3/16	199/17913	0.000679756	0.0261943	0.0140269	MAPK14/GJA1/DDR2	3
GO:0009612	response to mechanical stimulus	3/16	200/17913	0.000689731	0.0261943	0.0140269	STAT1/MAPK14/GJA1	3
GO:0030857	negative regulation of epithelial cell differentiation	2/16	46/17913	0.000756631	0.0261943	0.0140269	STAT1/CAV1	2
GO:1901652	response to peptide	4/16	491/17913	0.00078072	0.0261943	0.0140269	STAT1/MAPK14/GJA1/CAV1	4
GO:0045646	regulation of erythrocyte differentiation	2/16	47/17913	0.000789848	0.0261943	0.0140269	STAT1/MAPK14	2
GO:0046777	protein autophosphorylation	3/16	210/17913	0.00079468	0.0261943	0.0140269	PEAK1/CAV1/DDR2	3
GO:0097191	extrinsic apoptotic signaling pathway	3/16	213/17913	0.000828039	0.0261943	0.0140269	CAV1/CTNNA1/NRP1	3
GO:0007160	cell-matrix adhesion	3/16	214/17913	0.000839354	0.0261943	0.0140269	PEAK1/PTPRK/NRP1	3
GO:0007595	lactation	2/16	49/17913	0.000858366	0.0261943	0.0140269	GJA1/CAV1	2
GO:1902369	negative regulation of RNA catabolic process	2/16	49/17913	0.000858366	0.0261943	0.0140269	PABPC1/MAPK14	2
GO:2001238	positive regulation of extrinsic apoptotic signaling pathway	2/16	49/17913	0.000858366	0.0261943	0.0140269	CAV1/CTNNA1	2
GO:0043393	regulation of protein binding	3/16	217/17913	0.000873891	0.0261943	0.0140269	CAV1/NRP1/ACTB	3
GO:0002931	response to ischemia	2/16	50/17913	0.000893666	0.0261943	0.0140269	GJA1/CAV1	2
GO:0086009	membrane repolarization	2/16	50/17913	0.000893666	0.0261943	0.0140269	GJA1/CAV1	2
GO:0019229	regulation of vasoconstriction	2/16	53/17913	0.00100371	0.0287804	0.0154117	GJA1/CAV1	2
GO:0043903	regulation of symbiosis, encompassing mutualism through parasitism	3/16	232/17913	0.00106018	0.0297527	0.0159324	STAT1/PABPC1/CAV1	3
GO:0086002	cardiac muscle cell action potential involved in contraction	2/16	56/17913	0.00111996	0.0301476	0.0161438	GJA1/CAV1	2
GO:0086065	cell communication involved in cardiac conduction	2/16	56/17913	0.00111996	0.0301476	0.0161438	GJA1/CAV1	2
GO:0022898	regulation of transmembrane transporter activity	3/16	242/17913	0.00119737	0.0305133	0.0163397	GJA1/CAV1/ACTB	3
GO:0060043	regulation of cardiac muscle cell proliferation	2/16	58/17913	0.00120089	0.0305133	0.0163397	MAPK14/GJA1	2
GO:0033002	muscle cell proliferation	3/16	243/17913	0.00121167	0.0305133	0.0163397	STAT1/MAPK14/GJA1	3
GO:0045926	negative regulation of growth	3/16	244/17913	0.00122609	0.0305133	0.0163397	GJA1/DCBLD2/NRP1	3
GO:0051893	regulation of focal adhesion assembly	2/16	61/17913	0.0013274	0.0318336	0.0170467	PEAK1/NRP1	2
GO:0090109	regulation of cell-substrate junction assembly	2/16	61/17913	0.0013274	0.0318336	0.0170467	PEAK1/NRP1	2
GO:0043297	apical junction assembly	2/16	63/17913	0.00141515	0.0329392	0.0176387	GJA1/CTNNA1	2
GO:0032409	regulation of transporter activity	3/16	257/17913	0.00142345	0.0329392	0.0176387	GJA1/CAV1/ACTB	3
GO:0035924	cellular response to vascular endothelial growth factor stimulus	2/16	65/17913	0.00150561	0.0342396	0.0183351	MAPK14/NRP1	2
GO:0045669	positive regulation of osteoblast differentiation	2/16	67/17913	0.00159877	0.0344689	0.0184579	GJA1/DDR2	2
GO:1903391	regulation of adherens junction organization	2/16	67/17913	0.00159877	0.0344689	0.0184579	PEAK1/NRP1	2
GO:0060038	cardiac muscle cell proliferation	2/16	68/17913	0.00164636	0.0344689	0.0184579	MAPK14/GJA1	2
GO:0086003	cardiac muscle cell contraction	2/16	68/17913	0.00164636	0.0344689	0.0184579	GJA1/CAV1	2
GO:1903524	positive regulation of blood circulation	2/16	68/17913	0.00164636	0.0344689	0.0184579	GJA1/CAV1	2
GO:1903312	negative regulation of mRNA metabolic process	2/16	69/17913	0.00169462	0.034925	0.0187021	PABPC1/MAPK14	2
GO:0030500	regulation of bone mineralization	2/16	71/17913	0.00179316	0.035836	0.0191899	GJA1/DDR2	2
GO:0042310	vasoconstriction	2/16	71/17913	0.00179316	0.035836	0.0191899	GJA1/CAV1	2
GO:0043627	response to estrogen	2/16	73/17913	0.00189437	0.0372937	0.0199705	CAV1/CTNNA1	2
GO:0086001	cardiac muscle cell action potential	2/16	74/17913	0.00194598	0.0377463	0.0202129	GJA1/CAV1	2
GO:0055021	regulation of cardiac muscle tissue growth	2/16	79/17913	0.00221399	0.0417179	0.0223397	MAPK14/GJA1	2
GO:0097756	negative regulation of blood vessel diameter	2/16	79/17913	0.00221399	0.0417179	0.0223397	GJA1/CAV1	2
GO:0051899	membrane depolarization	2/16	81/17913	0.00232583	0.043208	0.0231376	GJA1/CAV1	2
GO:0014855	striated muscle cell proliferation	2/16	82/17913	0.00238273	0.0433465	0.0232118	MAPK14/GJA1	2
GO:0071214	cellular response to abiotic stimulus	3/16	310/17913	0.00243188	0.0433465	0.0232118	MAPK14/GJA1/PTPRK	3
GO:0104004	cellular response to environmental stimulus	3/16	310/17913	0.00243188	0.0433465	0.0232118	MAPK14/GJA1/PTPRK	3
GO:0060420	regulation of heart growth	2/16	84/17913	0.00249851	0.0436926	0.0233971	MAPK14/GJA1	2
GO:0045844	positive regulation of striated muscle tissue development	2/16	85/17913	0.00255739	0.0436926	0.0233971	MAPK14/GJA1	2
GO:0048636	positive regulation of muscle organ development	2/16	85/17913	0.00255739	0.0436926	0.0233971	MAPK14/GJA1	2
GO:0034446	substrate adhesion-dependent cell spreading	2/16	86/17913	0.00261692	0.0436926	0.0233971	PEAK1/NRP1	2
GO:1901863	positive regulation of muscle tissue development	2/16	86/17913	0.00261692	0.0436926	0.0233971	MAPK14/GJA1	2
GO:0031589	cell-substrate adhesion	3/16	322/17913	0.00270855	0.0440407	0.0235835	PEAK1/PTPRK/NRP1	3
GO:0007178	transmembrane receptor protein serine/threonine kinase signaling pathway	3/16	323/17913	0.00273245	0.0440407	0.0235835	MAPK14/PTPRK/CAV1	3
GO:0070167	regulation of biomineral tissue development	2/16	88/17913	0.00273793	0.0440407	0.0235835	GJA1/DDR2	2
GO:0048638	regulation of developmental growth	3/16	325/17913	0.00278065	0.0441889	0.0236628	MAPK14/GJA1/NRP1	3
GO:0045639	positive regulation of myeloid cell differentiation	2/16	90/17913	0.00286155	0.0449332	0.0240614	STAT1/MAPK14	2
GO:0032092	positive regulation of protein binding	2/16	93/17913	0.00305184	0.0461882	0.0247335	CAV1/NRP1	2
GO:0048010	vascular endothelial growth factor receptor signaling pathway	2/16	93/17913	0.00305184	0.0461882	0.0247335	MAPK14/NRP1	2
GO:0007229	integrin-mediated signaling pathway	2/16	94/17913	0.00311657	0.0461882	0.0247335	CTNNA1/NRP1	2
GO:0045778	positive regulation of ossification	2/16	94/17913	0.00311657	0.0461882	0.0247335	GJA1/DDR2	2
GO:0048640	negative regulation of developmental growth	2/16	94/17913	0.00311657	0.0461882	0.0247335	GJA1/NRP1	2
GO:0007589	body fluid secretion	2/16	95/17913	0.00318193	0.046633	0.0249717	GJA1/CAV1	2
GO:0120162	positive regulation of cold-induced thermogenesis	2/16	97/17913	0.0033146	0.0480435	0.025727	GJA1/CAV1	2
GO_MF
ID	Description	GeneRatio	BgRatio	pvalue	p.adjust	qvalue	geneID	Count
GO:0045295	gamma-catenin binding	2/16	10/16969	3.73444e-05	0.00440664	0.00243721	PTPRK/CTNNA1	2
GO:0050998	nitric-oxide synthase binding	2/16	14/16969	7.53526e-05	0.00444581	0.00245888	CAV1/ACTB	2
GO:0004713	protein tyrosine kinase activity	3/16	120/16969	0.000180585	0.00710303	0.00392853	PEAK1/NRP1/DDR2	3
GO:0004714	transmembrane receptor protein tyrosine kinase activity	2/16	49/16969	0.000955227	0.0281792	0.0155853	NRP1/DDR2	2
GO:0019199	transmembrane receptor protein kinase activity	2/16	65/16969	0.00167473	0.0395236	0.0218596	NRP1/DDR2	2
GO:0008013	beta-catenin binding	2/16	78/16969	0.00240069	0.0472135	0.0261127	PTPRK/CTNNA1	2
GO:0019903	protein phosphatase binding	2/16	132/16969	0.00671004	0.0970065	0.0536521	STAT1/MAPK14	2
GO:0004707	MAP kinase activity	1/16	10/16969	0.00939153	0.0970065	0.0536521	MAPK14	1
GO:0030957	Tat protein binding	1/16	10/16969	0.00939153	0.0970065	0.0536521	ACTB	1
GO:0099186	structural constituent of postsynapse	1/16	10/16969	0.00939153	0.0970065	0.0536521	ACTB	1
GO:0017166	vinculin binding	1/16	11/16969	0.0103261	0.0970065	0.0536521	CTNNA1	1
GO:0019902	phosphatase binding	2/16	177/16969	0.0117938	0.0970065	0.0536521	STAT1/MAPK14	2
GO:0004708	MAP kinase kinase activity	1/16	13/16969	0.0121928	0.0970065	0.0536521	MAPK14	1
GO:0005243	gap junction channel activity	1/16	15/16969	0.0140562	0.0970065	0.0536521	GJA1	1
GO:0008143	poly(A) binding	1/16	15/16969	0.0140562	0.0970065	0.0536521	PABPC1	1
GO:0098918	structural constituent of synapse	1/16	15/16969	0.0140562	0.0970065	0.0536521	ACTB	1
GO:0005001	transmembrane receptor protein tyrosine phosphatase activity	1/16	17/16969	0.0159163	0.0970065	0.0536521	PTPRK	1
GO:0019198	transmembrane receptor protein phosphatase activity	1/16	17/16969	0.0159163	0.0970065	0.0536521	PTPRK	1
GO:0008266	poly(U) RNA binding	1/16	20/16969	0.0187003	0.0970065	0.0536521	PABPC1	1
GO:0000979	RNA polymerase II core promoter sequence-specific DNA binding	1/16	21/16969	0.0196267	0.0970065	0.0536521	STAT1	1
GO:0022829	wide pore channel activity	1/16	21/16969	0.0196267	0.0970065	0.0536521	GJA1	1
GO:0070717	poly-purine tract binding	1/16	21/16969	0.0196267	0.0970065	0.0536521	PABPC1	1
GO:0090079	translation regulator activity, nucleic acid binding	1/16	21/16969	0.0196267	0.0970065	0.0536521	PABPC1	1
GO:0008187	poly-pyrimidine tract binding	1/16	22/16969	0.0205522	0.0970065	0.0536521	PABPC1	1
GO:0051019	mitogen-activated protein kinase binding	1/16	22/16969	0.0205522	0.0970065	0.0536521	MAPK14	1
GO:0035035	histone acetyltransferase binding	1/16	26/16969	0.0242462	0.097048	0.0536751	STAT1	1
GO:0048020	CCR chemokine receptor binding	1/16	26/16969	0.0242462	0.097048	0.0536751	STAT1	1
GO:0051721	protein phosphatase 2A binding	1/16	29/16969	0.0270081	0.097048	0.0536751	STAT1	1
GO:0005164	tumor necrosis factor receptor binding	1/16	30/16969	0.0279271	0.097048	0.0536751	STAT1	1
GO:0031492	nucleosomal DNA binding	1/16	30/16969	0.0279271	0.097048	0.0536751	ACTB	1
GO:0097718	disordered domain specific binding	1/16	31/16969	0.0288453	0.097048	0.0536751	GJA1	1
GO:0001046	core promoter sequence-specific DNA binding	1/16	32/16969	0.0297626	0.097048	0.0536751	STAT1	1
GO:0045296	cadherin binding	2/16	297/16969	0.0311689	0.097048	0.0536751	STAT1/CTNNA1	2
GO:0004812	aminoacyl-tRNA ligase activity	1/16	35/16969	0.0325099	0.097048	0.0536751	TARS	1
GO:0008200	ion channel inhibitor activity	1/16	35/16969	0.0325099	0.097048	0.0536751	CAV1	1
GO:0016875	ligase activity, forming carbon-oxygen bonds	1/16	35/16969	0.0325099	0.097048	0.0536751	TARS	1
GO:0016248	channel inhibitor activity	1/16	36/16969	0.033424	0.097048	0.0536751	CAV1	1
GO:0016504	peptidase activator activity	1/16	36/16969	0.033424	0.097048	0.0536751	CAV1	1
GO:0004715	non-membrane spanning protein tyrosine kinase activity	1/16	37/16969	0.0343373	0.097048	0.0536751	PEAK1	1
GO:0048487	beta-tubulin binding	1/16	38/16969	0.0352498	0.097048	0.0536751	GJA1	1
GO:0004712	protein serine/threonine/tyrosine kinase activity	1/16	40/16969	0.0370724	0.097048	0.0536751	MAPK14	1
GO:0015026	coreceptor activity	1/16	40/16969	0.0370724	0.097048	0.0536751	NRP1	1
GO:0019894	kinesin binding	1/16	40/16969	0.0370724	0.097048	0.0536751	ACTB	1
GO:0001047	core promoter binding	1/16	42/16969	0.0388918	0.097048	0.0536751	STAT1	1
GO:0015485	cholesterol binding	1/16	42/16969	0.0388918	0.097048	0.0536751	CAV1	1
GO:0015459	potassium channel regulator activity	1/16	43/16969	0.0398003	0.097048	0.0536751	CAV1	1
GO:0032813	tumor necrosis factor receptor superfamily binding	1/16	45/16969	0.0416148	0.097048	0.0536751	STAT1	1
GO:0048156	tau protein binding	1/16	45/16969	0.0416148	0.097048	0.0536751	ACTB	1
GO:1990841	promoter-specific chromatin binding	1/16	46/16969	0.0425209	0.097048	0.0536751	STAT1	1
GO:0000049	tRNA binding	1/16	47/16969	0.0434261	0.097048	0.0536751	TARS	1
GO:0032934	sterol binding	1/16	47/16969	0.0434261	0.097048	0.0536751	CAV1	1
GO:0042379	chemokine receptor binding	1/16	47/16969	0.0434261	0.097048	0.0536751	STAT1	1
GO:0045182	translation regulator activity	1/16	48/16969	0.0443306	0.097048	0.0536751	PABPC1	1
GO:0003779	actin binding	2/16	361/16969	0.0444966	0.097048	0.0536751	CTNNA1/AFAP1	2
GO:0031491	nucleosome binding	1/16	49/16969	0.0452342	0.097048	0.0536751	ACTB	1
GO:0048365	Rac GTPase binding	1/16	51/16969	0.0470391	0.0991182	0.05482	CAV1	1

## Sheet: GSEA_Transcriptome
GSEA of Transcriptome T (HS-5 Lyn-KO vs. Lyn-WT)
ID	Description	setSize	enrichmentScore	NES	pvalue	p.adjust	qvalues	rank	leading_edge	core_enrichment
HALLMARK_UV_RESPONSE_DN	HALLMARK_UV_RESPONSE_DN	138	-0.564181	-1.97632	0.000124008	0.00124008	0.000965957	2705	tags=41%, list=14%, signal=35%	NOTCH2/MMP16/TGFBR2/PIAS3/NR3C1/ANXA4/YTHDC1/MAGI2/DUSP1/ZMIZ1/CDC42BPA/RASA2/DLC1/MRPS31/MAPK14/ATXN1/PIK3R3/CAV1/ATRX/ATP2B1/INSIG1/SLC7A1/ATP2C1/HAS2/ATP2B4/AGGF1/PIK3CD/BDNF/CACNA1A/SMAD3/SRI/NRP1/PLPP3/AMPH/FYN/ACVR2A/PLCB4/CDON/GJA1/VLDLR/ITGB3/PDGFRB/COL1A2/RBPMS/GCNT1/PTGFR/COL3A1/NFIB/TGFBR3/MGLL/ADD3/TFPI/EFEMP1/MAP1B/LTBP1
HALLMARK_HYPOXIA	HALLMARK_HYPOXIA	193	-0.527908	-1.91706	0.000118554	0.00124008	0.000965957	2279	tags=28%, list=12%, signal=25%	DUSP1/PPFIA4/PPP1R3C/P4HA1/ALDOC/PNRC1/PLAC8/ANKZF1/AK4/GBE1/CAV1/PFKFB3/NFIL3/BNIP3L/BCL2/KDM3A/DCN/KIF5A/NEDD4L/UGP2/JUN/PDK3/PGK1/HK2/TPBG/FAM162A/GPC4/RBPJ/LOX/AMPD3/CSRP2/P4HA2/VLDLR/PAM/MXI1/VEGFA/LXN/KLF7/SRPX/PGM1/NDRG1/DDIT4/IL6/DTNA/PDK1/CA12/STC1/TMEM45A/RORA/TES/GPC3/BGN/ACKR3
HALLMARK_EPITHELIAL_MESENCHYMAL_TRANSITION	HALLMARK_EPITHELIAL_MESENCHYMAL_TRANSITION	197	-0.507181	-1.8454	0.000118217	0.00124008	0.000965957	1317	tags=28%, list=7%, signal=27%	ITGB1/SAT1/EFEMP2/FSTL3/JUN/INHBA/BDNF/MATN3/PDLIM4/GLIPR1/TAGLN/PTX3/LOX/FAS/TGFB1/WIPF1/LOXL1/LAMA3/ACTA2/IL32/PMEPA1/NID2/WNT5A/GJA1/PRRX1/ITGB3/PDGFRB/COL1A2/SLIT2/VEGFA/SPOCK1/ITGAV/CTHRC1/SNTB1/FN1/ABI3BP/THBS2/ANPEP/FBN1/IL6/VCAN/CAPG/COL3A1/SLIT3/TGFBR3/MATN2/FAP/CXCL1/GPX7/MMP2/ADAM12/CXCL6/LRRC15/CXCL8/BGN
HALLMARK_TNFA_SIGNALING_VIA_NFKB	HALLMARK_TNFA_SIGNALING_VIA_NFKB	197	-0.488585	-1.77773	0.000118217	0.00124008	0.000965957	2105	tags=27%, list=11%, signal=25%	IER2/PNRC1/ID2/GEM/GADD45A/SPSB1/DENND5A/RHOB/TNIP1/KLF9/ATP2B1/PFKFB3/RCAN1/NFIL3/GFPT2/ZC3H12A/SAT1/NR4A2/LAMB3/EGR1/JUN/INHBA/JUNB/PDE4B/SMAD3/BCL2A1/PLPP3/DNAJB4/PTX3/PMEPA1/TANK/NFKBIA/SERPINB2/CSF2/TNFAIP6/SOD2/VEGFA/SERPINB8/IL1B/LIF/IL1A/KYNU/IL6/CXCL2/PLAU/DRAM1/PTGS2/CXCL1/CXCL3/CCL20/CXCL6/CCL2/ACKR3
HALLMARK_INFLAMMATORY_RESPONSE	HALLMARK_INFLAMMATORY_RESPONSE	199	-0.474429	-1.72818	0.00011805	0.00124008	0.000965957	1682	tags=20%, list=9%, signal=18%	IL1R1/ATP2B1/PVR/SLC7A1/ATP2C1/HAS2/INHBA/PDE4B/SRI/TPBG/CD70/RNF144B/TNFSF15/IFNAR1/SGMS2/IRAK2/SLC11A2/FPR1/ACVR2A/BEST1/LYN/NFKBIA/ITGB3/TNFAIP6/P2RX7/IL1B/LIF/IL1A/IL6/CSF3/CCL7/BDKRB1/CCL20/GPC3/CXCL6/CXCL8/PDPN/CCL2
HALLMARK_APOPTOSIS	HALLMARK_APOPTOSIS	160	-0.440483	-1.56766	0.00268719	0.0149288	0.0116288	2124	tags=25%, list=11%, signal=22%	PLPPR4/WEE1/PLCB2/PMAIP1/LUM/GADD45A/RHOB/CLU/GSTM1/AIFM3/CAV1/BRCA1/BNIP3L/SATB1/DCN/F2R/SAT1/JUN/LGALS3/PPP2R5B/CASP8/FAS/IGFBP6/DNAJC3/XIAP/ROCK1/BID/PDGFRB/SOD2/PTK2/IL1B/IL1A/CYLD/IL6/TXNIP/TGFBR3/FEZ1/MMP2/BGN
HALLMARK_MYC_TARGETS_V1	HALLMARK_MYC_TARGETS_V1	197	0.321682	1.40497	0.00259235	0.0149288	0.0116288	4338	tags=37%, list=22%, signal=29%	PHB2/CCT5/PABPC4/EIF2S1/ERH/PABPC1/RPL14/CDK4/RPS5/EIF3D/GOT2/PHB/RPS10/SRM/RUVBL2/ODC1/FBL/CDC20/PSMD3/AIMP2/RPL18/RRP9/HSPD1/SNRPD2/NCBP2/FAM120A/BUB3/IMPDH2/KARS/POLE3/LSM7/NOLC1/PSMC4/RSL1D1/EIF4H/HSP90AB1/HDGF/EIF3B/RPLP0/PSMD8/PRPF31/TUFM/SET/G3BP1/KPNA2/PSMA7/PSMB2/PSMC6/SF3A1/RNPS1/ABCE1/TYMS/C1QBP/EEF1B2/XRCC6/RAD23B/DDX21/CYC1/HNRNPA1/GLO1/MCM5/U2AF1/PRDX3/CCT7/RPS3/MCM2/CDC45/CDK2/NOP5…
HALLMARK_OXIDATIVE_PHOSPHORYLATION	HALLMARK_OXIDATIVE_PHOSPHORYLATION	183	0.333772	1.43918	0.00306373	0.0153186	0.0119324	3937	tags=38%, list=20%, signal=30%	MRPS30/MTRR/PHB2/NDUFS6/PDP1/NNT/ATP6V1D/NDUFA9/SDHA/LDHB/COX15/TIMM50/ATP6V0C/LRPPRC/ATP1B1/GOT2/OAT/BAX/ECI1/RETSAT/FXN/ATP6V1G1/COX8A/MRPS11/MDH2/POR/OXA1L/ATP6V1E1/SLC25A6/TIMM9/ECHS1/NDUFB8/CYB5R3/NDUFC1/IDH3B/NDUFS7/TIMM10/ATP6V1F/MRPL11/MRPL34/AFG3L2/IDH3A/ACADSB/MRPS12/NDUFS8/GPX4/NDUFS4/SDHC/SLC25A11/ATP6V0E1/SLC25A5/SLC25A4/HSD17B10/ATP6AP1/GRPEL1/SDHB/PMPCA/ACAA1/UQCR11/UQCRFS1/MAOB/GL…
HALLMARK_MYC_TARGETS_V2	HALLMARK_MYC_TARGETS_V2	57	0.445681	1.58516	0.0119986	0.0545392	0.0424832	4129	tags=44%, list=21%, signal=35%	NOP2/SLC19A1/NIP7/CDK4/PHB/SRM/AIMP2/RRP9/HSPD1/NOC4L/RCL1/NOLC1/PPRC1/PUS1/TCOF1/GRWD1/MRTO4/MYBBP1A/TMEM97/DCTPP1/MCM5/IPO4/BYSL/WDR74/NOP56
HALLMARK_INTERFERON_GAMMA_RESPONSE	HALLMARK_INTERFERON_GAMMA_RESPONSE	197	0.407126	1.77816	0.000648088	0.0046292	0.0036059	1816	tags=30%, list=9%, signal=28%	OAS2/IFI44L/BST2/IFIT1/ST3GAL5/CCL5/IFIT2/CXCL10/SAMHD1/USP18/IFIT3/IRF7/OAS3/IFI27/ISG15/HERC6/ST8SIA4/LY6E/IRF9/UPP1/STAT1/OASL/LGALS3BP/DDX60/LAP3/IFIH1/TRIM14/DHX58/IFITM3/PARP12/MX2/IFITM2/BATF2/ARID5B/IDO1/PARP14/PLSCR1/MYD88/CXCL11/HELZ2/PFKP/RTP4/EIF2AK2/XAF1/RBCK1/LATS2/SOCS3/UBE2L6/PIM1/STAT3/APOL6/BTG1/DDX58/MX1/PSMA3/MVP/VAMP5/OGFR/SP110/TOR1B
HALLMARK_INTERFERON_ALPHA_RESPONSE	HALLMARK_INTERFERON_ALPHA_RESPONSE	94	0.597181	2.33035	0.00041841	0.00348675	0.002716	1797	tags=43%, list=9%, signal=39%	IFI44L/BST2/IFIT2/IFITM1/CXCL10/USP18/CCRL2/IFIT3/IRF7/IFI27/ISG15/HERC6/LY6E/IRF9/OASL/LGALS3BP/DDX60/LAP3/IFIH1/TRIM14/DHX58/IFITM3/PARP12/IFITM2/BATF2/PARP14/PLSCR1/CXCL11/HELZ2/RTP4/EIF2AK2/PARP9/PROCR/UBE2L6/LPAR6/MX1/PSMA3/MVB12A/OGFR/SP110
GSEA of CoCultured Transcriptome Tc (HS-5 Lyn-KO vs. Lyn-WT)
ID	Description	setSize	enrichmentScore	NES	pvalue	p.adjust	qvalues	rank	leading_edge	core_enrichment
HALLMARK_INTERFERON_ALPHA_RESPONSE	HALLMARK_INTERFERON_ALPHA_RESPONSE	96	0.78459	2.65378	0.000262674	0.00380865	0.00328747	2925	tags=78%, list=16%, signal=66%	IFI27/GMPR/OAS1/IFITM1/BST2/IFI44L/SAMD9/SAMD9L/BATF2/RTP4/ISG15/IRF7/IFIT2/HERC6/C1S/USP18/IFIH1/PARP9/IFIT3/IFI35/LPAR6/DHX58/CD74/HELZ2/PARP14/EPSTI1/LAP3/IRF9/TRIM14/ISG20/IFITM3/IFI30/CXCL10/LY6E/IRF1/NCOA7/SP110/PLSCR1/NMI/OASL/CCRL2/DDX60/PARP12/PNPT1/TAP1/TDRD7/UBE2L6/CXCL11/IFITM2/EIF2AK2/CMPK2/TRIM21/RSAD2/TENT5A/TRIM5/ADAR/SELL/LGALS3BP/MX1/SLC25A28/TRAFD1/STAT2/IFI44/GBP4/IL7/PSMB9/CS…
HALLMARK_INTERFERON_GAMMA_RESPONSE	HALLMARK_INTERFERON_GAMMA_RESPONSE	182	0.57623	2.11606	0.000304692	0.00380865	0.00328747	2208	tags=51%, list=12%, signal=45%	VCAM1/IFI27/IL2RB/TNFSF10/BST2/IDO1/CD38/IFI44L/OAS2/XAF1/IL18BP/IFIT1/SAMD9L/BATF2/RTP4/ISG15/IRF7/IFIT2/SOCS1/OAS3/HERC6/SAMHD1/C1S/CCL5/CD69/USP18/IFIH1/IFIT3/CXCL9/MX2/STAT1/IFI35/DHX58/C1R/CD74/HELZ2/PARP14/STAT4/EPSTI1/LAP3/APOL6/IRF9/TRIM14/ISG20/IFITM3/IFI30/CXCL10/LY6E/ST3GAL5/IRF1/SP110/PLSCR1/NMI/OASL/DDX58/DDX60/PARP12/PNPT1/TAP1/TDRD7/RNF213/UBE2L6/CXCL11/SECTM1/PTPN6/IFITM2/EIF2AK2/…
HALLMARK_EPITHELIAL_MESENCHYMAL_TRANSITION	HALLMARK_EPITHELIAL_MESENCHYMAL_TRANSITION	184	-0.55796	-1.84587	0.000149031	0.00380865	0.00328747	2162	tags=34%, list=12%, signal=31%	FSTL1/ECM2/FZD8/MMP14/GLIPR1/EFEMP2/THY1/SLIT2/TNC/FAP/TGFB1/TGFBR3/CCN1/FBLN5/TFPI2/PTX3/PRRX1/PDGFRB/TPM2/TAGLN/COL1A1/CTHRC1/SNTB1/MYL9/LOXL1/FSTL3/VIM/CCN2/IL6/COL5A3/BDNF/PCOLCE2/MMP1/APLP1/SPOCK1/MATN3/VCAN/MMP2/CXCL8/PTHLH/LAMA3/THBS2/ANPEP/COL3A1/COL1A2/WIPF1/ABI3BP/CAPG/MMP3/MATN2/GPX7/ADAM12/LRRC15/COL8A2/FOXC2/COL11A1/SLIT3/PVR/TNFRSF11B/CXCL6/PMEPA1/BGN/CXCL1
HALLMARK_MYC_TARGETS_V1	HALLMARK_MYC_TARGETS_V1	199	-0.51308	-1.7118	0.000296252	0.00380865	0.00328747	6691	tags=71%, list=37%, signal=46%	KPNA2/SRSF3/EIF4H/TYMS/EIF3J/HNRNPR/CDK4/EIF4E/PCBP1/MAD2L1/GOT2/TRA2B/DDX21/CBX3/PABPC1/RPS2/CCNA2/PSMD7/CDK2/MRPS18B/PSMB2/XRCC6/PCNA/PSMD3/HSP90AB1/EIF4G2/VDAC3/KARS1/RPS5/PSMB3/TRIM28/NCBP1/CYC1/SNRPD1/GSPT1/CSTF2/SRPK1/GLO1/TOMM70/SNRPD2/HPRT1/HNRNPD/MCM5/PSMD1/RPL34/NOP56/MCM7/RACK1/AP3S1/ILF2/YWHAE/APEX1/YWHAQ/PSMD8/HNRNPA2B1/RRP9/CDC45/NAP1L1/CLNS1A/ACP1/RPL18/PRDX3/SRSF1/PSMA7/RRM1/PSMA1…
HALLMARK_GLYCOLYSIS	HALLMARK_GLYCOLYSIS	178	-0.488369	-1.60971	0.00104213	0.0104213	0.00899524	1116	tags=7%, list=6%, signal=7%	HK2/VLDLR/STC1/ME2/VCAN/GUSB/CHST1/DPYSL4/LDHC/CHST6/GPC4/GPC3/HS6ST2
HALLMARK_MYC_TARGETS_V2	HALLMARK_MYC_TARGETS_V2	57	-0.566305	-1.5921	0.0125645	0.0935374	0.0807376	5800	tags=75%, list=32%, signal=52%	NIP7/MPHOSPH10/MAP3K6/GRWD1/WDR43/SLC19A1/RCL1/MCM5/NOP56/WDR74/LAS1L/UTP20/MYBBP1A/PUS1/RRP9/PLK1/BYSL/PES1/TBRG4/MYC/DUSP2/IPO4/NDUFAF4/HSPD1/NPM1/DCTPP1/AIMP2/EXOSC5/TFB2M/FARSA/HSPE1/PRMT3/MRTO4/NOP16/PA2G4/RABEPK/SRM/IMP4/PPAN/UNG/SORD/HK2/SLC29A2
HALLMARK_HYPOXIA	HALLMARK_HYPOXIA	182	-0.433545	-1.43259	0.0130952	0.0935374	0.0807376	1205	tags=19%, list=7%, signal=18%	TMEM45A/GBE1/NEDD4L/MT2A/GAA/TPBG/GCK/PGK1/HOXB9/AMPD3/CCN1/DTNA/PGM1/CCN2/IL6/PDK1/HK2/BCL2/SRPX/VLDLR/RORA/STC1/NCAN/CAV1/INHA/ALDOC/KIF5A/TES/DPYSL4/LDHC/ACKR3/LARGE1/BGN/GPC4/GPC3

## Sheet: murin Fibroblasts
GO MF
ID	Description	GeneRatio	BgRatio	pvalue	p.adjust	qvalue	geneID	Count
GO:0019865	immunoglobulin binding	8/461	25/28275	3.98613e-09	2.62288e-06	1.88397e-06	Fcgr4/Fcgr3/Fcgr2b/Fcer1g/Ms4a1/Fcgr1/Fcamr/Fcer2a	8
GO:0050839	cell adhesion molecule binding	22/461	307/28275	8.5277e-09	2.80561e-06	2.01523e-06	Madcam1/Sema7a/Lama3/Itgb4/Lyn/Nrg1/Cdh22/Mfge8/Igsf9/Cd200r1/Itga2/S1pr3/Il1b/Gfra1/Fn1/Ccn3/Dsg2/Itgad/Cdh2/Dscaml1/Lama5/Nphs1	22
GO:0008201	heparin binding	16/461	170/28275	2.17604e-08	4.37216e-06	3.14046e-06	Cxcl13/Pla2g2d/Col13a1/Ager/Colq/Adamts15/Fgfr2/Igfals/Rtn4r/Lamc2/Fn1/Ccn3/Aoc1/Liph/Serpina10/Serpine2	16
GO:0005201	extracellular matrix structural constituent	15/461	150/28275	2.65785e-08	4.37216e-06	3.14046e-06	Lama3/Col13a1/Colq/Mfge8/Srpx2/Lamc2/Mfap4/Fn1/Prg2/Col22a1/Col6a4/Lama5/Fbln2/Lamb3/Col9a2	15
GO:0005178	integrin binding	15/461	155/28275	4.13422e-08	5.44063e-06	3.90792e-06	Madcam1/Sema7a/Lama3/Itgb4/Lyn/Nrg1/Mfge8/Itga2/S1pr3/Il1b/Gfra1/Fn1/Ccn3/Itgad/Lama5	15
GO:0140375	immune receptor activity	14/461	136/28275	5.36147e-08	5.87615e-06	4.22075e-06	Cr2/Fcgr4/Fcgr3/Gfra2/H2-Eb2/Fcgr2b/Fcer1g/Fpr2/Cxcr5/Ccr9/Csf2rb/Fpr1/Fcgr1/Ccr7	14
GO:0005539	glycosaminoglycan binding	18/461	233/28275	6.25122e-08	5.87615e-06	4.22075e-06	Cxcl13/Pla2g2d/Col13a1/Ager/Colq/Adamts15/Fgfr2/Igfals/Rtn4r/Lamc2/Hapln3/Fn1/Ccn3/Aoc1/Liph/Hmmr/Serpina10/Serpine2	18
GO:1901681	sulfur compound binding	18/461	284/28275	1.16655e-06	9.5949e-05	6.89187e-05	Cxcl13/Pla2g2d/Grem1/Col13a1/Ager/Colq/Adamts15/Fgfr2/Igfals/Rtn4r/Lamc2/Fn1/Ccn3/Aoc1/Pcx/Liph/Serpina10/Serpine2	18
GO:0015267	channel activity	23/461	482/28275	5.31334e-06	0.000342311	0.000245877	Cacna2d3/Hvcn1/Marcksl1/Lrrc8b/Gja4/Apol7c/Cacna1b/Chrna2/Kcnma1/Chrnb4/Tmem150c/Cacng3/Cacna1a/Rhag/Cnga3/Kcnh2/Kcnc1/Scn8a/Aqp4/Scn4b/Gabra2/Lrrc26/Gabrg1	23
GO:0022803	passive transmembrane transporter activity	23/461	482/28275	5.31334e-06	0.000342311	0.000245877	Cacna2d3/Hvcn1/Marcksl1/Lrrc8b/Gja4/Apol7c/Cacna1b/Chrna2/Kcnma1/Chrnb4/Tmem150c/Cacng3/Cacna1a/Rhag/Cnga3/Kcnh2/Kcnc1/Scn8a/Aqp4/Scn4b/Gabra2/Lrrc26/Gabrg1	23
GO:0008146	sulfotransferase activity	8/461	60/28275	5.72252e-06	0.000342311	0.000245877	Gal3st2/Chst8/Chst2/Sult1e1/Chst10/Gal3st2c/Chst3/Gal3st3	8
GO:0022836	gated channel activity	18/461	323/28275	7.08202e-06	0.00038833	0.000278932	Cacna2d3/Hvcn1/Marcksl1/Cacna1b/Chrna2/Kcnma1/Chrnb4/Tmem150c/Cacng3/Cacna1a/Cnga3/Kcnh2/Kcnc1/Scn8a/Scn4b/Gabra2/Lrrc26/Gabrg1	18
GO:0005216	ion channel activity	21/461	438/28275	1.26454e-05	0.000640051	0.000459739	Cacna2d3/Hvcn1/Marcksl1/Lrrc8b/Apol7c/Cacna1b/Chrna2/Kcnma1/Chrnb4/Tmem150c/Cacng3/Cacna1a/Rhag/Cnga3/Kcnh2/Kcnc1/Scn8a/Scn4b/Gabra2/Lrrc26/Gabrg1	21
GO:0023026	MHC class II protein complex binding	4/461	13/28275	4.43767e-05	0.00197371	0.00141769	H2-Eb2/H2-DMb2/H2-Ob/H2-Oa	4
GO:0019838	growth factor binding	11/461	153/28275	4.49935e-05	0.00197371	0.00141769	Cxcl13/Itgb4/Hap1/Fgfr2/Igfals/Srpx2/Chrdl1/Ccn3/Acvr1c/Htra4/Wfikkn2	11
GO:0016782	transferase activity, transferring sulphur-containing groups	8/461	80/28275	4.88013e-05	0.00200695	0.00144156	Gal3st2/Chst8/Chst2/Sult1e1/Chst10/Gal3st2c/Chst3/Gal3st3	8
GO:0004867	serine-type endopeptidase inhibitor activity	10/461	130/28275	5.6191e-05	0.00217492	0.00156221	Spint2/Serpina1b/Wfdc17/Serpina1e/Serpina12/Wfikkn2/Serpina1c/Serpina11/Serpina10/Serpine2	10
GO:0005244	voltage-gated ion channel activity	12/461	192/28275	8.03476e-05	0.00292411	0.00210035	Cacna2d3/Hvcn1/Marcksl1/Cacna1b/Kcnma1/Cacng3/Cacna1a/Kcnh2/Kcnc1/Scn8a/Scn4b/Lrrc26	12
GO:0022832	voltage-gated channel activity	12/461	193/28275	8.44349e-05	0.00292411	0.00210035	Cacna2d3/Hvcn1/Marcksl1/Cacna1b/Kcnma1/Cacng3/Cacna1a/Kcnh2/Kcnc1/Scn8a/Scn4b/Lrrc26	12
GO:0045499	chemorepellent activity	5/461	29/28275	9.69149e-05	0.0031885	0.00229025	Sema7a/Nrg1/Sema3g/Flrt3/Sema3b	5
GO:0016709	oxidoreductase activity, acting on paired donors, with incorporation or reduction of molecular oxygen, NAD(P)H as one donor, and incorporation of one atom of oxygen	7/461	67/28275	0.000109485	0.00343054	0.00246411	Cyp51/Akr1cl/Sqle/Ch25h/Nos1/Msmo1/Kmo	7
GO:0022843	voltage-gated cation channel activity	10/461	142/28275	0.000117854	0.00352492	0.0025319	Cacna2d3/Hvcn1/Marcksl1/Cacna1b/Kcnma1/Cacng3/Cacna1a/Kcnh2/Kcnc1/Lrrc26	10
GO:0005261	cation channel activity	16/461	333/28275	0.000131148	0.00375197	0.00269498	Cacna2d3/Hvcn1/Marcksl1/Cacna1b/Chrna2/Kcnma1/Chrnb4/Cacng3/Cacna1a/Rhag/Cnga3/Kcnh2/Kcnc1/Scn8a/Scn4b/Lrrc26	16
GO:0030507	spectrin binding	5/461	33/28275	0.000183577	0.00503307	0.00361518	Sptbn5/Add2/Ank2/Nphs1/Ank1	5
GO:0030246	carbohydrate binding	14/461	277/28275	0.000203156	0.00534706	0.00384071	Clec4a3/Galnt16/Galnt6/H2-Eb2/Clec4a1/Siglece/Cd22/Enpp2/Klra2/Prg2/Clec4a2/P4ha3/Clec4b1/Fcer2a	14
GO:0005416	amino acid:cation symporter activity	4/461	20/28275	0.000274678	0.00695146	0.00499313	Slc38a1/Slc6a20a/Slc1a2/Slc36a2	4
GO:0005516	calmodulin binding	11/461	192/28275	0.000335421	0.00817433	0.0058715	Syt1/Marcksl1/Ttn/Sntb1/Esrrg/Nos1/Cacna1a/Camk2a/Add2/Syt7/Pde1b	11
GO:0050840	extracellular matrix binding	6/461	58/28275	0.000359339	0.00844446	0.00606553	Adgrg6/Adamts15/Itga2/Ache/Dmp1/Fbln2	6

## Sheet: IPA_Trans_Upstream Analysis
IPA-Upstream Regulators of Transcriptome (HS-5 Lyn-WT vs. Lyn-KO)
Upstream Regulator	Expr Log Ratio	Molecule Type	Predicted Activation State	Activation z-score	p-value of overlap	Target molecules in dataset	Mechanistic Network
CG		complex	Inhibited	-3.02	5.16e-06	CCL2,CCL20,CEP170,CXCL8,CYP1B1,IL13RA2,MMP2,PDGFC,PLAU,STC1,STEAP1	CG,JUN,NFkB (complex),RELA
NFkB (complex)		complex	Inhibited	-2.779	0.00314	CCL2,CCL20,CXCL6,CXCL8,FABP5,IL13RA2,MMP2,PLAU	Ap1,IL1B,JUN,NFKB1,NFkB (complex),RELA,SMAD4,STAT3,TGFB1,TNF
IL1B	-0.84	cytokine	Inhibited	-2.615	0.000247	CCL2,CCL20,CXCL5,CXCL6,CXCL8,DPP4,FABP5,PTGFR,SEMA3A,THBS1	Ap1,ERK,FOSL1,IL1B,JUN,NFKB1,NFkB (complex),PTGS2,RELA,SMARCA4,STAT3
TNF	0.326	cytokine	Inhibited	-2.365	0.00326	ADGRG6,CCL2,CCL20,CXCL5,CXCL8,DPP4,IL7R,IRAK3,MMP2,PDPN,PLAU,SNAI1	Ap1,JUN,NFKB1,NFkB (complex),PTGS2,RELA,STAT3,TNF
JUN	-0.448	transcription regulator	Inhibited	-2.34	8.52e-06	ANKRD1,CCL2,CCL20,CXCL5,CXCL8,IL7R,LTBP1,MMP2,PDK1,XYLT1	Ap1,JUN,NFkB (complex),RELA
IL17A	0.151	cytokine	Inhibited	-2.227	0.000755	CCL2,CCL20,CXCL5,CXCL6,CXCL8	FOSL1,IL17A,IL1B,JUN,NFKB1,NFkB (complex),RELA,SMARCA4,STAT3,TNF
PI3K (family)		group	Inhibited	-2.138	0.00339	AKR1C1/AKR1C2,CCL2,CXCL8,MMP2,THBS1	Ap1,ERK,EZH2,FOSL1,HIF1A,IRF3,NFKB1,NFkB (complex),P38 MAPK,PI3K (family),SMARCA4,STAT3,TP53
TP53	-0.093	transcription regulator	Inhibited	-2.058	2.54e-05	CXCL8,CYFIP2,DRAM1,DUSP4,EDA2R,GAL3ST4,IGFBP7,LTBP1,MMP2,MOCOS,MYO10,PAPPA,PDK1,RRAD,SNAI1,TCEA3,THBS1,VCAN,YPEL3,ZNF24	EZH2,HIF1A,MET,STAT3,TP53,TP73
TP73	-0.193	transcription regulator	Inhibited	-2.054	0.000334	CCL2,DHRS3,DRAM1,LTBP1,PDK1,SNAI1,THBS1,UBL3	HIF1A,TP53,TP73
Jnk		group		-1.998	0.012	CCL2,CXCL8,MMP2,VCAN
PTGS2	-1.503	enzyme		-1.992	0.00233	CCL2,CXCL5,CXCL8,MMP2	Akt,EZH2,JUN,NFkB (complex),PTGS2,RELA,STAT3
GAPDH	0.256	enzyme		-1.982	0.00031	CCL2,CCL20,IFI6,SPP1
IL1A	-0.901	cytokine		-1.949	0.00195	CCL2,CCL20,CXCL5,CXCL8,PLAU	FOS,IL1A,JUN,NFkB (complex),PTGS2,RELA
TLR4	0.936	transmembrane receptor		-1.923	0.00947	CCL2,CCL20,CXCL8,IRAK3	FOSL1,JUN,NFKB1,NFkB (complex),RELA,SMARCA4,STAT3,TLR4,TNF
P38 MAPK		group		-1.831	0.00475	CCL2,COL3A1,CXCL8,MMP2,RRAD,SNAI1	Akt,EZH2,JUN,MET,NFKB1,NFkB (complex),P38 MAPK,PTGS2,RELA,STAT3,TGFB1,TNF
STAT3	0.288	transcription regulator		-1.767	0.000346	CCL2,CCL20,CCNC,CXCL6,CXCL8,MMP2,PDK1,SNAI1,VCAN	Akt,EZH2,GSK3B,IL17A,JUN,NFKB1,NFkB (complex),RELA,STAT3,TNF
ERK		group		-1.616	0.004	CCL2,CXCL8,MMP2,THBS1,VCAN	Ap1,ERK,FOSL1,GSK3B,JUN,NFKB1,NFkB (complex),RELA,SMARCA4,STAT3,TNF
ERK1/2		group		-1.523	0.0124	CCL2,COL3A1,CXCL8,MMP2,SNAI1
TLR7	0.162	transmembrane receptor		-1.457	0.00168	CCL2,CCL20,CXCL8,KCNH1,PLAU	IL1B,JUN,NFKB1,NFkB (complex),RELA,STAT3,TLR7,TNF
TGFB1	-0.569	growth factor		-1.405	5.63e-09	AKR1C1/AKR1C2,ANKRD1,BGN,CCL2,COL3A1,CXCL8,FAP,IL13RA2,LTBP1,MMP2,MYO10,PLAU,SEMA3A,SNAI1,TGFBI,THBS1,TWIST2,VCAN,XYLT1	Akt,Ap1,ERK,EZH2,JUN,NFkB (complex),P38 MAPK,RELA,STAT3,TGFB1,TP53
GSTO1	0.113	enzyme		-1.342	0.000471	DUSP4,IFI6,SEL1L3,SEMA3A,THBS1
EHF	-0.164	transcription regulator		-1.342	0.000804	ANPEP,CCL20,CRABP2,KLF5,TFPI
CD36	0.147	transmembrane receptor		-1.342	5.84e-05	CCL20,CXCL5,CXCL6,IGFBP7,PLAU
HGF	0.042	growth factor		-1.309	0.00369	CCL2,CXCL8,MMP2,PLAU,THBS1	Ap1,ERK,HGF,HIF1A,IRF3,JUN,NFKB1,NFkB (complex),P38 MAPK,PI3K (family),RELA,STAT3,TP53
EWSR1-FLI1		fusion gene/product		-1.287	0.00102	COL3A1,LIMCH1,PDGFRL,S1PR1,THBS1
HIF1A	-0.17	transcription regulator		-1.195	0.0025	CXCL8,MMP2,PDK1,PIM2,SNAI1,SRD5A1,THBS1,TMEM45A	EZH2,FOSL1,HIF1A,NFKB1,NFkB (complex),SMARCA4,STAT3,TP53,TP73
BRD4	0.009	kinase		-1.195	0.000489	CXCL5,CXCL8,PDGFC,PIM2,PLAU,SPP1,THBS1
CAMP	-0.038	other		-1.137	0.00165	CCL2,CCL20,CXCL8,SNAI1	Ap1,CAMP,IL1B,JUN,NFKB1,NFkB (complex),P38 MAPK,RELA,STAT3,TNF,TP53
EZH2	-0.368	transcription regulator		-1.103	0.0044	ACKR3,CXCL8,CYP1B1,JAM2,MMP2,PIM2,SNAI1
FOS	-0.093	transcription regulator		-1.091	0.00205	CCL2,CCL20,CXCL8,LTBP1,SNAI1	Ap1,FOS,JUN,NFkB (complex),RELA
NFKB1	-0.222	transcription regulator		-1.064	0.00588	ANKRD1,CCL2,CCL20,CXCL8,PLAU	FOSL1,IL12 (complex),JUN,NFKB1,NFkB (complex),RELA,SMARCA4,STAT3
SPP1	1.392	cytokine		-1.014	0.00549	CCL2,MMP2,PLAU,SNAI1	Ap1,GLI1,JUN,NFKB1,NFkB (complex),P38 MAPK,RELA,SPP1,STAT3,TGFB1,TNF,TP53
PDGF BB		complex		-1	0.0073	CCL2,CXCL8,PLAU,THBS1	Ap1,ERK,NFkB (complex),PDGF BB,STAT3
ITGB1	-0.404	transmembrane receptor		-0.956	0.000274	CCL2,CXCL8,PLAU,SNAI1	Ap1,FOSL1,GLI1,GSK3B,ITGB1,JUN,NFKB1,NFkB (complex),P38 MAPK,RELA,SMARCA4,SPP1,STAT3,TGFB1,TP53
WBP2	0.059	transcription regulator		-0.816	0.00216	COLEC12,CXCL8,KRTAP2-1,KRTAP2-3/KRTAP2-4,MTMR1,PLPPR2
RELA	0.184	transcription regulator		-0.771	0.00628	ANKRD1,ARHGDIB,CCL2,CCL20,CXCL5,CXCL8,PLAU	Ap1,HGF,JUN,NFKB1,NFkB (complex),RELA,RIPK1,STAT3,TNF
PRKCD	-0.072	kinase		-0.762	0.0391	CCL20,CXCL8,KLF5,MMP2
FOSL1	0.242	transcription regulator		-0.6	3.52e-07	ANKRD1,CXCL8,MAP1B,MMP2,SNAI1,THBS1	Ap1,FOSL1
PGR	0.273	ligand-dependent nuclear receptor		-0.562	0.00659	CXCL8,HPCAL1,KLF5,MFAP5,PLAU,VCAN
26s Proteasome		complex		-0.521	0.0134	CCL2,CXCL8,S1PR1,SNAI1
IL4	-0.029	cytokine		-0.405	0.0264	CCL2,CCL20,CXCL8,IL13RA2
TGM2	0.547	enzyme		-0.289	0.0165	CCL2,CXCL8,IFI6,MMP2,SPP1,THBS1
TP63	-0.219	transcription regulator		-0.277	0.0453	BDKRB2,CXCL8,IGFBP7,PLAU,SNAI1,THBS1
IL6	-1.062	cytokine		-0.218	0.0492	CCL2,MMP2,PLAU,THBS1
Akt		group		-0.176	0.00226	ANKRD1,COL3A1,CXCL8,MMP2,SNAI1	Akt,Ap1,EZH2,FOSL1,GSK3B,JUN,NFKB1,NFkB (complex),RELA,SMARCA4,STAT3
TREM1	-0.079	transmembrane receptor		-0.152	5.05e-05	ACKR3,CCL20,CXCL5,CXCL8,DUSP4,PIM2,RRAD,SPP1,THBS1	IL1B,JUN,NFKB1,NFkB (complex),RELA,STAT3,TREM1
NEUROG1	-0.08	transcription regulator		0	2.88e-05	ADD3,ASS1,COL3A1,FAP,PAPPA,THBS1
PDLIM2	0.423	other		0	0.000263	ALX1,CCL20,CXCL8,HACD4,PRR16,YPEL3
SMAD4	-0.663	transcription regulator		0.192	0.000939	CCL20,CXCL6,FAP,IRAK3,SNAI1,THBS1
RARA	0.107	ligand-dependent nuclear receptor		0.277	4.92e-06	CA12,CCNC,CRABP2,CXCL5,CXCL8,LIFR,MAP1B,PIK3C3,SPP1,UBL3,ZNF24
ZEB1	-0.116	transcription regulator		0.277	8.18e-05	ANKRD1,MAP1B,PLAU,TGFBI,THBS1
OGA	-0.537	enzyme		0.333	0.000449	AIFM2,CXCL6,CXCL8,CYFIP2,MYO10,PDK1,PLAU,TGFBR3,THBS1	HIF1A,OGA,TP53,TP73
CDK19	-0.711	kinase		0.447	0.00588	CXCL8,CYFIP2,DRAM1,FADS2,KLF5
CLOCK	-0.273	transcription regulator		0.447	0.00567	MOXD1,SRD5A1,THBS1,UBL3,VSTM4
IL13	0.118	cytokine		0.525	4.39e-08	ACKR3,CCL2,CCL20,CXCL5,CXCL8,FADS2,FEZ1,IL13RA2,IRAK3,PDGFC,PLXNC1,RPS6KA2,THBS1	IL13,IL1B,JUN,NFKB1,NFkB (complex),RELA,STAT3
CLDN7	0.107	other		0.655	0.00021	ARHGDIB,CA12,CCL20,CXCL8,IFI6,IGFBP7,MMP2	CLDN7,NFkB (complex),RELA
STK11	-0.108	kinase		0.733	0.000242	CCL2,CXCL5,CXCL8,SNAI1	Akt,EZH2,JUN,MET,STAT3,STK11
estrogen receptor		group		0.788	0.000993	CA12,CAPG,CXCL8,MAP1B,PDGFC,PLAU,PLEK2,TGFBR3
TMPRSS2-ERG		fusion gene/product		0.816	0.00178	ADAMTS12,DHRS3,FAP,TCEA3,TGFBI,THBS1
SMARCA4	-0.247	transcription regulator		0.822	0.000746	ARHGDIB,CCL2,CD163L1,CXCL8,DUSP4,FAM167A,IGFBP7,MAP1B,MMP2,PDK1,SEL1L3,SPP1,TMEM171
MYC	-0.048	transcription regulator		0.956	0.00405	CYFIP2,DLEU2,FADS2,FAP,IFI6,PDK1,PLAU,SNAI1,SPP1
HLX	-0.053	transcription regulator		1	7.25e-05	ANKRD1,CXCL8,CYP1B1,PAPPA
TEAD1	-0.035	transcription regulator		1	0.00165	COL3A1,LIMCH1,PDGFRL,THBS1
TEAD4	1.136	transcription regulator		1	0.00015	COL3A1,LIMCH1,PDGFRL,TEAD4,THBS1
TEAD3	0.001	transcription regulator		1	0.000944	COL3A1,LIMCH1,PDGFRL,THBS1
miR-450a-5p (and other miRNAs w/seed UUUGCGA)		mature microrna		1	0.00039	COL3A1,SPP1,STEAP1,TCF4
CBX7	0.113	other		1	1.19e-05	ANKRD1,CXCL8,CYP1B1,PAPPA
TEAD2	-0.129	transcription regulator		1	0.000655	COL3A1,LIMCH1,PDGFRL,THBS1
JAG2	-0.11	growth factor		1.067	0.000242	CCL20,CXCL5,CXCL6,SPP1
CBX5	-0.101	transcription regulator		1.067	0.0235	CXCL5,CYP1B1,RORA,TGFBI
HMOX1	0.104	enzyme		1.103	0.000865	CCL2,CXCL5,CXCL8,THBS1	Ap1,ERK,HMOX1,NFkB (complex),STAT3
CIP2A	-0.171	other		1.154	0.00379	FAP,MFAP5,PDK1,PTPRB
YAP1	-0.238	transcription regulator		1.342	0.00122	ANKRD1,CXCL8,MAP1B,TEAD4,THBS1
CST5	0.266	other		1.414	0.00654	AKR1C1/AKR1C2,CEP170,ESRP1,MAP1B,MYO10,SEPTIN3,STEAP1,VCAN
GLI1	0.058	transcription regulator		1.457	0.000141	AKR1C1/AKR1C2,CA12,CFAP300,CXCL8,DUSP4,IGFBP7,KLF5,MMP2,MTMR1,PLAU,SNAI1,SPP1,TFPI,TGFBR3
ESR1	0.061	ligand-dependent nuclear receptor		1.612	1.35e-06	ACKR3,ASS1,CA12,CCL2,CCL20,CRABP2,CXCL8,CYP1B1,EFEMP1,FAP,LTBP1,MAP1B,SNAI1,UBL3,YPEL3,ZNF24	ESR1,RARA
MRTFB	-0.058	transcription regulator		1.633	4.97e-05	ANKRD1,COL3A1,LIMCH1,PDGFRL,S1PR1,THBS1
HIC1	0.294	transcription regulator		1.922	0.003	ACKR3,CA12,SNAP25,SPP1
E2F3	0.053	transcription regulator		1.98	0.0242	AKR1C1/AKR1C2,CA12,CCL20,THBS1
COL18A1	-0.048	other		1.982	0.00423	CCL2,MMP2,PLAU,THBS1
AURK		group	Activated	2.236	0.000136	CYFIP2,EDA2R,GAL3ST4,RRAD,TCEA3
ANLN	-0.101	other	Activated	2.236	0.000136	CYFIP2,EDA2R,GAL3ST4,RRAD,TCEA3

## Sheet: IPA_Prot_Upstream Analysis
IPA Upstream Regulators in Proteome (HS-5 Lyn-WT vs. Lyn-KO)
Upstream Regulator	Expr Log Ratio	Molecule Type	Predicted Activation State	Activation z-score	p-value of overlap	Target molecules in dataset	Mechanistic Network
NFkB (complex)		complex	Inhibited	-2.587	6.91e-09	FABP5,IL1B,ITGAV,MMP1,MMP3,NAMPT,NFKB1,PTGS2,SDC4,SERPINB2,SLC7A5,SOD2	CEBPB,HIF1A,IL1B,JUN,NFKB1,NFKBIA,NFkB (complex),RELA,SP1,STAT3,TNF
GLI1		transcription regulator	Inhibited	-2.433	0.0303	AHNAK2,ARHGAP29,BID,CTSB,PTGS2,SDC4
ATF4		transcription regulator	Inhibited	-2.418	7.3e-08	ASNS,NARS1,PHGDH,PSAT1,PTGS2,SLC1A5,SLC38A2
RELA		transcription regulator	Inhibited	-2.397	0.0011	IL1B,MMP1,NAMPT,PTGS2,SOD2,TUBB3	HIF1A,JUN,NFKB1,NFkB (complex),RELA,STAT3
IL1B	-6.51	cytokine	Inhibited	-2.272	6.58e-05	FABP5,IL1B,MMP1,MMP3,NFKB1,PTGS2,SERPINB2,SOD2	CEBPB,HIF1A,IL18,IL1B,JUN,Jnk,NFkB (complex),NR3C1,P38 MAPK,RELA,SP1,SP3
ERK1/2		group	Inhibited	-2.228	0.000854	IL1B,KIF2A,MMP1,MMP3,PTGS2	CEBPB,ERK1/2,IL1B,JUN,NCOR1,NFKB1,NFKBIA,NFkB (complex),RELA,STAT3,TERT
CCND1		transcription regulator	Inhibited	-2.219	2.22e-06	ARHGEF2,AURKA,C11orf58,ITGAV,MMP3,NT5E,STOM,TPI1,TRIP13
IL1A		cytokine	Inhibited	-2.174	0.000112	ALDH1A3,IL1B,MMP1,PTGS2,SOD2	CEBPB,Creb,ERK1/2,IFNG,IL1A,NCOR1,NFKBIA,NFkB (complex),PTGS2,RELA,STAT3
MAPK1	-0.403	kinase	Inhibited	-2.122	5.06e-07	AURKA,CTSB,IFIT2,ISG15,ITGAV,LGALS3BP,NT5E,PTGS2,STAT1
CST5		other	Inhibited	-2.121	0.000114	ARHGAP29,ARHGEF2,COL12A1,CTSB,DSP,MAP1B,NT5E,RBM3
JUNB		transcription regulator	Inhibited	-2	3.98e-06	IL1B,ITGAV,MMP1,NAMPT,SERPINB2
OGA	-0.123	enzyme	Inhibited	-2	0.0326	AHNAK2,ARHGAP29,G6PD,HMGCS1
CD28		transmembrane receptor		-1.987	0.0011	IL1B,NFKB1,PTGS2,SLC7A5	CD28,CEBPB,HIF1A,IL17A,JUN,NFKB1,NFKBIA,NFkB (complex),NR3C1,P38 MAPK,PI3K (complex),RELA,SP1,SP3
Jnk		group		-1.987	0.0013	IL1B,MMP1,MMP3,PTGS2	CEBPB,HIF1A,JUN,Jnk,NFKB1,NFkB (complex),RELA,SP1,TNF
SP1		transcription regulator		-1.982	0.000794	ASNS,ITGAV,NFKB1,PTGS2,SLC2A1,SOD2,STAT1	CEBPB,SP1
TREM1		transmembrane receptor		-1.976	3.37e-06	ASNS,IFIT2,IL1B,ISG15,MMP1,NT5E,PTGS2,SERPINB2	CEBPB,Creb,ERK1/2,IL1B,JUN,NCOR1,NFKB1,NFKBIA,NFkB (complex),RELA,TREM1
NFKB1	-3.63	transcription regulator		-1.969	0.000373	IL1B,NAMPT,NFKB1,PTGS2,SOD2	HIF1A,JUN,NFKB1,NFkB (complex),RELA,STAT3
CD36		transmembrane receptor		-1.964	7.22e-05	IL1B,MMP1,MMP3,SERPINB2	CD36,CEBPB,NR3C1,P38 MAPK,SP1,SP3
CEBPB		transcription regulator		-1.964	1.39e-05	ASNS,IL1B,MMP1,MMP3,PTGS2,SOD2	CEBPB,NFkB (complex),PTGS2
IL18		cytokine		-1.952	0.000398	IL1B,MMP1,MMP3,PTGS2	CEBPB,Creb,ERK1/2,HIF1A,IL18,JUN,Jnk,NCOR1,NFKBIA,NFkB (complex),NR3C1,P38 MAPK,RELA,SP1,SP3,STAT3
ECSIT		transcription regulator		-1.941	1.03e-05	IL1B,NFKB1,PTGS2,SOD2	ECSIT,NFKB1,NFkB (complex),RELA,STAT3
TNF		cytokine		-1.934	5.24e-09	ALDH1A3,BID,IL1B,ITGAV,MMP1,MMP3,NFKB1,NQO1,PHGDH,PTGS2,SDC4,SERPINB2,SOD2,STAT1,SYNPO,TP53I3	CEBPB,Creb,ERK,HIF1A,IL1B,JUN,NFKB1,NFkB (complex),NR3C1,P38 MAPK,RELA,SP1,SP3,STAT3,TNF
TLR4		transmembrane receptor		-1.911	0.001	IL1B,MMP1,PTGS2,SOD2	CEBPB,ECSIT,IL1B,JUN,Jnk,NFKB1,NFkB (complex),RELA,SP1,STAT3,TLR4
JUN		transcription regulator		-1.741	3.67e-06	ASNS,IL1B,ITGAV,MMP1,NAMPT,PTGS2,SLC38A2,SOD2	CEBPB,HIF1A,JUN,Jnk,NFkB (complex),RELA,SP1
P38 MAPK		group		-1.575	1.85e-06	IL1B,ITGAV,MMP1,MMP3,NFKB1,PTGS2,STAT1,TP53I3	CEBPB,Creb,ERK1/2,IFNG,IL1B,JUN,NCOR1,NFKB1,NFKBIA,NFkB (complex),NR3C1,P38 MAPK,RELA,SP1,STAT3,TNF
ERK		group		-1.446	0.000244	ITGAV,MMP1,PTGS2,SERPINB2,STAT1	CEBPB,Creb,ERK,HIF1A,JUN,NFKB1,NFkB (complex),RELA,SP1,STAT3,TNF
CD40LG		cytokine		-1.264	0.000153	IL1B,NAMPT,NFKB1,PTGS2,STAT1	CD40LG,CEBPB,HIF1A,JUN,NFKB1,NFKBIA,NFkB (complex),NR3C1,P38 MAPK,RELA,SP1,SP3,STAT3
STAT3	0.347	transcription regulator		-1.192	0.0011	IL1B,ITGAV,NAMPT,PTGS2,SLC2A1,STAT1	HIF1A,JUN,NFKB1,NFkB (complex),RELA,STAT3
CSF2		cytokine		-1.172	0.00033	IL1B,MMP1,PTGS2,RBM3,SLC1A5	CEBPB,CSF2,Creb,ERK1/2,IL1B,JUN,Jnk,NCOR1,NFKB1,NFKBIA,NFkB (complex),PI3K (complex),RELA
mir-155		microrna		-1.165	6.56e-05	IL1B,MMP3,PTGS2,STAT1	CEBPB,JUN,NFKB1,NFkB (complex),SP1,TNF,mir-155
AR		ligand-dependent nuclear receptor		-1	0.00692	ENO2,LMAN1,P4HA1,STAT1,TUBB3
PGR		ligand-dependent nuclear receptor		-0.942	0.00199	ALDH1A3,HPCAL1,IFIT2,ISG15,PTGS2	PGR,STAT2
Pkc(s)		group		-0.927	0.000332	CTSB,IL1B,NQO1,PTGS2	APP,Creb,NFKB1,NFKBIA,Pkc(s),RELA
ESR1		ligand-dependent nuclear receptor		-0.915	0.000946	ASS1,CTSB,FAP,LGALS3BP,MAP1B,MMP1,PTGS2,SLC7A5
FUS-DDIT3		fusion gene/product		-0.896	3.35e-08	ASNS,IL1B,MMP1,MMP3,NAMPT,SERPINB2
CTNNB1	0.61	transcription regulator		-0.781	0.000904	AURKA,ENO2,MMP1,PTGS2,SERPINB2,SLC1A5	CTNNB1,Creb,ERK,NFkB (complex),STAT3
BTK		kinase		-0.762	0.000144	IL1B,ISG15,SLC2A3,STAT1
estrogen receptor		group		-0.758	0.000758	COL12A1,COL6A1,DSP,MAP1B,MMP1,NT5E
TGFB1		growth factor		-0.72	0.000796	ARHGEF2,COL6A3,FAP,ITGAV,MMP1,MMP3,PTGS2,TGFBI	CEBPB,Creb,ERK,ERK1/2,JUN,Jnk,NCOR1,NFKBIA,NFkB (complex),NR3C1,P38 MAPK,RELA,SP1,SP3,STAT3,TGFB1
CG		complex		-0.44	0.00423	ITGAV,MMP1,MMP3,NFKB1,PTGS2	CG,Creb,ERK1/2,HIF1A,JUN,NCOR1,NFKBIA,NFkB (complex),RELA
IgG		complex		-0.378	1.24e-05	DSP,FABP5,IL1B,ISG15,PTGS2,SERPINB2,SLC2A3	HIF1A,IgG,JUN,NFKB1,NFKBIA,NFkB (complex),RELA
NFE2L2		transcription regulator		-0.375	1.81e-05	G6PD,NQO1,PHGDH,PSAT1,SOD2
IKBKE		kinase		-0.079	1.35e-07	PHGDH,PSAT1,PTGS2,SLC2A1,SLC2A3,TPI1
TLR7		transmembrane receptor		0	0.00115	IL1B,ISG15,NFKB1,STAT1	IFNA1/IFNA13,STAT2,TLR7
FOS		transcription regulator		0	8.49e-06	IL1B,MMP1,MMP3,NAMPT,PTGS2,SERPINB2	FOS,HIF1A,JUN,NFkB (complex),RELA,SP1
YAP1		transcription regulator		0	6.76e-05	IL1B,MAP1B,PTGS2,RRM1,SLC2A3	WWTR1,YAP1
ATF3		transcription regulator		0	0.000422	AMPD2,ASNS,AURKA,RRM1
TGM2		enzyme		0	0.0235	IFIT2,IL1B,SERPINB2,STAT1
WT1		transcription regulator		0	0.00283	ASNS,CIRBP,IL1B,SLC2A3
CDKN1A		kinase		0	1.25e-06	CTSB,LGALS3BP,MMP1,MMP3,RRM1,TP53I3
mir-122		microrna		0	6.09e-06	FKBP1A,G6PD,MAP1B,RBM3,SLC1A5,YARS1
KDM5B		transcription regulator		0.095	0.00223	AURKA,FABP5,ISG15,LGALS3BP
PI3K (family)		group		0.114	1.65e-05	IL1B,ISG15,MMP3,NQO1,PTGS2,SLC2A1	Creb,ERK1/2,NCOR1,NFKB1,NFKBIA,NFkB (complex),PI3K (family),RELA,STAT3
IFNG		cytokine		0.138	2.4e-05	IFIT2,IL1B,ISG15,ITGAV,LGALS3BP,MMP1,PTGS2,SDC4,SOD2,STAT1	CEBPB,HIF1A,IFNG,JUN,NFKB1,NFkB (complex),NR3C1,P38 MAPK,RELA,SOCS1,SP1,SP3,STAT2,STAT3,TNF
TP63		transcription regulator		0.152	0.0125	G6PD,GAPDH,IL1B,NT5E,SERPINB2
GSTO1	-0.684	enzyme		0.152	0.000398	AHNAK2,MYH9,SLC2A1,STAT1
MYC		transcription regulator		0.254	0.00137	FAP,G6PD,GAPDH,IFIT2,SLC2A1,STAT1,TPI1
TCR		complex		0.343	2.8e-05	CTSB,IFIT2,ISG15,NFKB1,SLC1A5,SLC2A3,STAT1,TPI1
HIF1A		transcription regulator		0.376	5.05e-08	AURKA,ECE1,ENO2,GAPDH,IL1B,ITGAV,NT5E,PTGS2,SDC4,SLC2A1,SOD2	HIF1A,JUN,NFKB1,NFkB (complex),RELA,STAT3
SYVN1		transporter		0.378	7.06e-06	ITGAV,LGALS3BP,SLC1A5,SLC2A1,SLC2A3,SLC7A5,STOM
NUPR1		transcription regulator		0.447	0.049	AURKA,DIDO1,ENO2,IFIT2,PCYOX1,SLC2A1
ERBB2		kinase		0.649	0.00431	COL6A3,MMP1,NT5E,POLDIP2,PTGS2,RRM1,SLC7A5
MRTFA		transcription regulator		0.849	0.000398	MYH9,PTGS2,STAT1,TRAPPC1
IL3		cytokine		0.927	3.09e-05	IL1B,MMP1,MMP3,RBM3	Creb,ERK1/2,IL3,NCOR1,NFKBIA,RELA
IL13		cytokine		1	0.0171	AMPD2,FKBP1A,G6PD,IL1B
EIF2AK2	0.323	kinase		1.154	0.000292	ISG15,LGALS3BP,SOD2,STAT1
IL15		cytokine		1.287	0.000373	ENO2,G6PD,GAPDH,NFKB1,TPI1
TP53		transcription regulator		1.862	9.37e-07	ALDH1A3,ARHGEF2,AURKA,BID,EPS8,HMGCS1,IL1B,ISG15,ME2,MMP3,PHGDH,SLC2A1,SOD2,STOM,TP53I3,TRIO
IFNL1		cytokine		1.98	0.000557	IFIT2,ISG15,LGALS3BP,STAT1	IFNL1,STAT2
NR3C1		ligand-dependent nuclear receptor		1.98	5.67e-05	IL1B,ITGAV,MAP3K20,NAMPT,NFKB1,PTGS2,SLC2A3,STOM,TP53I3,YWHAG
NONO	0.229	transcription regulator		1.982	0.00486	IFIT2,ISG15,LGALS3BP,STAT1
WBP2		transcription regulator	Activated	2	0.00556	COL6A3,IL1B,PTGS2,TMA7
IFNA2		cytokine	Activated	2.169	0.000125	HMGCS1,IFIT2,ISG15,LGALS3BP,STAT1	IFNA2,IRF9,STAT2
Interferon alpha		group	Activated	2.17	0.00799	IFIT2,ISG15,SLC1A5,SLC2A3,STAT1	IRF3,Interferon alpha,STAT2
PKM	0.548	kinase	Activated	2.177	1.81e-05	ENO2,GAPDH,IL1B,SDHB,SLC2A1	HIF1A,NFkB (complex),PKM,STAT3

## Sheet: Expression2Kinase
Transcriptome					Proteome
Rank	Protein Kinase	Hypergeometric p-value			Rank	Protein Kinase	Hypergeometric p-value
1	CSNK2A1	6.192e-17			1	MAPK14	7.313e-21
2	HIPK2	3.752e-16			2	CDK1	2.685e-16
3	DNAPK	2.7e-13			3	MAPK1	6.166e-16
4	MAPK14	2.876e-13			4	CSNK2A1	2.462e-13
5	CDK1	9.479e-13			5	GSK3B	4.496e-13
6	GSK3B	2.233e-12			6	ERK2	1.242e-09
7	MAPK1	2.077e-11			7	CDK4	5.02e-09
8	CDK2	1.389e-10			8	GSK3BETA	1.061e-08
9	CDK4	1.687e-10			9	MAPK8	1.482e-08
10	AKT1	4.353e-08			10	ERK1	5.811e-07
11	ERK1	2.372e-07			11	MAPK3	7.322e-07
12	MAPK3	1.104e-06			12	AKT1	1.117e-06
13	ATM	1.286e-06			13	PRKCA	2.486e-06
14	JNK1	1.522e-06			14	JNK1	6.722e-06
15	CDC2	1.937e-06			15	HIPK2	2.184e-05
16	MAPK8	3.836e-06			16	CDC2	2.541e-05
17	GSK3BETA	4.639e-06			17	RPS6KA3	2.978e-05
18	PKBALPHA	1.004e-05			18	ATM	4.555e-05
19	CHEK2	2.095e-05			19	CDK2	4.732e-05
20	ERK2	7.551e-05			20	GSK	5.616e-05
21	IKKBETA	0.0001938			21	CSNK1E	0.0001933
22	CK2ALPHA	0.0002513			22	DNAPK	0.0005546
23	CDK5	0.0005776			23	SRC	0.000001158
24	TBK1	0.0008393			24	CHEK1	0.000001210
25	IKKALPHA	0.0009065			25	ABL1	0.000001286
26	ABL1	0.000001174			26	CDK8	0.000001735
27	CSNK1E	0.000001346			27	CDK3	0.000002716
28	PRKDC	0.000001357			28	PRKACA	0.000003106
29	PKR	0.000001515			29	CDK5	0.000003147
30	PRKCD	0.000001936			30	PRKCD	0.000004304
31	RPS6KA3	0.000002468			31	MAP2K1	0.000008680
32	SRC	0.000003752			32	PKBALPHA	0.000009376
33	PRKCZ	0.00001105			33	IKK	0.00001313
34	CHEK1	0.00001508			34	MAPK11	0.00001412
35	ATR	0.00002285			35	AURORAA	0.00001745
36	RAF1	0.00003877			36	PRKCZ	0.00001863
37	PKCTHETA	0.00005300			37	CHUK	0.00001986
38	CDK3	0.00005956			38	CK2ALPHA	0.00002123
39	JNK2	0.00005956			39	GSK3ALPHA	0.00002502
40	PIM1	0.00006457			40	EGFR	0.00002990
41	CHK2	0.0001290			41	CSNK2A2	0.00003471
42	IKBKB	0.0001336			42	ERBB2	0.00008353
43	MAPK11	0.0001371			43	TGFBR2	0.0001171
44	PLK3	0.0001592			44	RPS6KA5	0.0001759
45	PRKCA	0.0002132			45	RAF1	0.0002091
46	CK2	0.0002135			46	CK1ALPHA	0.0002578
47	DNA	0.0002490			47	IKBKB	0.0003000
48	TGFBR2	0.0003072			48	CHEK2	0.0003330
49	PKBBETA	0.0003535			49	GSK3A	0.0003580
50	GSK3ALPHA	0.0005006			50	JAK2	0.0004119
51	PKBGAMMA	0.0005181			51	AURKB	0.0004829
52	GSK	0.0005181			52	IKKALPHA	0.0005623
53	RPS6KA1	0.0005211			53	PRKDC	0.0007589
54	CSNK1A1	0.0005544			54	PKBGAMMA	0.0009507
55	AURKA	0.0006260			55	JNK2	0.001249
56	CK1ALPHA	0.0007466			56	CDK7	0.001514
57	MAPK9	0.0008844			57	CDK9	0.001600
58	TGFBR1	0.0009953			58	PKCALPHA	0.001611
59	CDK9	0.001007			59	TBK1	0.001818
60	PRKCB	0.001007			60	PKCEPSILON	0.001984
61	PKD1	0.001067			61	ALK	0.002007
62	PRKACA	0.001281			62	AURKA	0.002161
63	RET	0.001345			63	MAPK9	0.002757
64	MAP3K7	0.001418			64	PKR	0.002820
65	DYRK2	0.001609			65	CSNK1D	0.003391
66	CSNK2A2	0.001748			66	IKKBETA	0.003597
67	PRKAA2	0.001755			67	PKBBETA	0.003809
68	PDHK1	0.001895			68	ACTR2B	0.004463
69	RPS6KA5	0.001908			69	PKC	0.005038
70	PLK1	0.002100			70	PIM1	0.005246
71	EGFR	0.002343			71	MAPK10	0.005788
72	PKA	0.002411			72	PKAGAMMA	0.006661
73	PKCIOTA	0.002426			73	AKT2	0.007285
74	CSNK1D	0.002618			74	ATR	0.008111
75	IKK	0.002812			75	PKA	0.008386
76	IKBKE	0.003282			76	CK2	0.009736
77	AURORAA	0.003629			77	TLK1	0.009939
78	NIK	0.003721			78	RPS6KB1	0.01012
79	MAP2K4	0.003992			79	PRKCB	0.01062
80	CHUK	0.004002			80	PBK	0.01161
81	MAPK10	0.005139			81	RPS6KA4	0.01161
82	MELK	0.005205			82	TYK2	0.01218
83	TNK2	0.005714			83	CDKN1B	0.01263
84	CDK8	0.005714			84	HASPIN	0.01263
85	CDK6	0.006252			85	PCNA	0.01263
86	EEF2K	0.006818			86	TGM2	0.01263
87	AXL	0.007415			87	MOK	0.01339
88	EIF2AK2	0.008041			88	PRKCE	0.01543
89	TTK	0.009015			89	IKBKE	0.01543
90	MAPKAPK2	0.009851			90	RPS6KA1	0.01543
91	JNK3	0.009973			91	CSNK1A1	0.01593
92	MAP3K5	0.01010			92	CDK6	0.01628
93	RPS6KB1	0.01034			93	LKB1	0.01628
94	ALK	0.01163			94	PRKCH	0.01729
95	AURKB	0.01168			95	JAK1	0.01729
96	MARK2	0.01244			96	PKN1	0.01834
97	MTOR	0.01247			97	LYN	0.01859
98	LYN	0.01271			98	MAP3K20	0.02511
99	MAPK13	0.01359			99	RET	0.02512
100	PDGFRBETA	0.01416			100	DYRK2	0.02758
101	ACTR2B	0.01499			101	PRKAA2	0.02884
102	PKC	0.01742			102	PDGFRBETA	0.02884
103	BAZ1B	0.02358			103	ABL2	0.03013
104	FOXO3	0.02358			104	NPM/ALK	0.03129
105	PIKFYVE	0.02358			105	MET	0.03277
106	PDK	0.02525			106	PKCIOTA	0.03412
107	ROR1	0.02525			107	MTOR	0.03603
108	ACVR2B	0.02525			108	PKM	0.03743
109	JAK2	0.02721			109	CHK2	0.04354
110	PIM3	0.02996			110	NIK	0.04354
111	MERTK	0.03499			111	RSK	0.04960
112	PKAGAMMA	0.03549			112	RSK3	0.04960
113	PBK	0.03762			113	ABL	0.05356
114	NUAK1	0.03762			114	DNA	0.05563
115	PIM2	0.04032			115	CAMKIIALPHA	0.05850
116	EPHA8	0.04032			116	PKD1	0.06018
117	PRKAA1	0.04139			117	TRRAP	0.06162
118	CK2A2	0.04165			118	CK2A2	0.06187
119	VRK1	0.04309			119	PKC	0.06757
120	RPS6KA2	0.04309			120	CAMKIV	0.06757
121	ERBB2	0.04619			121	PRKCQ	0.06882
122	MAP3K20	0.04661			122	PDHK1	0.07601
123	AKT3	0.04885			123	BRD2	0.07937
124	SGK3	0.04885			124	ADRBK1	0.07937
125	BTK	0.05005			125	INSR	0.09105
126	EPHA1	0.05182			126	LCK	0.09123
127	MAPK7	0.05182			127	CDC42BPG	0.1082
128	LATS2	0.05486			128	TAOK1	0.1139
129	LRRK2	0.05796			129	MAP4K5	0.1195
130	FER	0.05796			130	CDK20	0.1251
131	MAP2K1	0.05922			131	DMPK	0.1251
132	DAPK1	0.06112			132	PKN3	0.1251
133	PRKD1	0.06115			133	PKMYT1	0.1251
134	EPHB1	0.06433			134	MARK4	0.1251
135	BMPR1B	0.06433			135	CAM	0.1307
136	CDK7	0.06508			136	GSG2	0.1307
137	CAMK2A	0.06680			137	SGK2	0.1307
138	DAPK3	0.06761			138	MAP3K7	0.1319
139	CSK	0.06761			139	SIK1	0.1362
140	PKM	0.06911			140	MAP4K4	0.1362
141	AURORAB	0.06912			141	MAPK6	0.1362
142	BARK1	0.06912			142	WEE1	0.1362
143	PAK6	0.07093			143	CDK16	0.1417
144	MAP3K14	0.07142			144	CSNK1G1	0.1417
145	PRKCE	0.07540			145	MERTK	0.1417
146	PKCALPHA	0.07619			146	DYRK3	0.1417
147	CHK1	0.08016			147	AURKC	0.1417
148	PDHK2	0.08016			148	CAMK2G	0.1417
149	FYN	0.08582			149	TTK	0.1427
150	MAPK12	0.08640			150	YES	0.1471
151	STK11	0.08832			151	PRKAA1	0.1493
152	MAP2K7	0.08832			152	NEK1	0.1525
153	KIT	0.08832			153	PIM2	0.1525
154	RSK	0.09108			154	EPHB3	0.1525
155	DYRK1A	0.09194			155	EPHA8	0.1525
156	ABL2	0.09194			156	VRK1	0.1579
157	RIPK1	0.09560			157	RPS6KA2	0.1579
158	AURORA	0.1019			158	CAMKIIGAMMA	0.1633
159	NLK	0.1068			159	MELK	0.1633
160	PTK2	0.1106			160	ACVR1	0.1633
161	PAK3	0.1106			161	FGFR3	0.1633
162	TRRAP	0.1125			162	RPS6KB2	0.1633
163	AMPKA1	0.1125			163	PKAALPHA	0.1648
164	CK1GAMMA1	0.1125			164	AKT3	0.1686
165	MAP2K3	0.1184			165	SGK3	0.1686
166	PAK4	0.1184			166	IRAK1	0.1686
167	PKC	0.1231			167	JAK3	0.1739
168	MST4	0.1231			168	PTK6	0.1739
169	CAMKIV	0.1231			169	CAMK4	0.1739
170	STK17A	0.1231			170	STK3	0.1739
171	GSK3A	0.1263			171	PAK1	0.1761
172	TP53RK	0.1335			172	PRKACB	0.1792
173	CK1DELTA	0.1424			173	CAMK2D	0.1792
174	BRD2	0.1438			174	NEK6	0.1844
175	ADRBK1	0.1438			175	AXL	0.1844
176	P70S6K	0.1539			176	FER	0.1844
177	PKAALPHA	0.1587			177	CAMK2A	0.1921
178	ERBB3	0.1589			178	EPHB1	0.1947
179	AKT2	0.1672			179	ZAP70	0.1947
180	CAMKIIALPHA	0.1672			180	CSK	0.1998
181	PAK1	0.1731			181	PDGFRB	0.1998
182	PKC	0.1739			182	PKG1CGKI	0.2100
183	TAF1	0.1838			183	MARK2	0.2200
184	MAP3K8	0.1885			184	BLK	0.2250
185	SGK1	0.1885			185	HCK	0.2299
186	PRKCQ	0.1928			186	KIT	0.2299
187	TRKA	0.1935			187	MAP2K2	0.2348
188	HIPK4	0.2030			188	DYRK1A	0.2348
189	TAOK3	0.2030			189	RIPK1	0.2397
190	TAOK1	0.2030			190	NLK	0.2541
191	RPS6KA6	0.2030			191	PTK2	0.2589
192	MAST1	0.2030			192	PLK1	0.2629
193	SCYL2	0.2030			193	PRKCG	0.2636
194	POMK	0.2030			194	NEK2	0.2636
195	CDKL2	0.2125			195	PRKCI	0.2683
196	LRRK1	0.2125			196	MAP2K3	0.2683
197	PKCETA	0.2125			197	PKCTHETA	0.2822
198	MINK1	0.2125			198	IGF1R	0.2959
199	STK40	0.2125			199	CAMKIIBETA	0.2959
200	MAP4K5	0.2125			200	PLK4	0.3004
201	TYRO3	0.2219			201	ERBB3	0.3137
202	PKMYT1	0.2219			202	TGFBR1	0.3224
203	CSNK2B	0.2219			203	MAP3K8	0.3438
204	PRKX	0.2219			204	SGK1	0.3438
205	LMTK2	0.2219			205	FYN	0.3515
206	MARK4	0.2219			206	MAPKAPK2	0.3521
207	CAMK1G	0.2219			207	SYK	0.3685
208	TYK2	0.2232			208	ROCK1	0.3726
209	PKCGAMMA	0.2232			209	PRKD1	0.3766
210	SMG1	0.2311			210	PAK2	0.3885
211	CSF1R	0.2311			211	AURORAB	0.3924
212	PIK3CG	0.2311			212	BARK1	0.3924
213	TRIB3	0.2311			213	PKC	0.4040
214	SGK2	0.2311			214	MAP3K1	0.6180
215	MATK	0.2311
216	MAPK15	0.2311
217	PAK2	0.2364
218	HIPK1	0.2403
219	MAP3K6	0.2403
220	VRK2	0.2403
221	MAP3K10	0.2403
222	TLK1	0.2403
223	AMPKA2	0.2403
224	SIK1	0.2403
225	CAMKK2	0.2403
226	MAP4K4	0.2403
227	INSR	0.2452
228	CDK16	0.2493
229	CSNK1G1	0.2493
230	MAP2K5	0.2493
231	MAP3K11	0.2493
232	TTN	0.2493
233	DYRK3	0.2493
234	RPS6KA4	0.2582
235	CAMKK1	0.2582
236	PAK5	0.2582
237	GRK5	0.2582
238	NEK1	0.2671
239	EPHB3	0.2671
240	EPHA5	0.2758
241	EPHA7	0.2758
242	MAP4K1	0.2758
243	MOK	0.2758
244	ILK	0.2758
245	CK1EPSILON	0.2844
246	RPS6KB2	0.2844
247	CDC7	0.2929
248	IRAK1	0.2929
249	JAK3	0.3013
250	DYRK1B	0.3013
251	BMX	0.3013
252	LKB1	0.3013
253	EPHA6	0.3013
254	UHMK1	0.3013
255	PTK6	0.3013
256	CAMK4	0.3013
257	GRK2	0.3013
258	PRKACB	0.3097
259	PRKCH	0.3097
260	PDK1	0.3097
261	EPHA3	0.3097
262	CAMK2D	0.3097
263	TEC	0.3097
264	NEK6	0.3179
265	LCK	0.3245
266	PLK2	0.3260
267	MAPKAPK5	0.3260
268	YES1	0.3260
269	STK4	0.3340
270	EPHA4	0.3420
271	PDGFRB	0.3420
272	FGFR1	0.3575
273	PKG1CGKI	0.3575
274	ERBB4	0.3652
275	ARAF	0.3728
276	ULK1	0.3728
277	RIPK3	0.3889
278	MAP3K3	0.3895
279	MAP2K2	0.3949
280	EPHA2	0.4021
281	MET	0.4093
282	RIPK2	0.4163
283	MAP2K6	0.4163
284	PRKD2	0.4233
285	EPHB2	0.4233
286	PRKCG	0.4370
287	NEK2	0.4370
288	PDPK1	0.4370
289	PRKCI	0.4437
290	PKABETA	0.4569
291	CAMKIIBETA	0.4823
292	MAP3K1	0.5381
293	PRKG1	0.5519
294	PKCEPSILON	0.6259

[truncated: 2 more sheets: ATAC Seq - Footprinting, ATAC Seq - Motif]
