# Supplementary material for: LYN kinase programs stromal fibroblasts to facilitate leukemic survival via regulation of c-JUN and THBS1
Source: Nat Commun. 2023 Mar 10;14:1330. doi: 10.1038/s41467-023-36824-2 (PMC10006233; doi:10.1038/s41467-023-36824-2)
Supplement: Supplementary file 6 — Source Data [file 41467_2023_36824_MOESM6_ESM.xlsx]

## Sheet: Overview
Overview of Source Data
Figure 1			Supplemental Figure 1
Fig. 1a	does not contain primary data		Fig. S1a	Source Data in 'Fig. S1 a
Fig. 1b	Source Data in 'Fig. 1b'		Fig. S1b	Source Data in 'Fig S1b
Fig. 1c	Source Data in 'Fig. 1c'		Fig. S1c	Source Data in 'Fig S1c
Fig. 1d	not applicable		Fig. S1d	Source Data in 'Fig S1d
Fig. 1e	Source Data in 'Fig. 1e'		Fig. S1e	does not contain primary data
			Fig. S1f	Source Data in 'Fig S1f
Figure 2			Fig. S1g	not applicable
Fig. 2a	does not contain primary data		Fig. S1h	Source Data in 'Fig S1h
Fig. 2b	Source Data in 'Fig. 2b'		Fig. S1i	Source Data in 'Fig S1i
Fig. 2c	Source Data in 'Fig. 2c'		Fig. S1j	Source Data in 'Fig S1j
Fig. 2d	Source Data in 'Fig. 2d'		Fig. S1k	Source Data in 'Fig S1k
Fig. 2e	Source Data in 'Fig. 2e'		Fig. S1l	Source Data in 'Fig S1l
Fig. 2f	Source Data in 'Fig. 2f'
Figure 3			Supplemental Figure 2
Fig. 3a	does not contain primary data		Fig. S2a	Sourca Data is part of Supplemental Data 2
Fig. 3b	Sourca Data is part of Supplemental Data 2		Fig. S2b	Sourca Data is part of Supplemental Data 2
Fig. 3c	Sourca Data is part of Supplemental Data 3		Fig. S2c	Sourca Data is part of Supplemental Data 2
Fig. 3d	Sourca Data is part of Supplemental Data 3		Fig. S2d	Sourca Data is part of Supplemental Data 2
Fig. 3e	Sourca Data is part of Supplemental Data 3		Fig. S2e	Sourca Data is part of Supplemental Data 2
Fig. 3f	Sourca Data is part of Supplemental Data 3		Fig. S2f	Sourca Data is part of Supplemental Data 2
			Fig. S2g	Sourca Data is part of Supplemental Data 2
			Fig. S2h	Sourca Data is part of Supplemental Data 2
			Fig. S2i	Sourca Data is part of Supplemental Data 3
			Fig. S2j	Sourca Data is part of Supplemental Data 3
			Fig. S2k	does not contain primary data
			Fig. S2l	Sourca Data is part of Supplemental Data 2
			Fig. S2m	Sourca Data is part of Supplemental Data 2
			Fig. S2n	Sourca Data is part of Supplemental Data 3
Figure 4			Supplemental Figure 3
Fig. 4a	Sourca Data is part of Supplemental Data 2		Fig. S3a	Sourca Data is part of Supplemental Data 3
Fig. 4b	Source Data in 'Fig. 4b'		Fig. S3b	Source Data in 'Fig. S3b'
Fig. 4c	Source Data in 'Fig. 4c'		Fig. S3c	Source Data in Fig. S3c'
Fig. 4d	Source Data in 'Fig. 4d'		Fig. S3d	Source Data in 'Fig. S3d'
Fig. 4e	Source Data in 'Fig. 4e'		Fig. S3e	Source Data in 'Fig. S3e'
Fig. 4f	Source Data in 'Fig. 4f'		Fig. S3f	Source Data in 'Fig. S3f'
Fig. 4g	Source Data in 'Fig. 4g '
Figure 5			Supplemental Figure 4
Fig. 5a	Source Data in 'Fig. 5a'		Fig. S4a	Source Data in 'Fig. S4a'
Fig. 5b	Source Data in 'Fig. 5b'		Fig. S4b	Source Data in 'Fig. S4b'
Fig. 5c	Source Data in 'Fig. 5c'		Fig. S4c	Source Data in 'Fig. S4c'
Fig. 5d	Source Data in 'Fig. 5d'		Fig. S4d	Source Data in 'Fig. S4d'
Fig. 5e	Source Data in 'Fig. 5e'		Fig. S4e	Source Data in 'Fig. S4e'
Fig. 5f	Source Data in 'Fig. 5f'		Fig. S4f	Source Data in 'Fig. S4f'
Fig. 5g	Source Data in 'Fig. 5g'		Fig. S4g	Source Data in 'Fig. S4g'
Fig. 5h	Source Data in 'Fig. 5h'		Fig. S4h	Source Data in 'Fig. S4h'
			Fig. S4i	Source Data in 'Fig. S4i'
			Fig. S4j	not applicable
Figure 6			Supplemental Figure 5
Fig. 6a	Source Data in 'Fig. 6a'		Fig. S5a	Sourca Data is part of Supplemental Data 3
Fig. 6b	Source Data in 'Fig. 6b'		Fig. S5b	Sourca Data is part of Supplemental Data 2
Fig. 6c	Source Data in 'Fig. 6c'		Fig. S5c	Sourca Data is part of Supplemental Data 2
Fig. 6d	Source Data in 'Fig. 6d'		Fig. S5d	Source Data in 'Fig. S5d'
Fig. 6e	Source Data in 'Fig. 6e'		Fig. S5e	Source Data in 'Fig. S5e'
Fig. 6f	Source Data in 'Fig. 6f'		Fig. S5f	Source Data in 'Fig. S5f'
Fig. 6g	Source Data in 'Fig. 6g'		Fig. S5g	Source Data in 'Fig. S5g'
Fig. 6h	Source Data in 'Fig. 6h'		Fig. S5h	Source Data in 'Fig. S5h'
Fig. 6i	Source Data in 'Fig. 6i'
Fig. 6j	Source Data in 'Fig. 6j'
Fig. 6k	Source Data in 'Fig. 6k'
Figure 7
Fig. 7a	Sourca Data is part of Supplemental Data 3
Fig. 7b	not applicable
Fig. 7c	Sourca Data is part of Supplemental Data 2
Fig. 7d	Sourca Data is part of Supplemental Data 3
Fig. 7e	Sourca Data is part of Supplemental Data 3
Figure 8
Fig. 8a	Source Data in 'Fig. 8a'
Fig. 8b	Source Data in 'Fig. 8b'
Fig. 8c	Source Data in 'Fig. 8c'
Fig. 8d	Source Data in 'Fig. 8d'
Fig. 8e	Source Data in 'Fig. 8e'
Fig. 8f	Source Data in 'Fig. 8f'
Fig. 8g	Source Data in 'Fig. 8g'
Figure 9
	does not contain primary data

## Sheet: Fig. 1b
Overview
Weeks	tLyn(-/-)							chLyn-/-										Lyn(+/+)
2	0.03	1.76	1.21	1.6	0.68	0.87	0.97	36.15	5.76	27.89	0.14	16.46	13.19	1.73	1.95	1.14	8.39	5.87	5.86	4.41	0	1.31	5.13	3.97
4	3.12	2.75	0.2	0.45	0.64	0.46		56.99	34.43	43.61	2.22	33.66	22.45	0.1	6.02	0.07	24.59	3.84	51.83	56.47	11.42	46.57	25.09	41.53
6	4.51	4.51	0.67	0.13	0.11	0.04		87.32	56.55	69.51	6.71				0.16	0.09	51.94	33.25			23.9	63.59	54.67	46.12
8	2.85	35.18		0.63	0.54	0.54			98.79						11.59	1.61	68.98	96.35			49.61			58.9
10	3.02		1.25		0.52	0.8									33.87	1.56	82.79				64.78
12						0.21									41.5	2.69	83.34				76.83
14					2.71	0.12															91.47

## Sheet: Fig. 1c
Overview
Name	Days	Lynwt/wt	tLyn-/-	chLyn-/-
ACF 46	37	1
ACF 45	110	1
BAW 101	170		1
BAW 103	142		1
LYT375	142		1
ARV-114	20		0
BAW 104	57			1
BAW 108	142			0
BAW 111	142			0
LYT376	212			0
ARV191	93			1
ARV 183	71			1
LYT 450	70		1
ACF 84	58	1
BAY 88	56	1
ARV 182	62			1
ARV 184	67			1
ARV 198	63			1
ARV 191	93			1
ARV_185	145		0
LYT 454	43			1
LYT 451	71
ACF 83	57	1
BAY 84	57	1
ACF 86	21	1
ACF 87	20	1

## Sheet: Fig. 1e
Overview
label_cell	condition	celltype	mean_intensity_LYN
138	Ctrl	endothelial	0.1166923744470961
482	Ctrl	fibroblasts	0.5386991954743316
444	Ctrl	fibroblasts	0.2776591809229539
494	Ctrl	fibroblasts	0.3301735983298261
493	Ctrl	fibroblasts	0.3988254292655989
492	Ctrl	fibroblasts	0.116916057024986
491	Ctrl	fibroblasts	0.3420773819721568
490	Ctrl	fibroblasts	0.1688444318250799
489	Ctrl	fibroblasts	0.3433187229346621
495	Ctrl	fibroblasts	0.5170631498076097
488	Ctrl	fibroblasts	0.4397124623071148
486	Ctrl	fibroblasts	0.4019520760931371
485	Ctrl	fibroblasts	0.4379273577809722
484	Ctrl	fibroblasts	0.1396641300398687
483	Ctrl	fibroblasts	0.3422637967219271
481	Ctrl	fibroblasts	0.7036717697785272
372	Ctrl	fibroblasts	0.6425552725788998
487	Ctrl	fibroblasts	0.2852640428063265
480	Ctrl	fibroblasts	0.3850463510306336
496	Ctrl	fibroblasts	0.2905532288638831
498	Ctrl	fibroblasts	0.4555267436308384
512	Ctrl	fibroblasts	0.5415527529599441
511	Ctrl	fibroblasts	0.6514476163069121
510	Ctrl	fibroblasts	0.2234297376573094
509	Ctrl	fibroblasts	0.2810006327482755
508	Ctrl	fibroblasts	0.5926002518047584
507	Ctrl	fibroblasts	0.4624935762390497
497	Ctrl	fibroblasts	0.3158972737600467
506	Ctrl	fibroblasts	0.2974526172397941
504	Ctrl	fibroblasts	0.3688421234122231
442	Ctrl	fibroblasts	0.2751782862213168
397	Ctrl	fibroblasts	0.322593071815155
502	Ctrl	fibroblasts	0.1684458507898491
388	Ctrl	fibroblasts	0.2311002575443592
383	Ctrl	fibroblasts	0.7037548944547657
382	Ctrl	fibroblasts	0.3196681588990431
381	Ctrl	fibroblasts	0.278412026215143
387	Ctrl	fibroblasts	0.211454334958447
380	Ctrl	fibroblasts	0.3084548969219957
378	Ctrl	fibroblasts	0.1833578809726465
377	Ctrl	fibroblasts	0.3799247390919112
376	Ctrl	fibroblasts	0.3551351964468928
375	Ctrl	fibroblasts	0.6364015773075818
374	Ctrl	fibroblasts	0.7345658034096845
373	Ctrl	fibroblasts	0.1937317043427012
379	Ctrl	fibroblasts	0.6625673946827337
406	Ctrl	fibroblasts	0.1729209576819077
390	Ctrl	fibroblasts	0.4600586383872215
391	Ctrl	fibroblasts	0.47947373318266
404	Ctrl	fibroblasts	0.309779262094043
403	Ctrl	fibroblasts	0.239199168886239
402	Ctrl	fibroblasts	0.2591973697213226
401	Ctrl	fibroblasts	0.2747171303150761
400	Ctrl	fibroblasts	0.9792340651764596
399	Ctrl	fibroblasts	0.493326726282115
389	Ctrl	fibroblasts	0.2403541573777244
398	Ctrl	fibroblasts	0.2627262592330884
396	Ctrl	fibroblasts	0.236882317330183
395	Ctrl	fibroblasts	0.6957414034632321
394	Ctrl	fibroblasts	0.5153489239599487
393	Ctrl	fibroblasts	0.3127243976737719
392	Ctrl	fibroblasts	0.4059860555099562
503	Ctrl	fibroblasts	0.2038223687584666
501	Ctrl	fibroblasts	0.1612573361899138
385	Ctrl	fibroblasts	0.2394291581045322
273	Ctrl	fibroblasts	0.4344844020262887
467	Ctrl	fibroblasts	0.3198984679385143
466	Ctrl	fibroblasts	0.2665020916891985
465	Ctrl	fibroblasts	0.1218273575673369
464	Ctrl	fibroblasts	0.5823034498262394
463	Ctrl	fibroblasts	0.2721769747584979
469	Ctrl	fibroblasts	0.7132680091805599
371	Ctrl	fibroblasts	0.5338445573703985
370	Ctrl	fibroblasts	0.1982086115958501
369	Ctrl	fibroblasts	0.4357639635023124
277	Ctrl	fibroblasts	0.5359778095169283
276	Ctrl	fibroblasts	0.2402460476687339
275	Ctrl	fibroblasts	0.1141968304767992
274	Ctrl	fibroblasts	0.2824450184191467
272	Ctrl	fibroblasts	0.5616979155944597
470	Ctrl	fibroblasts	0.6860810977210643
278	Ctrl	fibroblasts	0.2198699754959855
271	Ctrl	fibroblasts	0.4819154328998299
269	Ctrl	fibroblasts	0.4540967354023011
268	Ctrl	fibroblasts	0.5659845555034532
267	Ctrl	fibroblasts	0.6283706276524654
266	Ctrl	fibroblasts	0.1761756360353611
265	Ctrl	fibroblasts	0.1604911600503513
264	Ctrl	fibroblasts	0.3163681469737449
270	Ctrl	fibroblasts	0.5050949704622036
263	Ctrl	fibroblasts	0.787951240900782
279	Ctrl	fibroblasts	0.3231535914328727
281	Ctrl	fibroblasts	0.7684763446273001
295	Ctrl	fibroblasts	0.2879912402783701
468	Ctrl	fibroblasts	0.7174258439355818
461	Ctrl	fibroblasts	0.2681384320567541
500	Ctrl	fibroblasts	0.6609680505003966
450	Ctrl	fibroblasts	0.6125306381660462
499	Ctrl	fibroblasts	0.1334203520454938
505	Ctrl	fibroblasts	0.3077441049242007
443	Ctrl	fibroblasts	0.6496604640524888
479	Ctrl	fibroblasts	0.4100239723071515
477	Ctrl	fibroblasts	0.238971531296812
458	Ctrl	fibroblasts	0.2975668070821226
457	Ctrl	fibroblasts	0.0866289299765929
456	Ctrl	fibroblasts	0.2369054127420942
455	Ctrl	fibroblasts	0.2982062050741209
454	Ctrl	fibroblasts	0.4696422330795946
453	Ctrl	fibroblasts	0.168559144436365
459	Ctrl	fibroblasts	0.254535485831087
452	Ctrl	fibroblasts	0.5164980924934841
449	Ctrl	fibroblasts	0.1327337276631418
471	Ctrl	fibroblasts	0.268511102156413
448	Ctrl	fibroblasts	0.3924799487267393
447	Ctrl	fibroblasts	0.2265032637363044
446	Ctrl	fibroblasts	0.7691264048911814
445	Ctrl	fibroblasts	0.9013410722775816
451	Ctrl	fibroblasts	0.2334467056911277
478	Ctrl	fibroblasts	0.3480265061494312
460	Ctrl	fibroblasts	0.8631017234856517
462	Ctrl	fibroblasts	0.4850346020818364
476	Ctrl	fibroblasts	0.1222284631132709
475	Ctrl	fibroblasts	0.2805853135783502
474	Ctrl	fibroblasts	0.3612683278753137
473	Ctrl	fibroblasts	0.3555217147382758
472	Ctrl	fibroblasts	0.2490777287416876
384	Ctrl	fibroblasts	0.2473672095243617
386	Ctrl	fibroblasts	0.2883260268036362
66	Ctrl	fibroblasts	0.47707906609518
164	Ctrl	fibroblasts	0.5197020287198757
159	Ctrl	fibroblasts	0.4136898890225317
161	Ctrl	fibroblasts	0.3721511743665887
175	Ctrl	fibroblasts	0.4112846906979531
174	Ctrl	fibroblasts	0.3550313751309898
173	Ctrl	fibroblasts	0.4073028922232923
172	Ctrl	fibroblasts	0.2048570531639321
171	Ctrl	fibroblasts	0.278028588868072
170	Ctrl	fibroblasts	0.1843997029888839
160	Ctrl	fibroblasts	0.5747508703596697
169	Ctrl	fibroblasts	0.518871754941354
167	Ctrl	fibroblasts	0.6299977800509912
166	Ctrl	fibroblasts	0.4554862002620085
165	Ctrl	fibroblasts	0.468615128954274
163	Ctrl	fibroblasts	0.2985369375887889
150	Ctrl	fibroblasts	0.3139988171475785
162	Ctrl	fibroblasts	0.6735638483625712
168	Ctrl	fibroblasts	0.2645973746870524
142	Ctrl	fibroblasts	0.3665596486945474
141	Ctrl	fibroblasts	0.2570909450829143
140	Ctrl	fibroblasts	0.406176070413309
120	Ctrl	fibroblasts	0.4485082219011489
119	Ctrl	fibroblasts	0.2680158113364913
118	Ctrl	fibroblasts	0.745753493024293
117	Ctrl	fibroblasts	0.3153154945390725
116	Ctrl	fibroblasts	0.3483682833740447
115	Ctrl	fibroblasts	0.4125553689176364
121	Ctrl	fibroblasts	0.2258407872412283
114	Ctrl	fibroblasts	0.3726717004607319
143	Ctrl	fibroblasts	0.2674178150100023
144	Ctrl	fibroblasts	0.2902901488829957
111	Ctrl	fibroblasts	0.28862298077942
104	Ctrl	fibroblasts	0.5517072734364095
64	Ctrl	fibroblasts	0.2407288128753143
63	Ctrl	fibroblasts	0.3479428138589668
62	Ctrl	fibroblasts	0.1708652642126585
61	Ctrl	fibroblasts	0.2749275492471992
51	Ctrl	fibroblasts	0.214372534839892
60	Ctrl	fibroblasts	0.3771144632710953
58	Ctrl	fibroblasts	0.6265897353634952
57	Ctrl	fibroblasts	0.3702890440008752
56	Ctrl	fibroblasts	0.2595802857526461
55	Ctrl	fibroblasts	0.4973991274337621
54	Ctrl	fibroblasts	0.3168147385198763
53	Ctrl	fibroblasts	1123825838240280
59	Ctrl	fibroblasts	0.5843517940714615
105	Ctrl	fibroblasts	0.3687150811081902
145	Ctrl	fibroblasts	0.3082169364085741
106	Ctrl	fibroblasts	0.4365870694103076
157	Ctrl	fibroblasts	0.5372265234473077
156	Ctrl	fibroblasts	0.2990269767453963
155	Ctrl	fibroblasts	0.6841335565693765
154	Ctrl	fibroblasts	0.3043386645870552
153	Ctrl	fibroblasts	0.3211821658767583
152	Ctrl	fibroblasts	0.4633663536133284
158	Ctrl	fibroblasts	0.2533761627381593
151	Ctrl	fibroblasts	0.2763021345447386
149	Ctrl	fibroblasts	0.2670655227645416
148	Ctrl	fibroblasts	0.1472948046447752
147	Ctrl	fibroblasts	0.4962898121392399
146	Ctrl	fibroblasts	0.7103548233924518
112	Ctrl	fibroblasts	0.5095365666975323
110	Ctrl	fibroblasts	0.2948376847631063
405	Ctrl	fibroblasts	0.222289095400055
438	Ctrl	fibroblasts	0.6718928755184606
416	Ctrl	fibroblasts	0.7124657379699021
414	Ctrl	fibroblasts	0.3685429904928296
413	Ctrl	fibroblasts	0.4142018203990733
412	Ctrl	fibroblasts	0.2807291934988158
411	Ctrl	fibroblasts	0.6306193689347455
410	Ctrl	fibroblasts	0.2673317875296322
409	Ctrl	fibroblasts	0.5132965432674657
415	Ctrl	fibroblasts	0.2385994328620712
408	Ctrl	fibroblasts	0.625324149536869
424	Ctrl	fibroblasts	0.0181808171195129
426	Ctrl	fibroblasts	0.1706446842675947
440	Ctrl	fibroblasts	0.2750678602179967
439	Ctrl	fibroblasts	0.4260801281924474
437	Ctrl	fibroblasts	0.2360358870356419
417	Ctrl	fibroblasts	0.6597348018078585
436	Ctrl	fibroblasts	0.5285227695081092
435	Ctrl	fibroblasts	0.2600917586513074
425	Ctrl	fibroblasts	0.197266478199577
434	Ctrl	fibroblasts	0.2116628452700431
432	Ctrl	fibroblasts	0.2040240588810649
431	Ctrl	fibroblasts	0.5025400872129245
430	Ctrl	fibroblasts	0.9121081056365388
429	Ctrl	fibroblasts	0.1625000587596678
428	Ctrl	fibroblasts	0.3892176464518073
427	Ctrl	fibroblasts	0.3361244964089157
433	Ctrl	fibroblasts	0.3759795821674592
441	Ctrl	fibroblasts	0.2157405801915701
407	Ctrl	fibroblasts	0.2808134457036506
423	Ctrl	fibroblasts	0.4150064272464729
418	Ctrl	fibroblasts	0.5567109588762678
109	Ctrl	fibroblasts	0.1004849722751773
132	Ctrl	fibroblasts	0.378840510139389
108	Ctrl	fibroblasts	0.6632172471833713
107	Ctrl	fibroblasts	0.1761350683561038
113	Ctrl	fibroblasts	0.5591006777845419
122	Ctrl	fibroblasts	0.4589069689248751
123	Ctrl	fibroblasts	0.1610086701941374
124	Ctrl	fibroblasts	0.4825388574189729
139	Ctrl	fibroblasts	0.2952587028623862
138	Ctrl	fibroblasts	0.3704334054913493
137	Ctrl	fibroblasts	0.2947635393849483
136	Ctrl	fibroblasts	0.3428457260393194
135	Ctrl	fibroblasts	0.3448405965430935
134	Ctrl	fibroblasts	0.2997803346263062
133	Ctrl	fibroblasts	0.3406910575315572
131	Ctrl	fibroblasts	0.2403434299408218
419	Ctrl	fibroblasts	0.6319703981304207
130	Ctrl	fibroblasts	0.5024547243335433
129	Ctrl	fibroblasts	0.4234607518110802
128	Ctrl	fibroblasts	0.506485886717482
127	Ctrl	fibroblasts	0.2504462359669618
126	Ctrl	fibroblasts	0.5234506854308376
125	Ctrl	fibroblasts	0.4210567664885247
805	Ctrl	fibroblasts	0.8845524668624949
804	Ctrl	fibroblasts	0.4008159727526362
803	Ctrl	fibroblasts	0.5137935970957548
802	Ctrl	fibroblasts	0.3187369610596268
422	Ctrl	fibroblasts	0.158212805521015
421	Ctrl	fibroblasts	0.2157146033285999
420	Ctrl	fibroblasts	0.3487839438993921
294	Ctrl	fibroblasts	0.7207441269035614
293	Ctrl	fibroblasts	0.338534098448292
292	Ctrl	fibroblasts	0.3839283796381312
668	Ctrl	fibroblasts	0.6943575638151456
674	Ctrl	fibroblasts	0.157285345821333
673	Ctrl	fibroblasts	0.4668736075024435
672	Ctrl	fibroblasts	0.4780826137129853
671	Ctrl	fibroblasts	0.3456963580358185
670	Ctrl	fibroblasts	0.6748689899111316
676	Ctrl	fibroblasts	0.2824813487847784
669	Ctrl	fibroblasts	0.3650896296765102
667	Ctrl	fibroblasts	0.727687308336172
666	Ctrl	fibroblasts	0.4864350976013772
665	Ctrl	fibroblasts	0.2778393683057434
664	Ctrl	fibroblasts	0.3305360851496162
663	Ctrl	fibroblasts	0.6131825726663683
662	Ctrl	fibroblasts	0.3681851674186687
695	Ctrl	fibroblasts	0.4712403701291203
694	Ctrl	fibroblasts	0.532223501944796
677	Ctrl	fibroblasts	0.9210690368945854
679	Ctrl	fibroblasts	0.3847221421440046
693	Ctrl	fibroblasts	0.4193404261582294
692	Ctrl	fibroblasts	0.6229096462364532
691	Ctrl	fibroblasts	0.227168733376413
690	Ctrl	fibroblasts	1.20385e+16
689	Ctrl	fibroblasts	0.610433376839038
688	Ctrl	fibroblasts	0.3396052544554055
678	Ctrl	fibroblasts	0.463723495381018
687	Ctrl	fibroblasts	0.5766550491476613
685	Ctrl	fibroblasts	0.2986482851291883
684	Ctrl	fibroblasts	0.5954026389963278
683	Ctrl	fibroblasts	0.4183942086924322
675	Ctrl	fibroblasts	0.3830032006574815
696	Ctrl	fibroblasts	0.85848945936766
681	Ctrl	fibroblasts	0.7167534384253889
729	Ctrl	fibroblasts	0.2832834123060719
706	Ctrl	fibroblasts	0.4200922868391403
712	Ctrl	fibroblasts	0.2990584602564329
705	Ctrl	fibroblasts	0.9517400218110296
703	Ctrl	fibroblasts	0.7863589280872813
702	Ctrl	fibroblasts	0.6093289185594631
701	Ctrl	fibroblasts	0.5444741549772277
700	Ctrl	fibroblasts	0.3883923049494884
699	Ctrl	fibroblasts	0.6807904389376928
698	Ctrl	fibroblasts	0.4637800123341948
704	Ctrl	fibroblasts	0.4070885905159771
697	Ctrl	fibroblasts	0.7967947895028947
713	Ctrl	fibroblasts	0.3771195565666225
715	Ctrl	fibroblasts	1.00704e+16
728	Ctrl	fibroblasts	0.4994172675066615
730	Ctrl	fibroblasts	0.8067358593935733
727	Ctrl	fibroblasts	0.5743071091420582
726	Ctrl	fibroblasts	0.3419206280469719
725	Ctrl	fibroblasts	0.3829041247398485
724	Ctrl	fibroblasts	0.2995457563352454
714	Ctrl	fibroblasts	0.7124959000038111
723	Ctrl	fibroblasts	0.2828678722071538
721	Ctrl	fibroblasts	0.7359844398527292
720	Ctrl	fibroblasts	0.51292105975504
719	Ctrl	fibroblasts	0.4365305088030892
718	Ctrl	fibroblasts	0.3757065320735467
717	Ctrl	fibroblasts	0.5532458436505763
716	Ctrl	fibroblasts	0.6477355943462781
722	Ctrl	fibroblasts	0.4015225739271159
682	Ctrl	fibroblasts	0.74936005984171
680	Ctrl	fibroblasts	0.4527383176118547
291	Ctrl	fibroblasts	0.4278955568377727
748	Ctrl	fibroblasts	0.3998090673961373
790	Ctrl	fibroblasts	0.6629430295290734
789	Ctrl	fibroblasts	0.2774676920716401
788	Ctrl	fibroblasts	0.7019383501580063
794	Ctrl	fibroblasts	0.5949483883414223
732	Ctrl	fibroblasts	0.3799531791456261
768	Ctrl	fibroblasts	0.5069306661093751
766	Ctrl	fibroblasts	0.3114671248405986
747	Ctrl	fibroblasts	0.9731141356149376
746	Ctrl	fibroblasts	0.3676236213267831
745	Ctrl	fibroblasts	0.4690346191454999
744	Ctrl	fibroblasts	0.6791171441260538
743	Ctrl	fibroblasts	0.4611814694374584
742	Ctrl	fibroblasts	0.7437290423406621
741	Ctrl	fibroblasts	0.4288601661474686
792	Ctrl	fibroblasts	0.7074437050868875
739	Ctrl	fibroblasts	0.5251101914714253
738	Ctrl	fibroblasts	0.67480427916614
737	Ctrl	fibroblasts	0.6603050213220933
736	Ctrl	fibroblasts	0.4935329040624459
735	Ctrl	fibroblasts	0.7029935766347879
734	Ctrl	fibroblasts	0.8234967322265796
740	Ctrl	fibroblasts	0.5638007595046928
767	Ctrl	fibroblasts	0.4025060845582656
749	Ctrl	fibroblasts	0.8381594502198392
751	Ctrl	fibroblasts	0.5776046003256483
765	Ctrl	fibroblasts	0.4062610841577182
764	Ctrl	fibroblasts	0.5069288536239287
763	Ctrl	fibroblasts	0.4305390248598801
791	Ctrl	fibroblasts	0.3951409588603989
793	Ctrl	fibroblasts	0.7049952015662748
686	Ctrl	fibroblasts	0.3744434025512188
773	Ctrl	fibroblasts	0.3247039427980107
661	Ctrl	fibroblasts	0.5049498846577525
731	Ctrl	fibroblasts	0.4356680250951891
733	Ctrl	fibroblasts	0.7457615436745693
783	Ctrl	fibroblasts	0.2603231113573294
782	Ctrl	fibroblasts	0.6953826180198777
781	Ctrl	fibroblasts	0.9448544718900672
780	Ctrl	fibroblasts	0.6402687356517782
779	Ctrl	fibroblasts	0.5440065460532311
778	Ctrl	fibroblasts	0.4900945272480173
784	Ctrl	fibroblasts	0.4953791541875281
777	Ctrl	fibroblasts	0.3081041955982693
775	Ctrl	fibroblasts	0.2952161990837183
774	Ctrl	fibroblasts	0.466072529732285
772	Ctrl	fibroblasts	0.5013601665558787
795	Ctrl	fibroblasts	0.7343724751106457
771	Ctrl	fibroblasts	0.4994817713057374
770	Ctrl	fibroblasts	0.4563648422381585
776	Ctrl	fibroblasts	0.4706034008229934
769	Ctrl	fibroblasts	0.2237517455486325
785	Ctrl	fibroblasts	0.626547673181102
787	Ctrl	fibroblasts	0.6362411433614814
801	Ctrl	fibroblasts	0.2747732447222311
800	Ctrl	fibroblasts	0.60412051012092
799	Ctrl	fibroblasts	0.4933330039420742
798	Ctrl	fibroblasts	0.6640276076381681
797	Ctrl	fibroblasts	0.5122019327284266
796	Ctrl	fibroblasts	0.5220261994405866
786	Ctrl	fibroblasts	0.6570477426968413
707	Ctrl	fibroblasts	0.4865450431392016
708	Ctrl	fibroblasts	0.7798810260482099
709	Ctrl	fibroblasts	0.501058999243764
252	Ctrl	fibroblasts	0.4295752015866623
258	Ctrl	fibroblasts	0.3870676265206625
257	Ctrl	fibroblasts	0.3389740309636063
256	Ctrl	fibroblasts	0.2581242043802592
255	Ctrl	fibroblasts	0.3265784689253244
254	Ctrl	fibroblasts	0.2418951039905476
244	Ctrl	fibroblasts	0.3205847858170571
253	Ctrl	fibroblasts	0.1324613837151976
251	Ctrl	fibroblasts	0.4032274286524361
250	Ctrl	fibroblasts	0.2924430641181033
249	Ctrl	fibroblasts	0.1005234018313237
248	Ctrl	fibroblasts	0.3196432179713898
247	Ctrl	fibroblasts	0.1842815648896724
246	Ctrl	fibroblasts	0.3572543684056397
297	Ctrl	fibroblasts	0.1178989622028119
245	Ctrl	fibroblasts	0.3193332315425849
298	Ctrl	fibroblasts	0.7335620866319699
299	Ctrl	fibroblasts	0.6164674661113012
350	Ctrl	fibroblasts	0.2579615641853651
349	Ctrl	fibroblasts	0.5940952014457919
348	Ctrl	fibroblasts	0.221834340891893
347	Ctrl	fibroblasts	0.1574388190691294
346	Ctrl	fibroblasts	0.4963825343550099
345	Ctrl	fibroblasts	0.120927136142027
351	Ctrl	fibroblasts	0.4720519296484763
344	Ctrl	fibroblasts	0.1772819217785749
342	Ctrl	fibroblasts	0.2860394072135637
341	Ctrl	fibroblasts	0.2502181023690721
340	Ctrl	fibroblasts	0.2677329334034499
259	Ctrl	fibroblasts	0.5832147734250649
243	Ctrl	fibroblasts	0.2706960685071137
710	Ctrl	fibroblasts	0.5825752687627834
241	Ctrl	fibroblasts	0.3200984729683461
290	Ctrl	fibroblasts	0.6628161958996668
280	Ctrl	fibroblasts	0.7900665914088962
289	Ctrl	fibroblasts	0.1605192055943929
287	Ctrl	fibroblasts	0.4790235560075865
286	Ctrl	fibroblasts	0.0497470533819095
285	Ctrl	fibroblasts	0.5427986653701653
284	Ctrl	fibroblasts	0.3472258175935053
283	Ctrl	fibroblasts	0.1221414469495114
282	Ctrl	fibroblasts	0.8236177375288288
288	Ctrl	fibroblasts	0.2942532732392648
296	Ctrl	fibroblasts	0.2778603448413747
262	Ctrl	fibroblasts	0.1286126737121962
260	Ctrl	fibroblasts	0.4164578919197239
240	Ctrl	fibroblasts	0.3869304246887349
261	Ctrl	fibroblasts	0.7199801379026314
239	Ctrl	fibroblasts	0.1850905354032641
238	Ctrl	fibroblasts	0.3398497864330149
237	Ctrl	fibroblasts	0.1923089323877461
236	Ctrl	fibroblasts	0.4546992613708863
242	Ctrl	fibroblasts	0.1908356227696791
235	Ctrl	fibroblasts	0.210986028179576
233	Ctrl	fibroblasts	0.3922059559617702
232	Ctrl	fibroblasts	0.2727814602810055
231	Ctrl	fibroblasts	0.3731215466929459
230	Ctrl	fibroblasts	0.2714827573607207
229	Ctrl	fibroblasts	0.4019953133295649
228	Ctrl	fibroblasts	0.3815157974692355
234	Ctrl	fibroblasts	0.1491902405365285
339	Ctrl	fibroblasts	0.6415604093813991
338	Ctrl	fibroblasts	0.2738906601591425
337	Ctrl	fibroblasts	0.394424295994654
327	Ctrl	fibroblasts	0.592421386946066
303	Ctrl	fibroblasts	0.1757591580765763
302	Ctrl	fibroblasts	0.5556495023939546
301	Ctrl	fibroblasts	0.4538815440390028
300	Ctrl	fibroblasts	0.274621644302293
306	Ctrl	fibroblasts	0.123885699558137
315	Ctrl	fibroblasts	0.7173666037202373
316	Ctrl	fibroblasts	0.4309304881626681
317	Ctrl	fibroblasts	0.4299008190270609
332	Ctrl	fibroblasts	0.5689652637087793
331	Ctrl	fibroblasts	0.4719794287466528
330	Ctrl	fibroblasts	0.5628774823448123
329	Ctrl	fibroblasts	0.7137403520618295
328	Ctrl	fibroblasts	0.2107717746299635
326	Ctrl	fibroblasts	0.5722288188557247
343	Ctrl	fibroblasts	0.2055374306041991
325	Ctrl	fibroblasts	0.3230838092995379
324	Ctrl	fibroblasts	0.3524160521880229
323	Ctrl	fibroblasts	0.2734575846045093
322	Ctrl	fibroblasts	0.2821802656740189
321	Ctrl	fibroblasts	0.3571143819226873
320	Ctrl	fibroblasts	0.6220548132905642
319	Ctrl	fibroblasts	0.7041698865431276
318	Ctrl	fibroblasts	0.5627691634343124
513	Ctrl	fibroblasts	0.5059356758019844
320	Ctrl	fibroblasts	0.4413808838069522
514	Ctrl	fibroblasts	0.219862247541769
516	Ctrl	fibroblasts	0.2139900954806294
711	Ctrl	fibroblasts	0.7115917020414563
304	Ctrl	fibroblasts	1120236882180700
305	Ctrl	fibroblasts	0.4070924614758062
307	Ctrl	fibroblasts	0.2373439469436711
314	Ctrl	fibroblasts	0.5297391292516376
336	Ctrl	fibroblasts	0.6147945346697414
352	Ctrl	fibroblasts	0.286476951511437
354	Ctrl	fibroblasts	0.4998619874438482
368	Ctrl	fibroblasts	0.6111818943787832
367	Ctrl	fibroblasts	0.2613386515476369
366	Ctrl	fibroblasts	0.4165585623391217
365	Ctrl	fibroblasts	0.1968474186566825
364	Ctrl	fibroblasts	0.7428021285547509
363	Ctrl	fibroblasts	0.2704308897117473
353	Ctrl	fibroblasts	0.6609842235063021
362	Ctrl	fibroblasts	0.627181792011092
360	Ctrl	fibroblasts	0.1598485968644901
359	Ctrl	fibroblasts	0.5629810790049912
358	Ctrl	fibroblasts	0.1828510474295026
357	Ctrl	fibroblasts	0.4529576722166713
356	Ctrl	fibroblasts	0.4815391368701687
355	Ctrl	fibroblasts	0.2092756292470575
361	Ctrl	fibroblasts	0.1757832350086923
335	Ctrl	fibroblasts	0.2702281759169249
334	Ctrl	fibroblasts	0.2979143747448826
333	Ctrl	fibroblasts	0.6920619275383612
313	Ctrl	fibroblasts	0.3898122841961043
312	Ctrl	fibroblasts	0.592920058048954
311	Ctrl	fibroblasts	0.3067080796647782
310	Ctrl	fibroblasts	0.3073141298766128
309	Ctrl	fibroblasts	0.4039964902414193
308	Ctrl	fibroblasts	0.2415513585180041
65	Ctrl	fibroblasts	0.1965796039793989
52	Ctrl	fibroblasts	0.3178468756827056
609	Ctrl	fibroblasts	0.3583010078596849
856	Ctrl	fibroblasts	0.4179716898415959
1042	Ctrl	fibroblasts	0.4527172878600228
1041	Ctrl	fibroblasts	0.4367268784614641
1040	Ctrl	fibroblasts	0.70249844239138
1046	Ctrl	fibroblasts	0.379946780159115
31	Ctrl	fibroblasts	0.4371782034113791
948	Ctrl	fibroblasts	0.6276543619928272
946	Ctrl	fibroblasts	0.8008808601341689
855	Ctrl	fibroblasts	0.5848919703498844
854	Ctrl	fibroblasts	0.4341435946305801
853	Ctrl	fibroblasts	0.5245185047977445
852	Ctrl	fibroblasts	0.2287032612540505
851	Ctrl	fibroblasts	0.8404830162371036
850	Ctrl	fibroblasts	0.4842525042331619
849	Ctrl	fibroblasts	0.4247231031784058
1044	Ctrl	fibroblasts	0.3840791328555154
847	Ctrl	fibroblasts	0.4071044262241649
846	Ctrl	fibroblasts	0.6449998016832992
845	Ctrl	fibroblasts	0.3865441346752919
844	Ctrl	fibroblasts	0.4359887472781862
843	Ctrl	fibroblasts	0.3008991509826849
842	Ctrl	fibroblasts	0.8546274354587671
848	Ctrl	fibroblasts	0.5913621860708771
841	Ctrl	fibroblasts	0.5576706065929119
857	Ctrl	fibroblasts	0.4863887605603451
859	Ctrl	fibroblasts	1032430859867710
873	Ctrl	fibroblasts	0.4416781618764507
872	Ctrl	fibroblasts	0.3973059047267782
871	Ctrl	fibroblasts	0.2119029869864896
1043	Ctrl	fibroblasts	0.5965402420538546
1045	Ctrl	fibroblasts	0.3833922564414044
869	Ctrl	fibroblasts	0.2176115613098228
1025	Ctrl	fibroblasts	0.4764595927030733
1020	Ctrl	fibroblasts	0.6569201251765128
1056	Ctrl	fibroblasts	0.4429460840682812
1054	Ctrl	fibroblasts	0.5938546947447381
1035	Ctrl	fibroblasts	0.4555728500782392
1034	Ctrl	fibroblasts	0.6476715431626937
1033	Ctrl	fibroblasts	0.4318312753147854
1032	Ctrl	fibroblasts	0.292671745504096
1031	Ctrl	fibroblasts	0.8572907149322635
1030	Ctrl	fibroblasts	0.4453398827186726
1036	Ctrl	fibroblasts	0.4648655997290411
1029	Ctrl	fibroblasts	0.4392243050655022
1027	Ctrl	fibroblasts	0.4362047706507924
1026	Ctrl	fibroblasts	0.5604703352668281
1024	Ctrl	fibroblasts	0.2189151262918105
1047	Ctrl	fibroblasts	0.4765464813747548
1023	Ctrl	fibroblasts	0.5343906009858861
1022	Ctrl	fibroblasts	0.5327053191398572
1028	Ctrl	fibroblasts	0.5487201310453292
1055	Ctrl	fibroblasts	0.6047494309304163
1037	Ctrl	fibroblasts	0.636297527548129
1039	Ctrl	fibroblasts	0.5115302581770774
1053	Ctrl	fibroblasts	0.5989798774716328
1052	Ctrl	fibroblasts	0.4226809565533916
1051	Ctrl	fibroblasts	0.3305763965363044
1050	Ctrl	fibroblasts	0.6993655889985392
1049	Ctrl	fibroblasts	0.3946004301407461
1048	Ctrl	fibroblasts	0.8356799468647296
1038	Ctrl	fibroblasts	0.7423984964495555
870	Ctrl	fibroblasts	0.2484258284321474
868	Ctrl	fibroblasts	0.4133034486381853
17	Ctrl	fibroblasts	0.3392254408881526
875	Ctrl	fibroblasts	0.2513971172380731
834	Ctrl	fibroblasts	0.6342702021638766
833	Ctrl	fibroblasts	0.7369587846522143
832	Ctrl	fibroblasts	0.3210007899984794
822	Ctrl	fibroblasts	0.5170223740957972
831	Ctrl	fibroblasts	0.8910688406089589
829	Ctrl	fibroblasts	0.5138535936641638
828	Ctrl	fibroblasts	0.6178662528760228
827	Ctrl	fibroblasts	0.4314346838107198
826	Ctrl	fibroblasts	0.5026858002964233
825	Ctrl	fibroblasts	0.6531497601358259
824	Ctrl	fibroblasts	0.4604168068544712
830	Ctrl	fibroblasts	0.7848245862291123
947	Ctrl	fibroblasts	0.5806357984155086
877	Ctrl	fibroblasts	0.4859433819782996
836	Ctrl	fibroblasts	0.3725413997596791
927	Ctrl	fibroblasts	0.7511524511747851
926	Ctrl	fibroblasts	0.4030041998220147
925	Ctrl	fibroblasts	0.5996456632309112
924	Ctrl	fibroblasts	1.11348e+16
923	Ctrl	fibroblasts	0.338721856688427
922	Ctrl	fibroblasts	0.2732306071962737
928	Ctrl	fibroblasts	0.6610449486813352
921	Ctrl	fibroblasts	0.5883542454159529
919	Ctrl	fibroblasts	0.3351080617831274
918	Ctrl	fibroblasts	0.6951805838201767
917	Ctrl	fibroblasts	0.482427008508791
916	Ctrl	fibroblasts	0.5972265970599181
915	Ctrl	fibroblasts	0.2903338558656879
835	Ctrl	fibroblasts	0.3793023617622196
837	Ctrl	fibroblasts	0.6475232174982941
858	Ctrl	fibroblasts	0.5557368091475295
817	Ctrl	fibroblasts	0.4947239943681272
867	Ctrl	fibroblasts	0.3663398717388534
865	Ctrl	fibroblasts	0.2678676901980437
864	Ctrl	fibroblasts	0.7089373172739782
863	Ctrl	fibroblasts	0.5955490855466187
862	Ctrl	fibroblasts	0.5806815570006477
861	Ctrl	fibroblasts	0.3466146353248711
860	Ctrl	fibroblasts	0.4242724177926496
866	Ctrl	fibroblasts	0.3272641237326398
874	Ctrl	fibroblasts	0.4385325442822194
840	Ctrl	fibroblasts	0.5420079580561644
838	Ctrl	fibroblasts	0.5674540802765187
819	Ctrl	fibroblasts	0.4556605317746376
818	Ctrl	fibroblasts	0.6566111544947821
816	Ctrl	fibroblasts	0.6731004369221759
823	Ctrl	fibroblasts	0.646320282376596
815	Ctrl	fibroblasts	0.6247683481663362
814	Ctrl	fibroblasts	0.5634622026351929
820	Ctrl	fibroblasts	0.5767895529811472
813	Ctrl	fibroblasts	0.7641590344100372
811	Ctrl	fibroblasts	0.3046945643474205
810	Ctrl	fibroblasts	0.4434410749123629
809	Ctrl	fibroblasts	0.548870360441309
808	Ctrl	fibroblasts	0.3278445825032682
807	Ctrl	fibroblasts	0.5305419405011257
806	Ctrl	fibroblasts	0.7881391852540232
812	Ctrl	fibroblasts	0.3344505041030818
839	Ctrl	fibroblasts	0.5639918227346612
821	Ctrl	fibroblasts	0.3461394799776205
23	Ctrl	fibroblasts	0.281117301627912
18	Ctrl	fibroblasts	0.3875846583421845
50	Ctrl	fibroblasts	0.2577072784356026
1013	Ctrl	fibroblasts	0.5683452180529385
990	Ctrl	fibroblasts	0.3671513591724973
989	Ctrl	fibroblasts	0.3742247062593923
988	Ctrl	fibroblasts	0.4561641312335175
987	Ctrl	fibroblasts	0.7033609153303506
986	Ctrl	fibroblasts	0.6843938371389751
992	Ctrl	fibroblasts	0.5254968679370884
985	Ctrl	fibroblasts	0.8193016145280778
1001	Ctrl	fibroblasts	0.5110080622449985
1003	Ctrl	fibroblasts	0.7129651871862395
1017	Ctrl	fibroblasts	0.5461178935391816
1016	Ctrl	fibroblasts	0.6992096874437695
1015	Ctrl	fibroblasts	0.5087002669937057
1014	Ctrl	fibroblasts	0.6115366517515254
1012	Ctrl	fibroblasts	0.6170947237777274
993	Ctrl	fibroblasts	0.4356718522662124
1002	Ctrl	fibroblasts	0.6028859638084233
1011	Ctrl	fibroblasts	0.4939817962864848
1009	Ctrl	fibroblasts	0.6109693828931295
1008	Ctrl	fibroblasts	0.8522033726825523
1007	Ctrl	fibroblasts	0.45505346397732
1006	Ctrl	fibroblasts	0.4792040475185415
1005	Ctrl	fibroblasts	0.8133702622996049
1004	Ctrl	fibroblasts	0.5015496107986687
1010	Ctrl	fibroblasts	0.3329457659724055
1018	Ctrl	fibroblasts	0.5719717380091431
984	Ctrl	fibroblasts	0.5632717438005175
982	Ctrl	fibroblasts	0.4688873217564373
963	Ctrl	fibroblasts	0.563888279518628
991	Ctrl	fibroblasts	0.3871113940179294
1000	Ctrl	fibroblasts	0.5827660263790526
961	Ctrl	fibroblasts	0.6812306237330565
495	Ctrl	fibroblasts	0.7337607966853114
478	Ctrl	fibroblasts	0.3641400764602462
487	Ctrl	fibroblasts	0.1785500803515942
488	Ctrl	fibroblasts	0.3638287848871416
489	Ctrl	fibroblasts	0.5156529506740004
504	Ctrl	fibroblasts	0.3579150138995921
503	Ctrl	fibroblasts	0.2757815521669003
502	Ctrl	fibroblasts	0.4517702797568309
501	Ctrl	fibroblasts	0.2563305489883057
500	Ctrl	fibroblasts	0.4575485360109021
499	Ctrl	fibroblasts	0.3877171522192527
498	Ctrl	fibroblasts	0.3538682896850584
497	Ctrl	fibroblasts	0.3174563089339135
496	Ctrl	fibroblasts	0.3322665670308667
494	Ctrl	fibroblasts	0.0214768647708849
994	Ctrl	fibroblasts	0.7977036752634525
493	Ctrl	fibroblasts	0.4281206252437954
492	Ctrl	fibroblasts	0.4207981583979675
491	Ctrl	fibroblasts	0.4214853734400267
490	Ctrl	fibroblasts	0.3845582487284097
398	Ctrl	fibroblasts	0.3089675044736976
226	Ctrl	fibroblasts	0.2686710466926802
644	Ctrl	fibroblasts	0.3256730163622765
642	Ctrl	fibroblasts	0.4704289497740555
999	Ctrl	fibroblasts	0.5171520817454954
998	Ctrl	fibroblasts	0.9798544020060136
997	Ctrl	fibroblasts	0.5321762343790674
996	Ctrl	fibroblasts	0.5994403919089298
995	Ctrl	fibroblasts	0.637368802637846
962	Ctrl	fibroblasts	0.8797182371590397
960	Ctrl	fibroblasts	0.4275371240718159
19	Ctrl	fibroblasts	0.3569783086253013
5	Ctrl	fibroblasts	0.3080676080570801
11	Ctrl	fibroblasts	0.3940451150477106
10	Ctrl	fibroblasts	0.8556491346558648
9	Ctrl	fibroblasts	0.543585253256818
8	Ctrl	fibroblasts	0.4761768501254591
7	Ctrl	fibroblasts	0.3999765073959109
13	Ctrl	fibroblasts	0.2797792153912824
6	Ctrl	fibroblasts	0.3627602244046783
4	Ctrl	fibroblasts	0.5373480336755511
3	Ctrl	fibroblasts	0.3493327902972054
2	Ctrl	fibroblasts	0.4925602923945953
1	Ctrl	fibroblasts	0.4182397414990104
1059	Ctrl	fibroblasts	0.863234231251039
1058	Ctrl	fibroblasts	0.4766615299879854
1057	Ctrl	fibroblasts	0.188830438414165
1021	Ctrl	fibroblasts	0.6534662965930771
14	Ctrl	fibroblasts	0.7164985020573589
16	Ctrl	fibroblasts	0.4090631714169856
30	Ctrl	fibroblasts	0.2550391127821542
29	Ctrl	fibroblasts	0.3707335199807932
28	Ctrl	fibroblasts	0.2151955252919032
27	Ctrl	fibroblasts	0.5514588352693649
26	Ctrl	fibroblasts	0.3104958280386677
25	Ctrl	fibroblasts	0.1539882631477629
15	Ctrl	fibroblasts	0.4562074655703027
24	Ctrl	fibroblasts	0.5781266269283682
22	Ctrl	fibroblasts	0.2612588277983065
21	Ctrl	fibroblasts	0.2629058677434633
20	Ctrl	fibroblasts	0.0997400383654132
12	Ctrl	fibroblasts	0.3366487805238908
1019	Ctrl	fibroblasts	0.4994434076383718
959	Ctrl	fibroblasts	0.7141985100202299
981	Ctrl	fibroblasts	0.646232694173091
958	Ctrl	fibroblasts	0.6591944388083353
964	Ctrl	fibroblasts	0.5337418146611257
957	Ctrl	fibroblasts	0.708658521182016
955	Ctrl	fibroblasts	0.2944988097194995
954	Ctrl	fibroblasts	0.6054988167039057
953	Ctrl	fibroblasts	0.8346117748673944
952	Ctrl	fibroblasts	0.5597932866037874
951	Ctrl	fibroblasts	0.4435282091006061
950	Ctrl	fibroblasts	0.3754344121750922
956	Ctrl	fibroblasts	0.4615027255434141
983	Ctrl	fibroblasts	0.3192520737289093
965	Ctrl	fibroblasts	0.6487983457114368
967	Ctrl	fibroblasts	0.5171196555829813
980	Ctrl	fibroblasts	0.4902920890789894
949	Ctrl	fibroblasts	0.5635867596673455
979	Ctrl	fibroblasts	0.512911476362791
978	Ctrl	fibroblasts	0.7512797123417128
977	Ctrl	fibroblasts	0.3827765902906819
976	Ctrl	fibroblasts	0.6546856307818043
966	Ctrl	fibroblasts	0.3216728244522134
975	Ctrl	fibroblasts	0.7566700332763319
973	Ctrl	fibroblasts	0.6322342059548175
972	Ctrl	fibroblasts	0.4741960615078706
971	Ctrl	fibroblasts	0.6276360178490229
970	Ctrl	fibroblasts	0.5806082045652052
969	Ctrl	fibroblasts	0.7810709977010986
968	Ctrl	fibroblasts	0.6618356194004007
974	Ctrl	fibroblasts	0.5190945568938424
914	Ctrl	fibroblasts	0.4866006946051601
920	Ctrl	fibroblasts	0.6042528287608762
913	Ctrl	fibroblasts	0.4280116055164438
256	Ctrl	fibroblasts	0.6594995640588709
312	Ctrl	fibroblasts	0.728102480060165
250	Ctrl	fibroblasts	0.5974066555266022
286	Ctrl	fibroblasts	0.3528240356293748
284	Ctrl	fibroblasts	0.3014763527808781
265	Ctrl	fibroblasts	0.3806010662727064
264	Ctrl	fibroblasts	0.4414347280443978
263	Ctrl	fibroblasts	0.405808041441521
262	Ctrl	fibroblasts	0.2521399647400905
261	Ctrl	fibroblasts	0.2666203873110075
260	Ctrl	fibroblasts	0.1634234207957034
266	Ctrl	fibroblasts	0.14371644460539
259	Ctrl	fibroblasts	0.3105239990785453
257	Ctrl	fibroblasts	0.4995049922031501
255	Ctrl	fibroblasts	0.2300157012544378
307	Ctrl	fibroblasts	0.4411468361387844
254	Ctrl	fibroblasts	0.4156504558429035
253	Ctrl	fibroblasts	0.3031255913800249
252	Ctrl	fibroblasts	0.3861138959637027
258	Ctrl	fibroblasts	0.5265977948297269
285	Ctrl	fibroblasts	0.717353560057893
267	Ctrl	fibroblasts	0.2660881319268892
269	Ctrl	fibroblasts	0.3508432178458643
283	Ctrl	fibroblasts	0.2930419926494264
282	Ctrl	fibroblasts	0.3840230478624393
281	Ctrl	fibroblasts	0.3006977367151905
280	Ctrl	fibroblasts	0.1923751523045506
279	Ctrl	fibroblasts	0.4952035797995445
278	Ctrl	fibroblasts	0.2328827713386528
306	Ctrl	fibroblasts	0.1803510810020964
308	Ctrl	fibroblasts	0.4801079514505668
277	Ctrl	fibroblasts	0.4460493498529251
288	Ctrl	fibroblasts	0.539659375066668
301	Ctrl	fibroblasts	0.2526508215092526
300	Ctrl	fibroblasts	0.2504373836044046
299	Ctrl	fibroblasts	0.3179320840135512
298	Ctrl	fibroblasts	0.2559610294797241
297	Ctrl	fibroblasts	0.4779036124524551
296	Ctrl	fibroblasts	0.4250499695212025
302	Ctrl	fibroblasts	0.388554084404315
295	Ctrl	fibroblasts	0.4667680637490621
293	Ctrl	fibroblasts	0.3948497383945493
292	Ctrl	fibroblasts	0.4034220059011717
291	Ctrl	fibroblasts	0.3064453412515933
290	Ctrl	fibroblasts	0.4284266749875224
289	Ctrl	fibroblasts	0.2927250909253553
294	Ctrl	fibroblasts	0.238055550854819
309	Ctrl	fibroblasts	0.3448132470251379
287	Ctrl	fibroblasts	0.3012034731412017
303	Ctrl	fibroblasts	0.2631388049814573
305	Ctrl	fibroblasts	0.3261807940185991
319	Ctrl	fibroblasts	0.5330500710669162
318	Ctrl	fibroblasts	0.402545919643728
317	Ctrl	fibroblasts	0.3963352919877256
316	Ctrl	fibroblasts	0.3553293808564275
315	Ctrl	fibroblasts	0.4335928153286876
314	Ctrl	fibroblasts	0.7866804444904113
304	Ctrl	fibroblasts	0.2974129477697961
313	Ctrl	fibroblasts	0.3786828895006432
311	Ctrl	fibroblasts	0.3219429583732019
310	Ctrl	fibroblasts	0.4925838841966392
268	Ctrl	fibroblasts	0.3925757997633179
275	Ctrl	fibroblasts	0.5906546430791658
929	Ctrl	fibroblasts	0.5561298271136826
47	Ctrl	fibroblasts	0.4174216570575598
87	Ctrl	fibroblasts	0.3722143849794713
96	Ctrl	fibroblasts	0.301138994764233
94	Ctrl	fibroblasts	0.8470199330592567
93	Ctrl	fibroblasts	0.2899587267400663
92	Ctrl	fibroblasts	0.4665758491999189
91	Ctrl	fibroblasts	0.394543414338889
90	Ctrl	fibroblasts	0.6033615321305169
89	Ctrl	fibroblasts	0.2923703538063358
95	Ctrl	fibroblasts	0.4924253984196491
103	Ctrl	fibroblasts	0.2409317770072178
69	Ctrl	fibroblasts	0.5167890312096287
67	Ctrl	fibroblasts	0.2218298270885858
48	Ctrl	fibroblasts	0.4668556237735889
46	Ctrl	fibroblasts	0.3047640999421845
98	Ctrl	fibroblasts	0.5194810931122527
45	Ctrl	fibroblasts	0.2305459605202942
44	Ctrl	fibroblasts	0.3270665797038045
43	Ctrl	fibroblasts	0.6124410244676308
49	Ctrl	fibroblasts	0.2517337838046692
42	Ctrl	fibroblasts	0.2812109917433711
40	Ctrl	fibroblasts	0.4547281690669568
39	Ctrl	fibroblasts	0.2960954032028634
38	Ctrl	fibroblasts	0.1513013815740718
37	Ctrl	fibroblasts	0.3074526591365349
36	Ctrl	fibroblasts	0.2210882931555035
35	Ctrl	fibroblasts	0.2763231197950292
41	Ctrl	fibroblasts	0.6308050283493538
68	Ctrl	fibroblasts	0.3104937817068555
97	Ctrl	fibroblasts	0.2686915224217422
99	Ctrl	fibroblasts	0.3129196623649822
274	Ctrl	fibroblasts	0.4871576853096991
79	Ctrl	fibroblasts	0.3667412577565435
273	Ctrl	fibroblasts	0.1759286101090287
272	Ctrl	fibroblasts	0.3963162109124232
271	Ctrl	fibroblasts	0.4158419492348386
270	Ctrl	fibroblasts	0.3050308865295009
276	Ctrl	fibroblasts	0.4533835849938201
178	Ctrl	fibroblasts	0.5062028929815532
177	Ctrl	fibroblasts	0.2607613391151572
176	Ctrl	fibroblasts	0.4088248384291441
84	Ctrl	fibroblasts	0.1470439442225377
83	Ctrl	fibroblasts	0.3755218503914194
82	Ctrl	fibroblasts	0.2509839751327234
81	Ctrl	fibroblasts	0.3387956181216551
80	Ctrl	fibroblasts	0.2458917255333352
85	Ctrl	fibroblasts	0.5032003209040351
100	Ctrl	fibroblasts	0.3064979725272498
78	Ctrl	fibroblasts	0.5141070897807773
76	Ctrl	fibroblasts	0.389137907155275
75	Ctrl	fibroblasts	0.3509269184287661
74	Ctrl	fibroblasts	0.3031627566553772
73	Ctrl	fibroblasts	0.3825325137270321
72	Ctrl	fibroblasts	0.3231753343379276
77	Ctrl	fibroblasts	0.2453920591739954
70	Ctrl	fibroblasts	0.7218703176533999
86	Ctrl	fibroblasts	0.5037841595496487
88	Ctrl	fibroblasts	0.3094793055330038
102	Ctrl	fibroblasts	0.2604157731254669
101	Ctrl	fibroblasts	0.4148002668388301
251	Ctrl	fibroblasts	0.3865798647644494
249	Ctrl	fibroblasts	0.5639919866942384
179	Ctrl	fibroblasts	0.3895470526005228
901	Ctrl	fibroblasts	0.3645268255121087
878	Ctrl	fibroblasts	0.2623733314534685
884	Ctrl	fibroblasts	0.2949671727124303
911	Ctrl	fibroblasts	0.4004989610931718
893	Ctrl	fibroblasts	0.6922333483121589
895	Ctrl	fibroblasts	0.3361936512609988
909	Ctrl	fibroblasts	0.4956450103885148
908	Ctrl	fibroblasts	0.5396438564305388
907	Ctrl	fibroblasts	0.7872712130970413
906	Ctrl	fibroblasts	0.4430434254380137
905	Ctrl	fibroblasts	0.775794295523307
904	Ctrl	fibroblasts	0.5066854608146846
894	Ctrl	fibroblasts	0.6205575057516902
903	Ctrl	fibroblasts	0.457576245050058
900	Ctrl	fibroblasts	0.5968652596331634
880	Ctrl	fibroblasts	0.6883886659650562
899	Ctrl	fibroblasts	0.5922460998454798
898	Ctrl	fibroblasts	0.8707526171032149
897	Ctrl	fibroblasts	0.5863628069215099
896	Ctrl	fibroblasts	0.3288503392535896
902	Ctrl	fibroblasts	0.5604971495658274
32	Ctrl	fibroblasts	0.3579434966692446
33	Ctrl	fibroblasts	0.2885904422204601
34	Ctrl	fibroblasts	0.3539793048472923
229	Ctrl	fibroblasts	0.3880164138512376
228	Ctrl	fibroblasts	0.3271432643533516
227	Ctrl	fibroblasts	0.187279423322216
226	Ctrl	fibroblasts	0.3034692920103596
225	Ctrl	fibroblasts	0.5696878622092265
879	Ctrl	fibroblasts	0.6182536073308091
881	Ctrl	fibroblasts	0.2979362149497582
204	Ctrl	fibroblasts	0.2856086800300547
933	Ctrl	fibroblasts	0.4608100355658165
931	Ctrl	fibroblasts	0.7388902596203937
945	Ctrl	fibroblasts	0.6173902017992776
944	Ctrl	fibroblasts	0.3671813800604969
943	Ctrl	fibroblasts	0.654066956342264
942	Ctrl	fibroblasts	0.7568310981762324
941	Ctrl	fibroblasts	0.6651187165476424
940	Ctrl	fibroblasts	0.4316511965473802
930	Ctrl	fibroblasts	0.5676480593854637
939	Ctrl	fibroblasts	0.8019913925592275
937	Ctrl	fibroblasts	0.5054144705772232
936	Ctrl	fibroblasts	0.9288561978428947
935	Ctrl	fibroblasts	0.8611841814974572
934	Ctrl	fibroblasts	0.592149806156451
932	Ctrl	fibroblasts	0.5111163062514492
882	Ctrl	fibroblasts	0.5651029481372176
938	Ctrl	fibroblasts	0.4431074214462625
876	Ctrl	fibroblasts	0.6163781250129193
912	Ctrl	fibroblasts	0.3305414856401255
910	Ctrl	fibroblasts	0.7629746448058269
891	Ctrl	fibroblasts	0.5345635287994487
890	Ctrl	fibroblasts	0.4742500955309169
889	Ctrl	fibroblasts	0.4800468035731384
888	Ctrl	fibroblasts	0.730359641432617
887	Ctrl	fibroblasts	0.3035204886707981
886	Ctrl	fibroblasts	0.7801750115585661
892	Ctrl	fibroblasts	0.4651485461699869
885	Ctrl	fibroblasts	0.4442373463821763
883	Ctrl	fibroblasts	0.2057826610340252
224	Ctrl	fibroblasts	0.6283911028989434
230	Ctrl	fibroblasts	0.2714268696002754
223	Ctrl	fibroblasts	0.2755196490664279
197	Ctrl	fibroblasts	0.5212204608275943
189	Ctrl	fibroblasts	0.3569575666898203
188	Ctrl	fibroblasts	0.2763928248729968
194	Ctrl	fibroblasts	0.6269789125738966
187	Ctrl	fibroblasts	0.4320904366419387
185	Ctrl	fibroblasts	0.5039398343466722
184	Ctrl	fibroblasts	0.2302640599222176
183	Ctrl	fibroblasts	0.4144731651075106
182	Ctrl	fibroblasts	0.7117111666130823
181	Ctrl	fibroblasts	0.2039765330548306
180	Ctrl	fibroblasts	0.47948909891094
186	Ctrl	fibroblasts	0.5228308321742055
213	Ctrl	fibroblasts	0.6333215523720205
195	Ctrl	fibroblasts	0.2461827089779023
211	Ctrl	fibroblasts	0.3491732698440069
221	Ctrl	fibroblasts	0.5135372900674025
210	Ctrl	fibroblasts	0.2081302440618795
209	Ctrl	fibroblasts	0.4171333196171233
208	Ctrl	fibroblasts	0.6416273957241876
207	Ctrl	fibroblasts	0.4716157331145362
206	Ctrl	fibroblasts	0.3170083529724612
196	Ctrl	fibroblasts	0.4783981696336041
205	Ctrl	fibroblasts	0.4743217538655385
203	Ctrl	fibroblasts	0.3313874399778477
202	Ctrl	fibroblasts	0.3490192210803353
201	Ctrl	fibroblasts	0.4505611547161473
200	Ctrl	fibroblasts	0.3841659868904972
199	Ctrl	fibroblasts	0.3642889285197721
198	Ctrl	fibroblasts	0.2202708104757305
190	Ctrl	fibroblasts	0.3968582896928294
191	Ctrl	fibroblasts	0.3484904671594108
192	Ctrl	fibroblasts	0.4194454033499213
193	Ctrl	fibroblasts	0.388404487474527
220	Ctrl	fibroblasts	0.4291401787517431
219	Ctrl	fibroblasts	0.5591712727413147
218	Ctrl	fibroblasts	0.3250714260272769
217	Ctrl	fibroblasts	0.2157932324067591
216	Ctrl	fibroblasts	0.6053846354101491
222	Ctrl	fibroblasts	0.3633933535221666
215	Ctrl	fibroblasts	0.6779516541273173
231	Ctrl	fibroblasts	0.2240644748860162
233	Ctrl	fibroblasts	0.4045320125754945
247	Ctrl	fibroblasts	0.3843439680194096
246	Ctrl	fibroblasts	0.3668958451597417
245	Ctrl	fibroblasts	0.5168684512459307
244	Ctrl	fibroblasts	0.0939521218616441
243	Ctrl	fibroblasts	0.3327869426972708
242	Ctrl	fibroblasts	0.4122927320766794
232	Ctrl	fibroblasts	0.2328228436676403
241	Ctrl	fibroblasts	0.4032285299907521
239	Ctrl	fibroblasts	0.4433280125059469
238	Ctrl	fibroblasts	0.3540172656454067
237	Ctrl	fibroblasts	0.1868924550629997
236	Ctrl	fibroblasts	0.438670243308514
235	Ctrl	fibroblasts	0.3953417896133533
234	Ctrl	fibroblasts	0.3469702388617364
240	Ctrl	fibroblasts	0.2935404847201109
248	Ctrl	fibroblasts	0.4105462570830594
214	Ctrl	fibroblasts	0.251606144942493
212	Ctrl	fibroblasts	0.1397868482195243
762	Ctrl	fibroblasts	0.4329413387997147
761	Ctrl	fibroblasts	0.4079138098282275
760	Ctrl	fibroblasts	0.9413104151043914
492	Ctrl	fibroblasts	0.4498046513863957
469	Ctrl	fibroblasts	0.2695490114917055
468	Ctrl	fibroblasts	0.3442800618039535
467	Ctrl	fibroblasts	0.3408420193757471
466	Ctrl	fibroblasts	0.2057731592824324
472	Ctrl	fibroblasts	0.2436269537298859
465	Ctrl	fibroblasts	0.290024235962614
481	Ctrl	fibroblasts	0.1793547114028345
483	Ctrl	fibroblasts	0.3722611737311698
497	Ctrl	fibroblasts	0.394863261628294
496	Ctrl	fibroblasts	0.3866516338325017
495	Ctrl	fibroblasts	0.240705205297917
494	Ctrl	fibroblasts	0.3797497596521083
493	Ctrl	fibroblasts	0.3303657502610629
482	Ctrl	fibroblasts	0.345130832505147
471	Ctrl	fibroblasts	0.3659387418175665
491	Ctrl	fibroblasts	0.4418410592155836
489	Ctrl	fibroblasts	0.4601613898726984
488	Ctrl	fibroblasts	0.679915454001488
487	Ctrl	fibroblasts	0.2889192922235357
486	Ctrl	fibroblasts	0.3590949343737428
485	Ctrl	fibroblasts	0.5312843185104008
484	Ctrl	fibroblasts	0.3152827781643536
490	Ctrl	fibroblasts	0.3157810033719294
464	Ctrl	fibroblasts	0.2921399383644921
463	Ctrl	fibroblasts	0.2257704892738185
462	Ctrl	fibroblasts	0.2089688182057971
442	Ctrl	fibroblasts	0.2203229460251253
441	Ctrl	fibroblasts	0.1474543707659448
470	Ctrl	fibroblasts	0.2464553948584715
473	Ctrl	fibroblasts	0.3427358941371553
439	Ctrl	fibroblasts	0.3702370274644849
379	Ctrl	fibroblasts	0.3924156775126703
363	Ctrl	fibroblasts	0.5024720844013457
390	Ctrl	fibroblasts	0.3482675717806652
372	Ctrl	fibroblasts	0.3140844892190929
374	Ctrl	fibroblasts	0.2806548233766234
388	Ctrl	fibroblasts	0.4627439637570709
387	Ctrl	fibroblasts	0.2655500695999517
386	Ctrl	fibroblasts	0.2078962155022817
385	Ctrl	fibroblasts	0.2811780881221963
384	Ctrl	fibroblasts	0.6393026184114301
383	Ctrl	fibroblasts	0.2024780810158307
373	Ctrl	fibroblasts	0.2617056861373505
382	Ctrl	fibroblasts	0.4866231164749197
380	Ctrl	fibroblasts	0.5294173833697311
378	Ctrl	fibroblasts	0.3168753293700832
480	Ctrl	fibroblasts	0.2371338558554325
377	Ctrl	fibroblasts	0.4805065025438226
376	Ctrl	fibroblasts	0.3464085498362109
375	Ctrl	fibroblasts	0.4620586124184588
381	Ctrl	fibroblasts	0.5523590134205857
426	Ctrl	fibroblasts	0.3015909105939196
427	Ctrl	fibroblasts	0.6157679689411931
428	Ctrl	fibroblasts	0.2587901058923144
479	Ctrl	fibroblasts	0.5115446005578272
478	Ctrl	fibroblasts	0.3505146999777787
477	Ctrl	fibroblasts	0.3076111403351717
476	Ctrl	fibroblasts	0.4782745832426132
475	Ctrl	fibroblasts	0.4089636562253386
474	Ctrl	fibroblasts	0.3085449894185421
440	Ctrl	fibroblasts	0.3017101834222458
438	Ctrl	fibroblasts	0.4604648827117893
358	Ctrl	fibroblasts	0.2347776113565322
511	Ctrl	fibroblasts	0.3070719687260763
517	Ctrl	fibroblasts	0.6170111922351785
516	Ctrl	fibroblasts	0.5010913748426787
515	Ctrl	fibroblasts	0.2603348930570304
514	Ctrl	fibroblasts	0.4016342318635976
513	Ctrl	fibroblasts	0.3199522678335384
519	Ctrl	fibroblasts	0.4141400115296557
512	Ctrl	fibroblasts	0.358635170680762
510	Ctrl	fibroblasts	0.2513856095414221
509	Ctrl	fibroblasts	0.4503013338645246
508	Ctrl	fibroblasts	0.5117133791235091
507	Ctrl	fibroblasts	0.3483897821522091
506	Ctrl	fibroblasts	0.3212212817144095
505	Ctrl	fibroblasts	0.6987451262979022
504	Ctrl	fibroblasts	0.2418012548305304
65	Ctrl	fibroblasts	0.3647618880081803
520	Ctrl	fibroblasts	0.5400644773627294
522	Ctrl	fibroblasts	0.4278689434047146
536	Ctrl	fibroblasts	0.3019994118442786
535	Ctrl	fibroblasts	0.4660704688323197
534	Ctrl	fibroblasts	0.3602148823703867
533	Ctrl	fibroblasts	0.2911727377319235
532	Ctrl	fibroblasts	0.4862108496583386
531	Ctrl	fibroblasts	0.2560507005379668
521	Ctrl	fibroblasts	0.1758290994657254
530	Ctrl	fibroblasts	0.4157574712128761
528	Ctrl	fibroblasts	0.3605905257669297
527	Ctrl	fibroblasts	0.5143896218790442
526	Ctrl	fibroblasts	0.5516104262449357
518	Ctrl	fibroblasts	0.2904945904574286
66	Ctrl	fibroblasts	0.3034082058884692
437	Ctrl	fibroblasts	0.2299966801306427
460	Ctrl	fibroblasts	0.4119603918122955
443	Ctrl	fibroblasts	0.338575500455432
436	Ctrl	fibroblasts	0.1879776790777894
434	Ctrl	fibroblasts	0.4763133745489259
433	Ctrl	fibroblasts	0.4528812458624431
432	Ctrl	fibroblasts	0.3387395478753736
431	Ctrl	fibroblasts	0.4226719939876288
430	Ctrl	fibroblasts	0.320735971491279
429	Ctrl	fibroblasts	0.4611304395299711
435	Ctrl	fibroblasts	0.3548183640706454
444	Ctrl	fibroblasts	0.3092890696429701
445	Ctrl	fibroblasts	0.2984408061749221
446	Ctrl	fibroblasts	0.240658221425471
461	Ctrl	fibroblasts	0.3671807327733166
459	Ctrl	fibroblasts	0.32890315189243
67	Ctrl	fibroblasts	0.2512656317742769
458	Ctrl	fibroblasts	0.3248562698990453
457	Ctrl	fibroblasts	0.3180916054261251
456	Ctrl	fibroblasts	0.2828073431195566
455	Ctrl	fibroblasts	0.1200373745057869
454	Ctrl	fibroblasts	0.4449676325482115
453	Ctrl	fibroblasts	0.3700414384958384
452	Ctrl	fibroblasts	0.3058116981006441
451	Ctrl	fibroblasts	0.4241708756538587
450	Ctrl	fibroblasts	0.2188695636814147
449	Ctrl	fibroblasts	0.3669888614337549
448	Ctrl	fibroblasts	0.2925990399219734
447	Ctrl	fibroblasts	0.583072359640158
68	Ctrl	fibroblasts	0.2567695425699207
357	Ctrl	fibroblasts	0.1785849401767478
359	Ctrl	fibroblasts	0.3629785551475899
750	Ctrl	fibroblasts	0.2590034529849671
584	Ctrl	fibroblasts	0.2628855225132305
633	Ctrl	fibroblasts	0.5933703192186354
632	Ctrl	fibroblasts	0.4366844931702157
631	Ctrl	fibroblasts	0.3702110745778839
630	Ctrl	fibroblasts	0.4128468146636158
629	Ctrl	fibroblasts	0.177154126819702
628	Ctrl	fibroblasts	0.5618620602768091
634	Ctrl	fibroblasts	0.4885149248109766
572	Ctrl	fibroblasts	0.4023921722569242
608	Ctrl	fibroblasts	0.1316865320893182
606	Ctrl	fibroblasts	0.2934790625522152
587	Ctrl	fibroblasts	0.6453109106833325
586	Ctrl	fibroblasts	0.3672401932982211
585	Ctrl	fibroblasts	0.3712519458899458
583	Ctrl	fibroblasts	0.3109059329675181
626	Ctrl	fibroblasts	0.4976048359136567
582	Ctrl	fibroblasts	0.3275085880320783
588	Ctrl	fibroblasts	0.5182379643914848
581	Ctrl	fibroblasts	0.1615830665072333
579	Ctrl	fibroblasts	0.2440304629618484
578	Ctrl	fibroblasts	0.2503085714647288
577	Ctrl	fibroblasts	0.3032228901672333
576	Ctrl	fibroblasts	0.110661482034867
575	Ctrl	fibroblasts	0.3722615302139058
574	Ctrl	fibroblasts	0.3762017674603584
580	Ctrl	fibroblasts	0.3695110147657089
607	Ctrl	fibroblasts	0.5640293691192544
589	Ctrl	fibroblasts	0.3563002219176078
591	Ctrl	fibroblasts	0.4068429047005824
635	Ctrl	fibroblasts	0.5526695087419904
636	Ctrl	fibroblasts	0.4094037533190575
604	Ctrl	fibroblasts	0.3760480463199224
617	Ctrl	fibroblasts	0.218789775651726
521	Ctrl	fibroblasts	0.2598278560690133
520	Ctrl	fibroblasts	0.2869314977408714
526	Ctrl	fibroblasts	0.4492408345887572
501	Ctrl	fibroblasts	0.3406922286801211
571	Ctrl	fibroblasts	0.332995213134924
573	Ctrl	fibroblasts	0.4320396083314219
623	Ctrl	fibroblasts	0.3289526855446041
622	Ctrl	fibroblasts	0.3961221238485518
621	Ctrl	fibroblasts	0.3884337474603387
620	Ctrl	fibroblasts	0.3637950638880673
619	Ctrl	fibroblasts	0.6103581403100887
618	Ctrl	fibroblasts	0.3367097149315859
624	Ctrl	fibroblasts	0.1503538090421253
615	Ctrl	fibroblasts	0.3273310547247824
637	Ctrl	fibroblasts	0.3296917543887753
614	Ctrl	fibroblasts	0.3773982723582765
613	Ctrl	fibroblasts	0.5944770837393349
612	Ctrl	fibroblasts	0.4874687699400053
611	Ctrl	fibroblasts	0.4948066100996466
610	Ctrl	fibroblasts	0.3171759749498872
616	Ctrl	fibroblasts	0.2519698727634533
609	Ctrl	fibroblasts	0.2406183959301662
625	Ctrl	fibroblasts	0.5710689496962009
627	Ctrl	fibroblasts	0.2494287357232291
641	Ctrl	fibroblasts	0.6851701444272597
640	Ctrl	fibroblasts	0.196294455272302
639	Ctrl	fibroblasts	0.2730752215433349
638	Ctrl	fibroblasts	0.5063446053371989
605	Ctrl	fibroblasts	0.1310252100756805
603	Ctrl	fibroblasts	0.2792310426093701
360	Ctrl	fibroblasts	0.3883118767564
411	Ctrl	fibroblasts	0.2560850912200784
424	Ctrl	fibroblasts	0.4348947699398362
423	Ctrl	fibroblasts	0.3398721344271508
422	Ctrl	fibroblasts	0.299451409559999
421	Ctrl	fibroblasts	0.1586394545771016
420	Ctrl	fibroblasts	0.2857479638281935
419	Ctrl	fibroblasts	0.3202974228375289
409	Ctrl	fibroblasts	0.2304135932570528
418	Ctrl	fibroblasts	0.521468130145436
416	Ctrl	fibroblasts	0.2128528498001361
415	Ctrl	fibroblasts	0.3634890092673943
414	Ctrl	fibroblasts	0.2062120883840521
413	Ctrl	fibroblasts	0.4384450991686798
412	Ctrl	fibroblasts	0.4217944254932537
417	Ctrl	fibroblasts	0.3758249809363229
408	Ctrl	fibroblasts	0.2537169139660005
425	Ctrl	fibroblasts	0.2037281769494844
391	Ctrl	fibroblasts	0.3439319920155891
389	Ctrl	fibroblasts	0.298906332916562
370	Ctrl	fibroblasts	0.4450690074697706
369	Ctrl	fibroblasts	0.4422445893724988
368	Ctrl	fibroblasts	0.3799995713537117
367	Ctrl	fibroblasts	0.284511053314945
366	Ctrl	fibroblasts	0.4371227431617895
365	Ctrl	fibroblasts	0.3959854063050823
371	Ctrl	fibroblasts	0.3733848497809826
364	Ctrl	fibroblasts	0.2672465636444009
362	Ctrl	fibroblasts	0.2701484442189658
361	Ctrl	fibroblasts	0.2517695053303024
410	Ctrl	fibroblasts	0.26075403110953
392	Ctrl	fibroblasts	0.3638359357438925
602	Ctrl	fibroblasts	0.2368207289586882
498	Ctrl	fibroblasts	0.3646528260567679
601	Ctrl	fibroblasts	0.299911257201843
600	Ctrl	fibroblasts	0.3429477446067333
590	Ctrl	fibroblasts	0.2728381552596571
599	Ctrl	fibroblasts	0.4093675392368566
597	Ctrl	fibroblasts	0.416042677392177
596	Ctrl	fibroblasts	0.2926400441353179
595	Ctrl	fibroblasts	0.4497822119717364
594	Ctrl	fibroblasts	0.3777705762433007
593	Ctrl	fibroblasts	0.4444501203463202
592	Ctrl	fibroblasts	0.391899638335724
598	Ctrl	fibroblasts	0.4990493264956427
500	Ctrl	fibroblasts	0.413652375230865
499	Ctrl	fibroblasts	0.3236507196168581
406	Ctrl	fibroblasts	0.3786449222786412
399	Ctrl	fibroblasts	0.3172754957097314
405	Ctrl	fibroblasts	0.4145572471558837
404	Ctrl	fibroblasts	0.5462875079802378
403	Ctrl	fibroblasts	0.2699526149493184
402	Ctrl	fibroblasts	0.2906790786053141
401	Ctrl	fibroblasts	0.4846305568167989
407	Ctrl	fibroblasts	0.2035820161324927
400	Ctrl	fibroblasts	0.2369710345707944
398	Ctrl	fibroblasts	0.2124374625045403
397	Ctrl	fibroblasts	0.1434619029681134
396	Ctrl	fibroblasts	0.0522931807718092
395	Ctrl	fibroblasts	0.2600649656800552
394	Ctrl	fibroblasts	0.3960288297965005
393	Ctrl	fibroblasts	0.2926348329240392
525	Ctrl	fibroblasts	0.5382331155204105
524	Ctrl	fibroblasts	0.3773552613903749
523	Ctrl	fibroblasts	0.1871910689274825
349	Ctrl	fibroblasts	0.4525323734251779
325	Ctrl	fibroblasts	0.5273496075646444
324	Ctrl	fibroblasts	0.2361953344770976
330	Ctrl	fibroblasts	0.1526806213622757
357	Ctrl	fibroblasts	0.4284468704970919
339	Ctrl	fibroblasts	0.4421505121219324
341	Ctrl	fibroblasts	0.3532588537737744
355	Ctrl	fibroblasts	0.2940929387529901
354	Ctrl	fibroblasts	0.7839453552555967
353	Ctrl	fibroblasts	0.2629555898402998
352	Ctrl	fibroblasts	0.3708104272594743
351	Ctrl	fibroblasts	0.2923609820440895
350	Ctrl	fibroblasts	0.1072547330522674
340	Ctrl	fibroblasts	0.4061283259664074
347	Ctrl	fibroblasts	0.4669797901796034
327	Ctrl	fibroblasts	0.4788766931715891
346	Ctrl	fibroblasts	0.3652265052097048
345	Ctrl	fibroblasts	0.3308911871296918
344	Ctrl	fibroblasts	0.3637064130888011
343	Ctrl	fibroblasts	0.3487837866673838
342	Ctrl	fibroblasts	0.3534826302548069
348	Ctrl	fibroblasts	0.3262710309542062
393	Ctrl	fibroblasts	0.1978881873699813
394	Ctrl	fibroblasts	0.2857047731454283
395	Ctrl	fibroblasts	0.6276122454618757
446	Ctrl	fibroblasts	0.4629484074464711
445	Ctrl	fibroblasts	0.4560999259511528
444	Ctrl	fibroblasts	0.2914718312242128
443	Ctrl	fibroblasts	0.5029363615150861
326	Ctrl	fibroblasts	0.3079223006042049
328	Ctrl	fibroblasts	0.2314004929637975
441	Ctrl	fibroblasts	0.4583857381960868
380	Ctrl	fibroblasts	0.4691643273284586
375	Ctrl	fibroblasts	0.4631824958436014
377	Ctrl	fibroblasts	0.2955674278042081
391	Ctrl	fibroblasts	0.2577599502854378
390	Ctrl	fibroblasts	0.5341910315289141
389	Ctrl	fibroblasts	0.6410148714782472
388	Ctrl	fibroblasts	0.7618955754972673
387	Ctrl	fibroblasts	0.2195307713224163
386	Ctrl	fibroblasts	0.4784436480565728
376	Ctrl	fibroblasts	0.59491362137135
385	Ctrl	fibroblasts	0.362680662681006
383	Ctrl	fibroblasts	0.1772868509050276
382	Ctrl	fibroblasts	0.3103415993006433
381	Ctrl	fibroblasts	0.2869467902244339
379	Ctrl	fibroblasts	0.3653376224163666
329	Ctrl	fibroblasts	0.2369776430739976
378	Ctrl	fibroblasts	0.2593848888390483
384	Ctrl	fibroblasts	0.3076908332482115
392	Ctrl	fibroblasts	0.4310341067954673
358	Ctrl	fibroblasts	0.5091549017156378
356	Ctrl	fibroblasts	0.4335563389623454
337	Ctrl	fibroblasts	0.2885668962001675
336	Ctrl	fibroblasts	0.4409688336272556
335	Ctrl	fibroblasts	0.3357237241415766
334	Ctrl	fibroblasts	0.2575313083185258
333	Ctrl	fibroblasts	0.4346742797163901
332	Ctrl	fibroblasts	0.1946745056947734
338	Ctrl	fibroblasts	0.4782020680920186
331	Ctrl	fibroblasts	0.4393515428673628
442	Ctrl	fibroblasts	0.2810406463748612
447	Ctrl	fibroblasts	0.2404293413519794
529	Ctrl	fibroblasts	0.5824820142649282
413	Ctrl	fibroblasts	0.3035261163829977
405	Ctrl	fibroblasts	0.3019519078496208
404	Ctrl	fibroblasts	0.2695465733646386
410	Ctrl	fibroblasts	0.3060166570914247
403	Ctrl	fibroblasts	0.4003451818955817
401	Ctrl	fibroblasts	0.4963857111540279
400	Ctrl	fibroblasts	0.6471151592846622
399	Ctrl	fibroblasts	0.317770717145708
398	Ctrl	fibroblasts	0.6835717855507092
397	Ctrl	fibroblasts	0.5566161246250356
396	Ctrl	fibroblasts	0.3903935548178435
402	Ctrl	fibroblasts	0.4626378436937801
411	Ctrl	fibroblasts	0.5520072306313849
412	Ctrl	fibroblasts	0.3460388957482551
428	Ctrl	fibroblasts	0.4873764784083797
407	Ctrl	fibroblasts	0.4475916407838988
427	Ctrl	fibroblasts	0.5303673813171839
426	Ctrl	fibroblasts	0.3827529294003728
425	Ctrl	fibroblasts	0.5813704041973319
424	Ctrl	fibroblasts	0.3996165599923765
423	Ctrl	fibroblasts	0.4823882607608063
422	Ctrl	fibroblasts	0.2141108200732913
421	Ctrl	fibroblasts	0.4666687820930974
420	Ctrl	fibroblasts	0.2468781080622911
419	Ctrl	fibroblasts	0.418304166020575
418	Ctrl	fibroblasts	0.5241247895673841
417	Ctrl	fibroblasts	0.3578109777687577
416	Ctrl	fibroblasts	0.3314023493890145
415	Ctrl	fibroblasts	0.5764721120875338
406	Ctrl	fibroblasts	0.2728771541056572
408	Ctrl	fibroblasts	0.0994961729807271
440	Ctrl	fibroblasts	0.6041852860322796
461	Ctrl	fibroblasts	0.4705847607804577
438	Ctrl	fibroblasts	0.3482968667813756
437	Ctrl	fibroblasts	0.5263755012450275
436	Ctrl	fibroblasts	0.5054045580992648
435	Ctrl	fibroblasts	0.3725282334607779
434	Ctrl	fibroblasts	0.5680605024963046
433	Ctrl	fibroblasts	0.5989016785161124
439	Ctrl	fibroblasts	0.2396401791972865
432	Ctrl	fibroblasts	0.1726453807114056
448	Ctrl	fibroblasts	0.2675631229549302
450	Ctrl	fibroblasts	0.5543697559075196
464	Ctrl	fibroblasts	0.7720034145689416
463	Ctrl	fibroblasts	0.5371995201900197
462	Ctrl	fibroblasts	0.4042447351005527
460	Ctrl	fibroblasts	0.3090980040270197
409	Ctrl	fibroblasts	0.3996616443354288
459	Ctrl	fibroblasts	0.4869769860493511
449	Ctrl	fibroblasts	0.4849631575455956
458	Ctrl	fibroblasts	0.231741776607671
456	Ctrl	fibroblasts	0.2242839097793202
455	Ctrl	fibroblasts	0.7355640583254655
454	Ctrl	fibroblasts	0.2378925790934618
453	Ctrl	fibroblasts	0.3093741130685632
452	Ctrl	fibroblasts	0.3512756790903069
451	Ctrl	fibroblasts	1014441641617160
457	Ctrl	fibroblasts	0.4290634738897918
431	Ctrl	fibroblasts	0.5350587278078571
430	Ctrl	fibroblasts	0.3845266178731927
429	Ctrl	fibroblasts	0.4746938273623315
359	Ctrl	fibroblasts	0.4719229423898921
366	Ctrl	fibroblasts	0.5202957117142318
360	Ctrl	fibroblasts	0.2590410008801038
591	Ctrl	fibroblasts	0.4643127509118745
489	Ctrl	fibroblasts	0.5684809964586492
488	Ctrl	fibroblasts	0.7300545932955642
487	Ctrl	fibroblasts	0.6668202997128503
493	Ctrl	fibroblasts	0.2923977832108722
468	Ctrl	fibroblasts	0.2404156021305148
538	Ctrl	fibroblasts	0.5244336060676634
540	Ctrl	fibroblasts	0.2568219499354088
590	Ctrl	fibroblasts	0.70221927365427
589	Ctrl	fibroblasts	0.5673472832771149
588	Ctrl	fibroblasts	0.5573566571602308
587	Ctrl	fibroblasts	0.5383851242947191
586	Ctrl	fibroblasts	0.1924776054435595
585	Ctrl	fibroblasts	0.6020930119657388
584	Ctrl	fibroblasts	0.4897196589923517
491	Ctrl	fibroblasts	0.493950120281877
582	Ctrl	fibroblasts	0.6588491282645617
581	Ctrl	fibroblasts	0.6066854913020561
580	Ctrl	fibroblasts	0.4064557868215547
579	Ctrl	fibroblasts	0.4578784375338913
578	Ctrl	fibroblasts	0.3486019984600312
577	Ctrl	fibroblasts	0.4191256426975106
583	Ctrl	fibroblasts	0.3663407871392145
576	Ctrl	fibroblasts	0.2981202422898166
592	Ctrl	fibroblasts	0.4305965084506573
594	Ctrl	fibroblasts	0.9572038462551318
608	Ctrl	fibroblasts	0.5062615438920544
607	Ctrl	fibroblasts	0.2931526935336437
606	Ctrl	fibroblasts	0.7322807073447188
490	Ctrl	fibroblasts	0.5218988021784411
492	Ctrl	fibroblasts	0.5184646904829523
361	Ctrl	fibroblasts	0.273320705866465
472	Ctrl	fibroblasts	0.447567795618373
537	Ctrl	fibroblasts	0.3689728405386734
503	Ctrl	fibroblasts	0.5524937556208298
501	Ctrl	fibroblasts	0.5305489008876023
482	Ctrl	fibroblasts	0.5440744067911567
481	Ctrl	fibroblasts	0.4184955466573081
480	Ctrl	fibroblasts	0.3868566905186579
479	Ctrl	fibroblasts	0.3489799833026228
478	Ctrl	fibroblasts	0.3634437296318958
477	Ctrl	fibroblasts	0.7220684158674493
483	Ctrl	fibroblasts	0.7108349909832667
476	Ctrl	fibroblasts	0.4611870628666479
474	Ctrl	fibroblasts	0.4636060302460098
473	Ctrl	fibroblasts	0.3077434222510945
471	Ctrl	fibroblasts	0.2384976065779422
494	Ctrl	fibroblasts	0.5540784765541025
470	Ctrl	fibroblasts	0.3868334639507734
469	Ctrl	fibroblasts	0.4340010697961187
475	Ctrl	fibroblasts	0.3616743826637266
502	Ctrl	fibroblasts	0.3211292703555918
484	Ctrl	fibroblasts	0.2298627403053991
486	Ctrl	fibroblasts	0.2323469906799302
500	Ctrl	fibroblasts	0.4033570309582872
499	Ctrl	fibroblasts	0.2982197827537937
498	Ctrl	fibroblasts	0.3627559546405992
497	Ctrl	fibroblasts	0.4137870713114339
496	Ctrl	fibroblasts	0.360564283771676
495	Ctrl	fibroblasts	0.3209026755113603
485	Ctrl	fibroblasts	0.2439244847892649
605	Ctrl	fibroblasts	0.5469862875162008
604	Ctrl	fibroblasts	0.4107416911974535
603	Ctrl	fibroblasts	0.4303362308712277
467	Ctrl	fibroblasts	0.3152239514390399
570	Ctrl	fibroblasts	0.2647543272569902
569	Ctrl	fibroblasts	0.5826445266612553
568	Ctrl	fibroblasts	0.6227843511073673
567	Ctrl	fibroblasts	0.4736371637252253
557	Ctrl	fibroblasts	0.3524389350299646
566	Ctrl	fibroblasts	0.8349551038774273
564	Ctrl	fibroblasts	0.4028074765561191
563	Ctrl	fibroblasts	0.2852244193196105
562	Ctrl	fibroblasts	0.4433749201780669
561	Ctrl	fibroblasts	0.5418630595893492
560	Ctrl	fibroblasts	0.3686767553756306
559	Ctrl	fibroblasts	0.6120868416643492
565	Ctrl	fibroblasts	0.5846294849372484
466	Ctrl	fibroblasts	0.7718299688119649
593	Ctrl	fibroblasts	0.4601986668338673
465	Ctrl	fibroblasts	0.745910584087213
373	Ctrl	fibroblasts	0.3762437283631192
372	Ctrl	fibroblasts	0.1403411612220466
371	Ctrl	fibroblasts	0.313081404758934
370	Ctrl	fibroblasts	0.4020029381708535
369	Ctrl	fibroblasts	0.3577809261757494
368	Ctrl	fibroblasts	0.4009825550081372
374	Ctrl	fibroblasts	0.2015851309752489
367	Ctrl	fibroblasts	0.2849167155118214
365	Ctrl	fibroblasts	0.4078954725257577
364	Ctrl	fibroblasts	0.4671701255671679
363	Ctrl	fibroblasts	0.2040388420060801
362	Ctrl	fibroblasts	0.5168426495026586
571	Ctrl	fibroblasts	0.4290702766911921
572	Ctrl	fibroblasts	0.5235635182739267
558	Ctrl	fibroblasts	0.167925194362093
556	Ctrl	fibroblasts	0.6423759839442617
602	Ctrl	fibroblasts	0.4543718892490578
600	Ctrl	fibroblasts	0.3020476445900608
599	Ctrl	fibroblasts	0.61583895563385
598	Ctrl	fibroblasts	0.2322181827905307
597	Ctrl	fibroblasts	0.3818334368721631
596	Ctrl	fibroblasts	0.4015608811137346
595	Ctrl	fibroblasts	0.6464158246001964
601	Ctrl	fibroblasts	0.6407485878477143
539	Ctrl	fibroblasts	0.3424813299005325
575	Ctrl	fibroblasts	0.5634649496992711
573	Ctrl	fibroblasts	0.5395221928508325
554	Ctrl	fibroblasts	0.6877432817129803
553	Ctrl	fibroblasts	0.4123585803800761
552	Ctrl	fibroblasts	0.3862132100369475
551	Ctrl	fibroblasts	0.2653331426881764
550	Ctrl	fibroblasts	0.2694558785265163
549	Ctrl	fibroblasts	0.4241680792542651
555	Ctrl	fibroblasts	0.3464717616807918
548	Ctrl	fibroblasts	0.4161306964441168
546	Ctrl	fibroblasts	0.3875376413979386
545	Ctrl	fibroblasts	0.5440210789599136
544	Ctrl	fibroblasts	0.2448404195912417
543	Ctrl	fibroblasts	0.5941044014257213
542	Ctrl	fibroblasts	0.5510380738320115
541	Ctrl	fibroblasts	0.5587888052012966
547	Ctrl	fibroblasts	0.1917229587016103
574	Ctrl	fibroblasts	0.4261444389234958
522	Ctrl	fibroblasts	0.3249125899195905
523	Ctrl	fibroblasts	0.3037709470071536
524	Ctrl	fibroblasts	0.3605649772972051
264	Ctrl	fibroblasts	0.2557935919499846
259	Ctrl	fibroblasts	0.312932817436658
258	Ctrl	fibroblasts	0.4438876800443396
257	Ctrl	fibroblasts	0.3381411234266332
263	Ctrl	fibroblasts	0.3436660533517393
256	Ctrl	fibroblasts	0.1920493464965696
254	Ctrl	fibroblasts	0.2791859161036339
253	Ctrl	fibroblasts	0.3606077742121407
252	Ctrl	fibroblasts	0.2787697947084036
251	Ctrl	fibroblasts	0.2754061558242402
250	Ctrl	fibroblasts	0.2761175097399628
249	Ctrl	fibroblasts	0.4561018663649256
255	Ctrl	fibroblasts	0.2334132880147549
248	Ctrl	fibroblasts	0.3708180509971618
266	Ctrl	fibroblasts	0.3983351718465676
261	Ctrl	fibroblasts	0.4799409749714587
280	Ctrl	fibroblasts	0.3796978747259004
279	Ctrl	fibroblasts	0.281111844322399
278	Ctrl	fibroblasts	0.2216306801765896
277	Ctrl	fibroblasts	0.1937047810390869
276	Ctrl	fibroblasts	0.339935032339432
275	Ctrl	fibroblasts	0.4195576426867911
265	Ctrl	fibroblasts	0.2792690796707283
274	Ctrl	fibroblasts	0.5819218229393799
272	Ctrl	fibroblasts	0.2359931657165658
271	Ctrl	fibroblasts	0.2987361969478099
270	Ctrl	fibroblasts	0.3517837202079261
269	Ctrl	fibroblasts	0.254328687941324
268	Ctrl	fibroblasts	0.2587901058923144
260	Ctrl	fibroblasts	0.1966643865712498
262	Ctrl	fibroblasts	0.2568800333821123
273	Ctrl	fibroblasts	0.2258509227042157
618	Ctrl	fibroblasts	0.321364959217199
594	Ctrl	fibroblasts	0.2853615193081955
593	Ctrl	fibroblasts	0.6641046411211593
592	Ctrl	fibroblasts	0.5266558803926742
591	Ctrl	fibroblasts	0.8397525702367735
590	Ctrl	fibroblasts	0.4987283740781942
589	Ctrl	fibroblasts	0.5312189883298505
595	Ctrl	fibroblasts	0.6279864655835945
604	Ctrl	fibroblasts	0.3308430170904765
605	Ctrl	fibroblasts	0.4036634782662754
606	Ctrl	fibroblasts	0.27764444606717
621	Ctrl	fibroblasts	0.4959889990096765
620	Ctrl	fibroblasts	0.6023048203069371
619	Ctrl	fibroblasts	0.5029594608372661
617	Ctrl	fibroblasts	0.4003700112076334
323	Ctrl	fibroblasts	0.1705139115130231
616	Ctrl	fibroblasts	0.4046646321400719
615	Ctrl	fibroblasts	0.2798758987371325
614	Ctrl	fibroblasts	0.7436703957922497
613	Ctrl	fibroblasts	0.4737999009849699
612	Ctrl	fibroblasts	0.6541185176932609
611	Ctrl	fibroblasts	1080826781192320
610	Ctrl	fibroblasts	0.8993480862182124
609	Ctrl	fibroblasts	0.5992544131437573
608	Ctrl	fibroblasts	0.4058925391334946
607	Ctrl	fibroblasts	0.5309836074796068
515	Ctrl	fibroblasts	0.3031854065380588
643	Ctrl	fibroblasts	0.1533339858151721
321	Ctrl	fibroblasts	0.4605989905874386
267	Ctrl	fibroblasts	0.2827737663445163
281	Ctrl	fibroblasts	0.3941048380766661
337	Ctrl	fibroblasts	0.2137177546909158
326	Ctrl	fibroblasts	0.3215108057175524
231	Ctrl	fibroblasts	0.3084377426715554
237	Ctrl	fibroblasts	0.4257291186049803
212	Ctrl	fibroblasts	0.303785163318185
282	Ctrl	fibroblasts	0.2298123869871378
284	Ctrl	fibroblasts	0.354008319228539
334	Ctrl	fibroblasts	0.4038487299558668
333	Ctrl	fibroblasts	0.3438704367210259
332	Ctrl	fibroblasts	0.3747927512273425
331	Ctrl	fibroblasts	0.3206376676092736
330	Ctrl	fibroblasts	0.3534794008894745
329	Ctrl	fibroblasts	0.4095973406009113
335	Ctrl	fibroblasts	0.2679809733561863
328	Ctrl	fibroblasts	0.3157078839338946
325	Ctrl	fibroblasts	0.1895107870289592
233	Ctrl	fibroblasts	0.3897452260189552
324	Ctrl	fibroblasts	0.3808142849525996
323	Ctrl	fibroblasts	0.2731254318968967
322	Ctrl	fibroblasts	0.2654730954461057
321	Ctrl	fibroblasts	0.4363383407369792
327	Ctrl	fibroblasts	0.3300003057496649
320	Ctrl	fibroblasts	0.1593947320835854
336	Ctrl	fibroblasts	0.3556783828926167
338	Ctrl	fibroblasts	0.2929412298701118
352	Ctrl	fibroblasts	0.2927141887778636
351	Ctrl	fibroblasts	0.2870455487920494
350	Ctrl	fibroblasts	0.2436912214895855
349	Ctrl	fibroblasts	0.4679065982835976
348	Ctrl	fibroblasts	0.3806978041620352
232	Ctrl	fibroblasts	0.199033768079304
234	Ctrl	fibroblasts	0.3205610986636846
247	Ctrl	fibroblasts	0.2612523735978563
214	Ctrl	fibroblasts	0.3494166906293279
245	Ctrl	fibroblasts	0.1728395180119079
226	Ctrl	fibroblasts	0.3120951051271635
225	Ctrl	fibroblasts	0.5811632967131525
224	Ctrl	fibroblasts	0.1834172709248919
223	Ctrl	fibroblasts	0.0877110510594202
222	Ctrl	fibroblasts	0.2067222866371559
221	Ctrl	fibroblasts	0.3970301559622951
227	Ctrl	fibroblasts	0.2820295886882729
220	Ctrl	fibroblasts	0.3151074300836902
218	Ctrl	fibroblasts	0.3768661927105088
217	Ctrl	fibroblasts	0.3228782364757597
216	Ctrl	fibroblasts	0.2676089419117773
215	Ctrl	fibroblasts	0.2559937359909984
213	Ctrl	fibroblasts	0.3529049885242475
235	Ctrl	fibroblasts	0.4074148745253924
219	Ctrl	fibroblasts	0.3115038796279506
246	Ctrl	fibroblasts	0.2519943865952429
228	Ctrl	fibroblasts	0.3838277619336584
230	Ctrl	fibroblasts	0.3212186075297507
244	Ctrl	fibroblasts	0.2421957453807777
243	Ctrl	fibroblasts	0.2654628950465406
242	Ctrl	fibroblasts	0.4098419297463107
241	Ctrl	fibroblasts	0.1470253109361276
240	Ctrl	fibroblasts	0.3330617059121133
239	Ctrl	fibroblasts	0.1954033795877325
229	Ctrl	fibroblasts	0.3353841537592189
238	Ctrl	fibroblasts	0.1691524230237561
236	Ctrl	fibroblasts	0.3648800374888545
596	Ctrl	fibroblasts	0.3675098704555428
603	Ctrl	fibroblasts	0.2573113289310225
597	Ctrl	fibroblasts	0.383164368917296
551	Ctrl	fibroblasts	0.2756601444037485
581	Ctrl	fibroblasts	0.4691244937637949
580	Ctrl	fibroblasts	0.2831191911960969
579	Ctrl	fibroblasts	0.2798758987371325
569	Ctrl	fibroblasts	0.2825102065261373
578	Ctrl	fibroblasts	0.703514454426344
576	Ctrl	fibroblasts	0.3290256168337238
575	Ctrl	fibroblasts	0.6870235653274107
574	Ctrl	fibroblasts	0.2272373594685928
573	Ctrl	fibroblasts	0.2237046959087344
572	Ctrl	fibroblasts	0.6312761703339493
571	Ctrl	fibroblasts	0.2256694572709679
577	Ctrl	fibroblasts	0.2757008360798067
585	Ctrl	fibroblasts	0.704576742585347
549	Ctrl	fibroblasts	0.5234722236771171
583	Ctrl	fibroblasts	0.2688115908028876
530	Ctrl	fibroblasts	0.2911833245331262
529	Ctrl	fibroblasts	0.3665696726557808
528	Ctrl	fibroblasts	0.1895953209945011
527	Ctrl	fibroblasts	0.4561331283652582
526	Ctrl	fibroblasts	0.2288049449692027
525	Ctrl	fibroblasts	0.2139812857279033
531	Ctrl	fibroblasts	0.3035923723093914
524	Ctrl	fibroblasts	0.1810595656137217
522	Ctrl	fibroblasts	0.1411894878087037
521	Ctrl	fibroblasts	0.2255075363253693
520	Ctrl	fibroblasts	0.3291113869318539
519	Ctrl	fibroblasts	0.6461479247084526
518	Ctrl	fibroblasts	0.3951087008028947
582	Ctrl	fibroblasts	0.7585122675487459
584	Ctrl	fibroblasts	0.3841616387082178
598	Ctrl	fibroblasts	0.5884092892971272
564	Ctrl	fibroblasts	0.4342917681352729
759	Ctrl	fibroblasts	0.2499573395195669
757	Ctrl	fibroblasts	0.6813116857591852
756	Ctrl	fibroblasts	0.7725788852701687
755	Ctrl	fibroblasts	0.4718237988034117
754	Ctrl	fibroblasts	0.4545816422105893
753	Ctrl	fibroblasts	0.7131347518117923
752	Ctrl	fibroblasts	0.7999099957548982
758	Ctrl	fibroblasts	0.60765430301349
660	Ctrl	fibroblasts	0.7345767374010715
659	Ctrl	fibroblasts	0.3705664121826943
658	Ctrl	fibroblasts	0.3296129165991129
566	Ctrl	fibroblasts	0.5100452768016788
565	Ctrl	fibroblasts	0.7726840080154473
563	Ctrl	fibroblasts	0.5700053166422352
570	Ctrl	fibroblasts	0.325736065855668
562	Ctrl	fibroblasts	0.3868771465773835
561	Ctrl	fibroblasts	0.3377754660880606
567	Ctrl	fibroblasts	0.2379593681288343
560	Ctrl	fibroblasts	0.3574997205064469
558	Ctrl	fibroblasts	0.226422005206562
557	Ctrl	fibroblasts	0.1726186010268456
556	Ctrl	fibroblasts	0.232578598581826
555	Ctrl	fibroblasts	0.1690240619884318
554	Ctrl	fibroblasts	0.3732729122423394
553	Ctrl	fibroblasts	0.4545425495790228
559	Ctrl	fibroblasts	0.2284388076664067
552	Ctrl	fibroblasts	0.1740732646019083
568	Ctrl	fibroblasts	0.4974313460799238
517	Ctrl	fibroblasts	0.1961255431601705
523	Ctrl	fibroblasts	0.1873914867616885
550	Ctrl	fibroblasts	0.2547420652674296
651	Ctrl	fibroblasts	0.4935090680029214
627	Ctrl	fibroblasts	0.5279000483232371
626	Ctrl	fibroblasts	0.3895931489806102
632	Ctrl	fibroblasts	0.5610344261309177
625	Ctrl	fibroblasts	0.83042266676608
641	Ctrl	fibroblasts	0.6240630734996776
643	Ctrl	fibroblasts	0.7448321983999596
657	Ctrl	fibroblasts	0.583550696274895
656	Ctrl	fibroblasts	0.2695894933728285
655	Ctrl	fibroblasts	0.3729686360260952
654	Ctrl	fibroblasts	0.3481824484034589
653	Ctrl	fibroblasts	0.6195059597575341
652	Ctrl	fibroblasts	0.3084784668095889
642	Ctrl	fibroblasts	0.9392316672884342
649	Ctrl	fibroblasts	0.4358869035311602
532	Ctrl	fibroblasts	1208712985237410
648	Ctrl	fibroblasts	0.6566815818904175
647	Ctrl	fibroblasts	0.977512264019593
646	Ctrl	fibroblasts	0.3277299648176902
645	Ctrl	fibroblasts	0.334103842395306
644	Ctrl	fibroblasts	0.8060890983428519
650	Ctrl	fibroblasts	0.319627187655446
624	Ctrl	fibroblasts	0.5928684970084864
623	Ctrl	fibroblasts	0.4726243186390398
622	Ctrl	fibroblasts	0.1614373072017358
602	Ctrl	fibroblasts	0.5565734991596943
601	Ctrl	fibroblasts	0.5660752944349049
600	Ctrl	fibroblasts	0.1964347102243621
599	Ctrl	fibroblasts	0.5720743621832967
628	Ctrl	fibroblasts	0.3355871514872053
629	Ctrl	fibroblasts	0.3756274669355127
630	Ctrl	fibroblasts	0.5953902195442123
631	Ctrl	fibroblasts	0.3135751255074958
534	Ctrl	fibroblasts	0.6757321683618033
548	Ctrl	fibroblasts	0.2700748513165454
547	Ctrl	fibroblasts	0.2408641311003141
546	Ctrl	fibroblasts	0.2860320109307339
545	Ctrl	fibroblasts	0.2084970038726455
544	Ctrl	fibroblasts	0.73534044397741
543	Ctrl	fibroblasts	0.3744068022263188
533	Ctrl	fibroblasts	0.6675783844506274
542	Ctrl	fibroblasts	0.2065772413845073
540	Ctrl	fibroblasts	0.5243169743885697
539	Ctrl	fibroblasts	0.2024352828529448
538	Ctrl	fibroblasts	0.2444114112232626
537	Ctrl	fibroblasts	0.2158065817464677
536	Ctrl	fibroblasts	0.1931830078996964
535	Ctrl	fibroblasts	0.4919067919339096
541	Ctrl	fibroblasts	0.6159659670637615
586	Ctrl	fibroblasts	0.177170275922916
587	Ctrl	fibroblasts	0.6836058538916066
588	Ctrl	fibroblasts	0.3638999798099094
639	Ctrl	fibroblasts	0.772291648749619
638	Ctrl	fibroblasts	0.5492901746591582
637	Ctrl	fibroblasts	0.813802573474382
636	Ctrl	fibroblasts	0.1756844262057269
635	Ctrl	fibroblasts	0.4124686749613582
634	Ctrl	fibroblasts	0.3128342326440265
640	Ctrl	fibroblasts	0.4497864923388994
633	Ctrl	fibroblasts	0.7259974327154453
347	Ctrl	fibroblasts	0.4428433618842881
346	Ctrl	fibroblasts	0.2318243307644168
525	Ctrl	fibroblasts	0.7148391050475401
171	Ctrl	fibroblasts	0.2853886821675759
155	Ctrl	fibroblasts	0.1440569281070186
148	Ctrl	fibroblasts	0.2694337047699088
146	Ctrl	fibroblasts	0.213449966823321
145	Ctrl	fibroblasts	0.4132349038868523
144	Ctrl	fibroblasts	0.3651575545321551
143	Ctrl	fibroblasts	0.2983593216943282
142	Ctrl	fibroblasts	0.3637254083229828
141	Ctrl	fibroblasts	0.3227238896374725
147	Ctrl	fibroblasts	0.2866756823525856
174	Ctrl	fibroblasts	0.2391318198336111
156	Ctrl	fibroblasts	0.4115807599751071
158	Ctrl	fibroblasts	0.3906116510925707
172	Ctrl	fibroblasts	0.3734875851734153
170	Ctrl	fibroblasts	0.3872326983144494
150	Ctrl	fibroblasts	0.2425336720738752
169	Ctrl	fibroblasts	0.4201450229109653
168	Ctrl	fibroblasts	0.3143562992939459
167	Ctrl	fibroblasts	0.324363857428758
157	Ctrl	fibroblasts	0.2494964968113802
166	Ctrl	fibroblasts	0.1470954567404229
164	Ctrl	fibroblasts	0.3973299237562471
163	Ctrl	fibroblasts	0.4693574395263825
162	Ctrl	fibroblasts	0.3542636962190986
161	Ctrl	fibroblasts	0.1825751423743222
160	Ctrl	fibroblasts	0.3081452878450151
159	Ctrl	fibroblasts	0.4834707703485945
165	Ctrl	fibroblasts	0.1921558790321934
354	Ctrl	fibroblasts	0.3271524709105515
149	Ctrl	fibroblasts	0.2738091449629668
151	Ctrl	fibroblasts	0.2589844482630664
356	Ctrl	fibroblasts	0.2906948809731114
203	Ctrl	fibroblasts	0.3971186901193301
180	Ctrl	fibroblasts	0.2154209732716628
179	Ctrl	fibroblasts	0.3350768568992708
178	Ctrl	fibroblasts	0.3372540118314513
177	Ctrl	fibroblasts	0.28714888295706
183	Ctrl	fibroblasts	0.4249743175117048
176	Ctrl	fibroblasts	0.3305049248155569
192	Ctrl	fibroblasts	0.1672645499292674
194	Ctrl	fibroblasts	0.3018074542595057
208	Ctrl	fibroblasts	0.3106744906847103
207	Ctrl	fibroblasts	0.2777827264740071
206	Ctrl	fibroblasts	0.1774430315894634
205	Ctrl	fibroblasts	0.199740694883639
204	Ctrl	fibroblasts	0.2493407902836448
193	Ctrl	fibroblasts	0.2026126872627936
152	Ctrl	fibroblasts	0.239497128153989
202	Ctrl	fibroblasts	0.2652951256866846
200	Ctrl	fibroblasts	0.2072317316716734
199	Ctrl	fibroblasts	0.1943379274942273
198	Ctrl	fibroblasts	0.19299252101494
197	Ctrl	fibroblasts	0.1972786034999034
196	Ctrl	fibroblasts	0.4428530749338435
195	Ctrl	fibroblasts	0.3174272442655085
201	Ctrl	fibroblasts	0.3517744304289793
139	Ctrl	fibroblasts	0.3469721043148598
175	Ctrl	fibroblasts	0.2790323395930918
173	Ctrl	fibroblasts	0.3008693488938722
154	Ctrl	fibroblasts	0.3738506142406436
153	Ctrl	fibroblasts	0.5825408418606581
355	Ctrl	fibroblasts	0.4478455704930502
551	Ctrl	fibroblasts	0.3320468649321769
344	Ctrl	fibroblasts	0.2009472357342994
504	Ctrl	fibroblasts	0.2555712774309114
536	Ctrl	fibroblasts	0.2791421196919142
534	Ctrl	fibroblasts	0.1176137429741253
515	Ctrl	fibroblasts	0.3324960994476291
514	Ctrl	fibroblasts	0.2403739439828035
513	Ctrl	fibroblasts	0.2646946330612491
512	Ctrl	fibroblasts	0.2092370193896011
511	Ctrl	fibroblasts	0.3916103209647704
510	Ctrl	fibroblasts	0.3168515470282681
516	Ctrl	fibroblasts	0.3669356681939053
509	Ctrl	fibroblasts	0.3639048735579608
507	Ctrl	fibroblasts	0.3726251413219408
506	Ctrl	fibroblasts	0.2013987409182459
505	Ctrl	fibroblasts	0.3589021419914741
503	Ctrl	fibroblasts	0.1930008764638667
562	Ctrl	fibroblasts	0.2616429488051728
502	Ctrl	fibroblasts	0.4137103349038553
508	Ctrl	fibroblasts	0.244539759600407
535	Ctrl	fibroblasts	0.4255783775621388
517	Ctrl	fibroblasts	0.28133361530849
519	Ctrl	fibroblasts	0.3157620256183123
533	Ctrl	fibroblasts	0.4253821210585823
532	Ctrl	fibroblasts	0.3957764511963643
531	Ctrl	fibroblasts	0.1887872930393815
530	Ctrl	fibroblasts	0.2702029480415691
529	Ctrl	fibroblasts	0.4409676185479167
528	Ctrl	fibroblasts	0.2881232683304658
518	Ctrl	fibroblasts	0.2789015627831477
527	Ctrl	fibroblasts	0.3047499560670523
570	Ctrl	fibroblasts	0.2614977640274608
556	Ctrl	fibroblasts	0.4274821874346489
550	Ctrl	fibroblasts	0.2749149396052141
537	Ctrl	fibroblasts	0.348523646191332
549	Ctrl	fibroblasts	0.1681931273678434
548	Ctrl	fibroblasts	0.4687514223879229
547	Ctrl	fibroblasts	0.5025311751654089
546	Ctrl	fibroblasts	0.1671997852678561
552	Ctrl	fibroblasts	0.2733654441874899
545	Ctrl	fibroblasts	0.3642881465192474
543	Ctrl	fibroblasts	0.3796435000538156
542	Ctrl	fibroblasts	0.3368753277509602
541	Ctrl	fibroblasts	0.2088625461528618
540	Ctrl	fibroblasts	0.2980132821557781
539	Ctrl	fibroblasts	0.2639614385945339
538	Ctrl	fibroblasts	0.4032202479152363
544	Ctrl	fibroblasts	0.2159058269588486
553	Ctrl	fibroblasts	0.3565725821691636
557	Ctrl	fibroblasts	0.4397736378524745
555	Ctrl	fibroblasts	0.3194618009466245
569	Ctrl	fibroblasts	0.3425366336034833
568	Ctrl	fibroblasts	0.2418648556987711
567	Ctrl	fibroblasts	0.3149560959909386
566	Ctrl	fibroblasts	0.5391960055320673
565	Ctrl	fibroblasts	0.2061203231755412
564	Ctrl	fibroblasts	0.269159765401822
554	Ctrl	fibroblasts	0.2881359239088979
563	Ctrl	fibroblasts	0.2043802895873426
561	Ctrl	fibroblasts	0.297781984091085
560	Ctrl	fibroblasts	0.3480388632018032
559	Ctrl	fibroblasts	0.2214947694844684
558	Ctrl	fibroblasts	0.2824590463383864
181	Ctrl	fibroblasts	0.3176269933920204
182	Ctrl	fibroblasts	0.1782541797306399
184	Ctrl	fibroblasts	0.4417854454369682
118	Ctrl	fibroblasts	0.2580304967599462
311	Ctrl	fibroblasts	0.3189085307478752
301	Ctrl	fibroblasts	0.3252815429080961
310	Ctrl	fibroblasts	0.2271986194368228
308	Ctrl	fibroblasts	0.284841835569194
307	Ctrl	fibroblasts	0.5313725609561276
306	Ctrl	fibroblasts	0.362331427985327
305	Ctrl	fibroblasts	0.4148524115178447
304	Ctrl	fibroblasts	0.3542226894156698
303	Ctrl	fibroblasts	0.416386758432559
309	Ctrl	fibroblasts	0.2227438977350045
353	Ctrl	fibroblasts	0.3212703004854099
211	Ctrl	fibroblasts	0.4170877066324142
209	Ctrl	fibroblasts	0.2324934821286516
117	Ctrl	fibroblasts	0.1690753268164068
313	Ctrl	fibroblasts	0.3642119786454969
116	Ctrl	fibroblasts	0.3559206182555288
115	Ctrl	fibroblasts	0.2458999398021671
114	Ctrl	fibroblasts	0.3079350886411944
113	Ctrl	fibroblasts	0.2494419135048323
119	Ctrl	fibroblasts	0.2888018002515833
112	Ctrl	fibroblasts	0.2832219047405569
110	Ctrl	fibroblasts	0.25948582859392
109	Ctrl	fibroblasts	0.2822403238313693
108	Ctrl	fibroblasts	0.1901918568586271
107	Ctrl	fibroblasts	0.2589897299243296
106	Ctrl	fibroblasts	0.6279553693791626
105	Ctrl	fibroblasts	0.2541282297567176
111	Ctrl	fibroblasts	0.1928787147309111
312	Ctrl	fibroblasts	0.2636167549307582
314	Ctrl	fibroblasts	0.392266737531609
191	Ctrl	fibroblasts	0.3043316942725946
294	Ctrl	fibroblasts	0.326428328523139
343	Ctrl	fibroblasts	0.6359175108719721
342	Ctrl	fibroblasts	0.137678875909032
341	Ctrl	fibroblasts	0.1986901103492414
340	Ctrl	fibroblasts	0.3085719711938425
339	Ctrl	fibroblasts	0.3399203217331512
345	Ctrl	fibroblasts	0.3742558987445369
283	Ctrl	fibroblasts	0.1611737739378929
319	Ctrl	fibroblasts	0.1799975851584013
317	Ctrl	fibroblasts	0.338623054602187
298	Ctrl	fibroblasts	0.32363269381399
297	Ctrl	fibroblasts	0.2173409204482321
296	Ctrl	fibroblasts	0.1700630229924651
295	Ctrl	fibroblasts	0.3820496460133661
293	Ctrl	fibroblasts	0.2738660541525703
315	Ctrl	fibroblasts	0.3439632416468188
299	Ctrl	fibroblasts	0.5496255084255269
292	Ctrl	fibroblasts	0.4884229320359805
290	Ctrl	fibroblasts	0.2230096627772228
289	Ctrl	fibroblasts	0.2954197146240309
288	Ctrl	fibroblasts	0.5727849076529977
287	Ctrl	fibroblasts	0.6662275826983118
286	Ctrl	fibroblasts	0.2960194807035063
285	Ctrl	fibroblasts	0.288637877024694
291	Ctrl	fibroblasts	0.1883753215539551
318	Ctrl	fibroblasts	0.3551725147397282
300	Ctrl	fibroblasts	0.2361098018042146
302	Ctrl	fibroblasts	0.2203954693181395
316	Ctrl	fibroblasts	0.2220396677047846
104	Ctrl	fibroblasts	0.1983803076008446
120	Ctrl	fibroblasts	0.1059153903920119
122	Ctrl	fibroblasts	0.8868793584363842
91	Ctrl	fibroblasts	0.3714698711646493
75	Ctrl	fibroblasts	0.1549586017784581
102	Ctrl	fibroblasts	0.1852720339427496
84	Ctrl	fibroblasts	0.1953883373409175
86	Ctrl	fibroblasts	0.2459812254784691
100	Ctrl	fibroblasts	0.3258348016550387
99	Ctrl	fibroblasts	0.3626293342536473
98	Ctrl	fibroblasts	0.2948931899762346
97	Ctrl	fibroblasts	0.1953965485883693
96	Ctrl	fibroblasts	0.4081325721712838
95	Ctrl	fibroblasts	0.3410479217035834
85	Ctrl	fibroblasts	0.2644315024067002
94	Ctrl	fibroblasts	0.1696698820127205
92	Ctrl	fibroblasts	0.4039137367041285
90	Ctrl	fibroblasts	0.1500936315583109
136	Ctrl	fibroblasts	0.3249198109434522
89	Ctrl	fibroblasts	0.2288380956344408
88	Ctrl	fibroblasts	0.1713733515910065
[truncated: 17,080 more rows]

## Sheet: Fig. 2b
Overview
Time	0	24	48	72
without feeder	79.52	42.73	38.95	45.27
without feeder	74.89	35.66	27.26	29.76
without feeder	77.39	32.87	22.97	18.43
LYN-WT MEF	79.52	48.75	60.58	76.09
LYN-WT MEF	74.89	46.9	56.13	71.67
LYN-WT MEF	77.39	47.8	53.68	66.27
LYN-WT MEF		49.93	73.59	86.61
LYN-WT MEF		46.28	61.59	69.65
LYN-WT MEF		50.92	62.99	76.4
LYN-KO MEF	79.52	43.19	43.75	50.34
LYN-KO MEF	74.89	40.68	40.23	42.49
LYN-KO MEF	77.39	38.25	37.93	40.51
LYN-KO MEF		45.55	45.03	56.23
LYN-KO MEF		45.13	43.07	50.28
LYN-KO MEF		38.02	32.74	39.93

## Sheet: Fig. 2c
Overview
Time (h)	0	24	48	72	96
without feeder	92.11	55.12	31.78	38.99	30.64
without feeder	92.82	42.97	35.46	45.65	35.77
without feeder	17.53	4.12	1.85	2.53	2.03
without feeder	93.33	15.05	22.16	19.08
without feeder	96.05	21.55	26.76	24.25
without feeder	89.7	41.1	38.5		46.1
without feeder	97.5	46	50.5
without feeder	46.1	15.9	12.3	12.4
without feeder	90.3	50.4	68.1	52
without feeder	94.6	48.7	61.1	47.7
without feeder	87.7	32.1	36.6	22.2
without feeder	92.83	44.83	50.74	35.16
without feeder	91.86	58.16	60.46	46.08
without feeder	85.2	63.2	58.2	63.8	58
without feeder	48.4	36.8	29.1	32.9	33.4
without feeder	93.1	40.7	28	13.2	5.74
without feeder	92.6	62.4	43.6	13.2	38.6
without feeder	79.8	46.4	40.1	44.7	46.2
without feeder	77.8	60.2	52.2	57.1	54.5
without feeder	86	59.2	48.8	41.8	37.6
LYN-WT HS-5		61.83	49.43	62.77	77.72
LYN-WT HS-5		53.6	49.18	65.89	79.07
LYN-WT HS-5		5.62	4.78	7.68	12.18
LYN-WT HS-5		41.43	59.38	70.18
LYN-WT HS-5		44.04	57.12	65.07
LYN-WT HS-5		59.3	69.3		76.4
LYN-WT HS-5		69	71.9
LYN-WT HS-5		23	25.4	53.1
LYN-WT HS-5		59.3	82.2	84.7
LYN-WT HS-5		64.5	79.3	79
LYN-WT HS-5		55.8	63.2	68.5
LYN-WT HS-5		64.1	78.93	73.05
LYN-WT HS-5		68.84	83.18	76.5
LYN-WT HS-5		73.1	82.4	89.2	94.3
LYN-WT HS-5		45.6	52.8	70.7	86.7
LYN-WT HS-5		52.8	53.9	64	73.9
LYN-WT HS-5		74	68.5	64	77.5
LYN-WT HS-5		54.2	59.8	75.8	84.4
LYN-WT HS-5		71.1	72.5	78.9	87.2
LYN-WT HS-5		62.29	38.83	49.25	51.67
LYN-WT HS-5		51.47	39.78	55.25	57.46
LYN-WT HS-5		4.75	4.04	6.3	12.68
LYN-WT HS-5		38.44	57.14	66.72
LYN-WT HS-5		45.63	55.51	61.95
LYN-WT HS-5		49.7	56.1		70.6
LYN-WT HS-5		61.1	63.8
LYN-WT HS-5		17.9	19	20.8
LYN-WT HS-5		58.8	80.9	81.3
LYN-WT HS-5		64	74.8	74.7
LYN-WT HS-5		57.1	57.7	64.8
LYN-WT HS-5		58.62	70.02	59.3
LYN-WT HS-5		70.27	77.85	70.45
LYN-WT HS-5		70.6	81.9	91	93.7
LYN-WT HS-5		43.7	53.3	68.8	84
LYN-WT HS-5		54.4	56.3	66.6	77.2
LYN-WT HS-5		72.5	69.2	66.6	80.7
LYN-WT HS-5		51.2	59.7	74	81.6
LYN-WT HS-5		69.4	73.9	76.6	85.3
LYN-WT HS-5		64.5	70	79.8	91.1
LYN-WT HS-5		64.5	70	79.8	91.1
LYN-KO HS-5		54.46	34.37	43.79	45.2
LYN-KO HS-5		45.97	32.61	47.29	49.22
LYN-KO HS-5		4.21	3.26	4.88	7.98
LYN-KO HS-5		40.39	55.1	71.22
LYN-KO HS-5		41.9	57.91	65.96
LYN-KO HS-5		50.6	52.9		63.8
LYN-KO HS-5		57.4	63.8
LYN-KO HS-5		20.5	16	25
LYN-KO HS-5		59	78.4	76.4
LYN-KO HS-5		55.5	75	76.7
LYN-KO HS-5		53.8	58.5	70.4
LYN-KO HS-5		49.4	58.48	49.13
LYN-KO HS-5		60.92	66.44	59.09
LYN-KO HS-5		75.4	80.1	83.5	87.5
LYN-KO HS-5		49.6	49	58.4	81
LYN-KO HS-5		59.1	56.5	61	81.9
LYN-KO HS-5		75.8	71.3	61	74.7
LYN-KO HS-5		57.5	57.5	66.7	72.5
LYN-KO HS-5		70.8	70.4	72.2	87
LYN-KO HS-5		66.2	61.3	64.6	82.8
LYN-KO HS-5		54.85	35.6	44.32	45.02
LYN-KO HS-5		43.25	30.76	45.2	43.95
LYN-KO HS-5		4.18	3.29	4.89	5.94
LYN-KO HS-5		40.88	47.6	61.86
LYN-KO HS-5		40.91	53.4	58.79
LYN-KO HS-5		48.9	48.6		65.1
LYN-KO HS-5		57.3	52.7
LYN-KO HS-5		19.2	12	19
LYN-KO HS-5		54.9	76.2	79.1
LYN-KO HS-5		57.1	72.1	71.3
LYN-KO HS-5		53.7	55.8	61.4
LYN-KO HS-5		48.91	60.08	54.12
LYN-KO HS-5		60.08	71.23	63.05
LYN-KO HS-5		69.6	75.3	76.1	81.7
LYN-KO HS-5		44.4	46.4	51.8	58.4
LYN-KO HS-5		55	52	53.3	60.2
LYN-KO HS-5		73.9	66.3	53.3	64.9
LYN-KO HS-5		49.6	53.6	55.5	60.5
LYN-KO HS-5		65.3	67	64.7	70.3
LYN-KO HS-5		62.9	61.1	59.9	70.7

## Sheet: Fig. 2d
Overview
without feeder	with LYN-WT HS-5	with LYN-KO HS-5
38.99	62.77	44.32
45.65	65.89	45.2
2.53	7.68	4.89
19.08	70.18	61.86
24.25	65.07	58.79
12.4	53.1	19
52	84.7	79.1
47.7	79	71.3
22.2	68.5	61.4
35.16	73.05	54.12
46.08	76.5	63.05
63.8	89.2	76.1
32.9	70.7	51.8
13.2	64	53.3
13.2	64	53.3
44.7	75.8	55.5
57.1	78.9	64.7
41.8	78.2	59.9

## Sheet: Fig. 2e
Overview
Time	0	24	48	72
without feeder	97.92	46.72	25.82	22.46
without feeder	90.17	58.59	54.77	56.97
without feeder	96.18	61.87	31.29	27.28
without feeder	97.12	38.22	21.75	23.58																																				97.92	90.17	96.18	97.12	96.13	97.92	90.17	96.18	97.12	96.13
without feeder	96.13	36.54	28.69	27.6																																				47.73	56.77	65.87	37.49	35.85	42.49	60.3	67.25	38.16	31.73
without feeder	96.98	60.78	61.06	62.15																																				67.22	83.48	57.56	45.74	74.75	30.85	59.63	38.76	27.44	42.49
without feeder	95.3	29.9	34.12	29.99																																				94.92	97.09	92.49	89.22	96.35	86.86	93.53	80.04	81.74	93.45
without feeder	94.35	76.25	77.65	78.72
without feeder	96.64	52.36	43.57	39.43
without feeder	91.66	86.16	86.1	85.62
with LYN-WT Nktert	97.92	47.77	72.83	97.77
with LYN-WT Nktert	90.17	59.93	82.19	97.97
with LYN-WT Nktert	96.18	63.7	59.4	95.9
with LYN-WT Nktert	97.12	36.97	48.67	94.53
with LYN-WT Nktert	96.13	35.57	70.21	96.77
with LYN-WT Nktert	96.98	64.65	76.79	95
with LYN-WT Nktert	95.3	33.74	37.42	54.16
with LYN-WT Nktert	94.35	83.5	87.77	94.27
with LYN-WT Nktert	96.64	56.32	40.68	68.31
with LYN-WT Nktert	91.66	91.22	95.36	98.35
with LYN-KO Nktert	97.92	47.77	72.83	97.77
with LYN-KO Nktert	90.17	59.93	82.19	97.97
with LYN-KO Nktert	96.18	63.7	59.4	95.9
with LYN-KO Nktert	97.12	36.97	48.67	94.53
with LYN-KO Nktert	96.13	35.57	70.21	96.77
with LYN-KO Nktert	96.98	64.65	76.79	95
with LYN-KO Nktert	95.3	33.74	37.42	54.16
with LYN-KO Nktert	94.35	83.5	87.77	94.27
with LYN-KO Nktert	96.64	56.32	40.68	68.31
with LYN-KO Nktert	91.66	91.22	95.36	98.35
[truncated: 15 more columns]

## Sheet: Fig. 2f
Overview
without feeder	LYN-WT Nktert	LYN-KO NKtert
25.82	72.83	46.8567
54.77	82.19	73.7267
31.29	59.4	45.0733
21.75	48.67	34.62
28.69	70.21	58.6
61.06	76.79	71.005
77.65	87.77	86.675
86.1	95.36	93.7

## Sheet: Fig. S1 a
Overview
	B-Cells (CD19+)	T-Cells (CD3+/CD5+)	Monocytes (CD11b+)
Lyn(+/+)	11.73	35.46	12.91
Lyn(+/+)	34.45	40.32	33.71
Lyn(+/+)	28.89	47.39	30.21
Lyn(+/+)	14.2	41.46	47.94
Lyn(+/+)	8.43	68.37	23.52
Lyn(+/+)	9.42	0.04	55.18
Lyn(-/-)	16.1	32.06	64.56
Lyn(-/-)	12.54	57.09	34.94
Lyn(-/-)	11.8	50.62	41.47
Lyn(-/-)	21.42	32.42	57.08
Lyn(-/-)	11.55	34.91	53.35
Lyn(-/-)	15.31	25.17	63.22
tLyn(-/-)	0.08	22.99	66.1
tLyn(-/-)	0.12	33.91	59.2
tLyn(-/-)	0.25	33.43	65.47
chLyn(-/-)	54.18	21.1	26.04
chLyn(-/-)	62.95	18.34	18.38
chLyn(-/-)	67.05	18.6	15.76
chLyn(-/-)	62.09	23.11	17.43
chLyn(-/-)	41.82	24.24	38.38
chLyn(-/-)	15.85	27.91	55.68
chLyn(-/-)	0.77	15.55	72.78

[truncated: 60 more sheets: Fig S1b, Fig S1c, Fig S1d, Fig S1f, Fig S1h, Fig S1i, Fig S1j, Fig S1k, Fig S1l, Fig. 4b, Fig. 4c, Fig. 4d, Fig. 4e, Fig. 4f, Fig. 4g , Fig. S3b, Fig. S3c, Fig. S3d, Fig. S3e, Fig. S3f …]
